# Supplementary material for: Alpine permafrost could account for a quarter of thawed carbon based on Plio-Pleistocene paleoclimate analogue
Source: Nat Commun. 2022 Mar 14;13:1329. doi: 10.1038/s41467-022-29011-2 (PMC8921200; doi:10.1038/s41467-022-29011-2)
Supplement: Supplementary file 3 — Supplementary Data 1 [file 41467_2022_29011_MOESM3_ESM.xlsx]

## Sheet: Data Summary
Sample number	Age (Ma)	Carbonate δ13C and δ18O(University of Rochester), carbonte content, total nitrogen (TN), total organic carbon (TOC), carbon and nitrogen ratio (C/N), grain size reuslts														Carbonate clumped isotope results (UCLA)
		δ13C (VPDB,‰)	1 s.d.	δ18O (VPDB,‰)	1 s.d.	CaCO3 (%)	C/N	TOC (%)	TN (%)	δ13Corg (‰)	D(µm)	d(µm)				Replicates for clumped isotope analysis	Δ47	1 s.e.	Surface lake summer temperature (SLST) (°C) (Bernasconi et al., 2018)	1 s.e.	Water δ18O (VSMOW,‰)	1 s.d.	Mean Annual Air Temperature (MAAT) (°C) (Hren et al., 2012)	1 s.d.	δ13C (VPDB,‰)	1 s.d.	δ18O (VPDB,‰)	1 s.d.
16KL23	0.852486					10.1	8	0.4	0.05	-21.15	34.265	11.967
16KL22	0.85658					10.2	7.6	0.38	0.05	-21.04	40.314	13.422
16KL21	0.860674					1.8	7.2	0.36	0.05	-21.93	38.053	15.762
16KL20	0.864768	0.34	0.05	-6.7	0.04	5.9	8.25	0.33	0.04	-20.73	61.39	15.372				4	0.747	0.016	5.16279	3.83953	-11.3541	0.72713	-11.3897	3.23946	0.705	0.0919239	-6.47	0.622254
16KL19	0.868862					16.9	7.2	0.36	0.05	-23.11	40.84	13.403
16KL18	0.872956					18.2	8.25	0.33	0.04	-24.47	28.905	15.061
16KL17	0.87705					1.4	9.25	0.37	0.04	-12.21	32.974	16.647
16KL16	0.881144					12.8	4.66667	0.28	0.06	-18.5	22.327	6.849
16KL15	0.885238	0.82	0.05	-6.05	0.05	13.1	7.25	0.29	0.04	-22.88	49.075	16.964				5	0.733	0.00208167	8.50622	0.517004	-6.51623	0.12633	-6.74648	0.415203	0.95	0.0264575	-5.38	0.130767
16KL14	0.889332					11.2	4.8	0.24	0.05	-20.88	22.564	9.423
16KL13	0.893426					9.8	5.25	0.21	0.04	-20.17	26.735	15.071
16KL12	0.89752					7.7	9	0.27	0.03	-17.81	48.875	19.844
16KL11	0.901614					5.6	3.71429	0.26	0.07	-19.84	12.156	9.053
16KL10	0.905708	0.5	0.06	-8.18	0.07	4	4.8	0.24	0.05	-20.1	23.994	9.964
16KL09	0.907755					10.3	4.8	0.24	0.05	-21.24	33.212	10.31
16KL08	0.909802					11.8	5	0.25	0.05	-21.26	44.048	12.447
16KL07	0.913896					7.4	8	0.24	0.03	-20.56	39.416	17.324
16KL06	0.917989					13	6.75	0.27	0.04	-19.35	36.962	14.647
16KL05	0.922083	0.16	0.04	-7.15	0.05	10.7	8.66667	0.26	0.03	-19.41	45.827	17.024				8	0.690333	0.0129786	19.8935	3.5973	-5.33774	1.39193	8.3267	2.61024	0.373333	0.0665833	-6.65667	0.119304
16KL04	0.926177					12.7	9.25	0.37	0.04	-21.07	67.785	31.039
16KL03	0.936412					20.3	4.375	0.35	0.08	-21.67	8.692	5.984
16KL02	0.956002					19.9	7.25	0.58	0.08	-21.81	13.833	7.495
16KL01	0.975591	-0.57	0.06	-8.7	0.09	4.5	9	0.27	0.03	-19.51	74.009	56.292
16KL89	0.985385	1.17	0.04	-5.87	0.08	20	4.44444	0.4	0.09	-20.47	8.704	5.997
16KL88	1.00497					16.5	4	0.2	0.05	-20.82	35.411	10.968
16KL87	1.02456					8.9	4.33333	0.26	0.06	-20.55	16.777	9.708
16KL86	1.04415					18.9	4	0.24	0.06	-20.87	30.569	7.809
16KL85	1.06374	0.74	0.06	-6.25	0.1	21.3	3.75	0.15	0.04	-20.39	10.175	6.946
16KL84	1.08333					13.3	4.75	0.19	0.04	-21.01	43.943	10.411
16KL83	1.10292					14.1	4.8	0.24	0.05	-20.75	22.255	7.562
16KL82	1.12251					13.8	5.42857	0.38	0.07	-21.94	20.626	7.997
16KL81	1.1421					12.4	4.5	0.27	0.06	-20.43	31.573	9.624
16KL80	1.16169					11.8	4.8	0.24	0.05	-19.97	63.735	22.707
16KL79	1.18128	0.18	0.05	-8.83	0.07	9.7	3.75	0.15	0.04	-18.12	53.814	35.932
16KL78	1.20087					12	4	0.16	0.04	-18.81	35.789	14.291
16KL77	1.22046					10.1	3.75	0.15	0.04	-20.4	23.391	13.203
16KL76	1.24005					12.8	4	0.16	0.04	-19.42	24.794	14.46
16KL75	1.25963	1.37	0.06	-7.11	0.08	11.3	3.75	0.15	0.04	-19.22	48.03	22.158
16KL74	1.27922					15.9	5	0.3	0.06	-20.81	26.488	9.814
16KL73	1.29881					10	5.83333	0.35	0.06	-20.75	36.47	9.433
16KL72	1.3184					10	6.25	0.25	0.04	-16.82	54.964	29.382
16KL71	1.33799					13.7	4.83333	0.29	0.06	-21.15	34.196	10.938
16KL70	1.35758					14.4	5.83333	0.35	0.06	-20.78	23.562	8.438
16KL69	1.37717	1.6	0.03	-7.3	0.05	14.5	5.8	0.29	0.05	-21.01	35.244	9.942				6	0.699667	0.0101379	17.261	2.75536	-6.09556	0.753064	4.85211	2.13696	1.69667	0.0208167	-6.86667	0.272274
16KL68	1.39676					12.9	5.14286	0.36	0.07	-19.75	22.174	9.249
16KL67	1.41635					14.3	6.6	0.33	0.05	-18.01	28.065	12.002
16KL66	1.43594					11.8	4	0.2	0.05	-19.79	26.23	9.573
16KL65	1.45553					10.3	4.2	0.21	0.05	-20.96	67.533	13.478
16KL64	1.47512	0.63	0.05	-6.9	0.04	18.4	3.83333	0.23	0.06	-19.94	25.184	8.69				5	0.761667	0.00669162	1.65666	1.53377	-9.33692	0.636	-16.5428	1.31764	0.786667	0.0550757	-6.61667	0.0152753
16KL63	1.48491					5.8	6.25	0.25	0.04	-18.49	40.395	18.598
16KL62	1.49471					10.9	6.5	0.26	0.04	-19.38	52.516	26.761
16KL61	1.5045					12.1	7.2	0.36	0.05	-21.35	22.938	14.56
16KL60	1.51429					7.3	4.83333	0.29	0.06	-23.59	18.8	10.776
16KL59	1.52409	-0.34	0.06	-8.9	0.06	11.8	5.6	0.28	0.05	-20.23	37.618	13.764
16KL58	1.53388					16.5	5.83333	0.35	0.06	-22.51	17.592	8.127
16KL57	1.54368					16.5	6.16667	0.37	0.06	-22.44	26.476	9.904
16KL56	1.55347					14.3	5.83333	0.35	0.06	-23.91	41.592	16.437
16KL55	1.56327					18.2	6.14286	0.43	0.07	-23.89	33.911	12.795
16KL54	1.57306	1.08	0.05	-7.53	0.08	18.1	7	0.28	0.04	-23.63	21.317	10.133
16KL53	1.58286					14.4	8	0.48	0.06	-23.76	26.208	12.856
16KL52	1.59265					20.8	8.66667	0.52	0.06	-22.67	25.366	11.743
16KL51	1.60245					10.7	7.14286	0.5	0.07	-23.45	22.664	11.217
16KL50	1.61224	5.66	0.05	-1.73	0.08	20.1	8.77778	0.79	0.09	-22.31	20.328	10.966				4	0.743333	0.0149926	6.11054	3.67388	-3.07942	1.46201	-10.0402	3.01712	6.19	0.0818535	-1.37	0.07
16KL49	1.62203	1.11	0.06	-7.78	0.07	12.8	19	1.71	0.09	-10.78	20.238	10.033
16KL48	1.63183					23.8	14.6	1.46	0.1	-11.32	20.683	10.665
16KL47	1.64162					3.8	13	1.17	0.09	-11.82	13.733	7.884
16KL46	1.65142					10.8	5.55556	0.5	0.09	-15.53	10.3	7.724
16KL45	1.67101					11.9	5.28571	0.37	0.07	-16.23	19.805	9.68
16KL44	1.6906	0.92	0.06	-6.83	0.07	15.8	3.6	0.18	0.05	-19.01	36.68	12.702				6	0.729333	0.0154524	9.57892	3.85573	-6.94344	1.5655	-5.31152	2.98727	0.9	0.01	-6.02667	0.207445
16KL43	1.71019					9.9	4.6	0.23	0.05	-17.51	37.381	13.353
16KL42	1.72978					12.7	4.8	0.24	0.05	-19.87	30.133	9.138
16KL41	1.74936					1.7	3.71429	0.26	0.07	-18.54	27.585	8.813
16KL40	1.76895	-0.46	0.05	-7.95	0.06	8.4	4.85714	0.34	0.07	-17.44	31.706	11.106
16KL39	1.78854					11.6	4	0.24	0.06	-21.59	30.347	8.391
16KL38	1.79834					23.9	6.42857	0.45	0.07	-12.97	26.518	8.979
16KL37	1.80813					9.3	4.4	0.22	0.05	-23.29	28.384	9.962
16KL36	1.8238					14.3	3.28571	0.23	0.07	-19.88	13.26	7.988
16KL35	1.84802	-1.71	0.06	-8.92	0.08	6.3	4.33333	0.13	0.03	-22.42	54.338	32.17
16KL34	1.86324					12.3	3	0.12	0.04	-22.25	47.64	18.291
16KL33	1.86831					7.6	3.75	0.15	0.04	-23.05	19.359	11.889
16KL32	1.87846					2.2	3.25	0.13	0.04	-22.61	32.251	16.8
16KL31	1.88353					1.2	3	0.15	0.05	-22.09	28.139	13.984
16KL30	1.89875	0.12	0.06	-8.7	0.09	3.5	4	0.12	0.03	-22.99	22.592	11.763
16KL29	1.90383					10.3	5	0.15	0.03	-20.07	38.8	16.745
16KL28	1.9089					9.4	5.25	0.21	0.04	-17.58	61.693	25.283
16KL27	1.91397					9	4.66667	0.14	0.03	-17.24	38	16.813
16KL26	1.91905					8.2	6	0.24	0.04	-17.73	34.132	14.582
16KL25	1.93934					9.3	6	0.3	0.05	-19.98	69.814	25.912
16KL24	1.94695	2.18	0.06	-7.76	0.06	16.9	6.66667	0.4	0.06	-17.47	18.788	10.286				7	0.775	0.00723418	-1.36993	1.62016	-11.1474	0.482428	-21.0243	1.406	2.57333	0.0305505	-7.70667	0.31628
16KL159	1.95964	0.07	0.06	-8.02	0.07	11.6	4	0.16	0.04	-22.04	43.444	13.506				13	0.6865	0.0045	20.8468	1.27335	-6.21747	0.415805	9.43863	0.926987	0.175	0.0212132	-7.75	0.0424264
16KL158	1.96979	0.95	0.06	-8.07	0.1	11.7	3.2	0.16	0.05	-21.97	60.309	12.172
16KL157	1.97993	0.41	0.04	-8.68	0.07	9.3	2.75	0.11	0.04	-22.04	24.387	11.238
16KL156	1.99008	-0.09	0.06	-8.49	0.07	13.9	3	0.12	0.04	-21.23	83.394	13.187
16KL155	2.00023	-0.08	0.05	-8.36	0.07	9.8	5	0.15	0.03	-19.65	37.729	21.725
16KL154	2.00023	-0.22	0.03	-8.04	0.06	13.6	3.5	0.14	0.04	-21.31	19.887	10.473
16KL153	2.02052	-0.11	0.05	-7.32	0.08	7.3	4.6	0.23	0.05	-21.89	56.625	24.238
16KL152	2.03067	-0.08	0.05	-6.81	0.05	12.3	4.25	0.17	0.04	-21.11	40.824	13.435				17	0.729667	0.0079652	9.37933	2.01839	-6.36212	0.769249	-5.65683	1.59454	0.91	0.13	-5.41667	0.0550757
16KL151	2.04082	0.46	0.06	-7.25	0.05	7.7	3.5	0.21	0.06	-21.97	36.933	12.565
16KL150	2.05097	-1.04	0.05	-8.5	0.05	10.9	4.33333	0.13	0.03	-22.2	44.386	29.862
16KL149	2.06111	-0.39	0.05	-8.2	0.08	12	4.25	0.17	0.04	-21.66	43.866	16.518
16KL148	2.07126	-1.23	0.04	-8.39	0.06	10.4	6	0.18	0.03	-20.21	37.661	15.615
16KL147	2.08141	0.17	0.04	-7.53	0.05	11.8	4.33333	0.26	0.06	-23.25	22.803	11.385
16KL146	2.09155	0.31	0.04	-7.51	0.06	14.2	5	0.25	0.05	-20.4	11.467	8.98
16KL145	2.1017	1.34	0.04	-6.09	0.09	13.8	5.75	0.46	0.08	-20.19	19.276	10.661				9	0.7	0.00519615	17.1122	1.41505	-5.57195	0.581614	4.74902	1.06328	1.36	0.0173205	-6.32	0.06
16KL144	2.11185	-2.11	0.05	-9.61	0.1	14.4	6.33333	0.19	0.03	-22.04	71.985	39.473
16KL143	2.13214	1.63	0.05	-6.07	0.1	6.1	5.33333	0.16	0.03	-22.18	37.86	26.893
16KL142	2.14229	1.59	0.05	-6.05	0.1	15.6	5.6	0.28	0.05	-20.73	27.806	11.795
16KL141	2.15244	1.24	0.05	-6.23	0.06	8.6	4.8	0.24	0.05	-18.97	50.55	16.255
16KL140	2.16259	0.75	0.06	-6.33	0.09	14.7	6.66667	0.2	0.03	-21.95	126.06	97.69
16KL139	2.17273	-0.19	0.06	-7.04	0.1	10.4	5.33333	0.16	0.03	-19.33	72.582	37.122
16KL138	2.18288	-1.28	0.05	-8.79	0.07	10.2	6.5	0.26	0.04	-20.25	56.301	35.298				12	0.728	0.0142244	9.89143	3.57021	-9.03192	1.14973	-4.72361	2.81714	-1.33	0.113578	-8.19	0.240208
16KL137	2.19303	0.74	0.06	-7.08	0.08	11	5.2	0.26	0.05	-20.07	25.292	11.731
16KL136	2.20318	0.55	0.03	-7.08	0.04	12.9	6.66667	0.2	0.03	-21.63	21.201	13.471
16KL135	2.21332	2.31	0.04	-4.38	0.04	16.9	4.5	0.18	0.04	-22.04						8	0.771	0.00907377	-0.453794	2.07029	-10.4539	0.939671	-19.5758	1.76112	3.22	0.01	-4.24333	0.313422
16KL134	2.22347	0.83	0.05	-6.43	0.05	12.6	5.25	0.21	0.04	-21.85	25.537	13.277
16KL133	2.23362	-0.6	0.06	-8.75	0.1	8.7	3.8	0.19	0.05	-22.52	23.249	11.077
16KL132	2.24377	-0.44	0.06	-8.03	0.04	8.1	3.57143	0.25	0.07	-22.39	30.658	7.303
16KL131	2.25391	-1.62	0.05	-8.73	0.05	4.5	3.83333	0.23	0.06	-20.62	23.945	10.339
16KL130	2.26406	-1.13	0.04	-8.39	0.05	8	4.75	0.19	0.04	-22.64	31.836	13.283
16KL129	2.27421	-2.51	0.05	-11.27	0.1	7.2	5.33333	0.16	0.03	-21.38	90.772	29.113
16KL128	2.28436	4.77	0.06	-3.5	0.09	17.8	5.25	0.21	0.04	-20.22	51.932	19.933
16KL127	2.2945	3.16	0.03	-4.45	0.03	2	4.8	0.24	0.05	-21.45	35.361	14.599
16KL126	2.30465	3.58	0.06	-4.84	0.03	17	5.2	0.26	0.05	-20.16	41.391	15.908
16KL125	2.3148	3.44	0.04	-3.46	0.05	15.5	5.66667	0.34	0.06	-21	28.73	13.041				4	0.716667	0.0151914	12.8197	3.91921	-3.38961	1.32881	-0.897691	3.11682	3.84667	0.109697	-3.19	0.175784
16KL124	2.32495	0.33	0.05	-7.53	0.05	11.8	4.16667	0.25	0.06	-21.96	24.291	9.692
16KL123	2.33509	-0.39	0.06	-8.38	0.05	8	3	0.18	0.06	-22.49	23.654	11.22
16KL122	2.34524	-0.96	0.06	-9.59	0.08	6.9	7.66667	0.12	0.0156522	-19.77	94.811	60.578
16KL121	2.35539	0.34	0.06	-6.93	0.1	7.6	2.75	0.11	0.04	-21.61	183.118	75.999
16KL120	2.36554	-2.26	0.04	-10.18	0.05	4.4	4	0.12	0.03	-21.49	123.097	87.672
16KL119	2.37568	-1.42	0.05	-10.85	0.1	6.5	4	0.12	0.03	-21.03	103.371	63.959
16KL118	2.38583	-1.59	0.05	-9.89	0.1	18.3	4	0.12	0.03	-21.3	103.437	67.949
16KL117	2.39598	1.78	0.05	-6.49	0.05	4.5	6.4	0.32	0.05	-19.71	33.357	12.611
16KL116	2.41	2.18	0.06	-6.32	0.07	17.3	6.85714	0.48	0.07	-17.45	28.274	12.386				4	0.743333	0.00384419	5.97627	0.926405	-8.00853	0.354465	-10.2844	0.723384	2.44	0.0360555	-6.29667	0.0472582
16KL115	2.42	0.26	0.05	-7.19	0.06	11.3	5.2	0.26	0.05	-19.25	35.548	14.744				9	0.770667	0.0137154	-0.321471	3.04999	-9.71719	1.2134	-19.3459	2.62334	1.05	0.0173205	-6.51333	0.20502
16KL114	2.42642	2.47	0.04	-6.02	0.05	17.1	5	0.25	0.05	-16.37	35.351	13.337
16KL113	2.43657	0.34	0.06	-7.75	0.08	16.8	5.75	0.23	0.04	-19.57	36.497	12.496
16KL112	2.44672	1.66	0.04	-7.25	0.03	4.6	4	0.24	0.06	-21.31	33.94	10.65
16KL111	2.45686	2	0.05	-6.41	0.04	6.8	5.2	0.26	0.05	-18.76	36.79	14.69
16KL110	2.46701	-1.49	0.06	-8.61	0.07	6.4	3.85714	0.27	0.07	-21.22	36.92	10.94
16KL109	2.47716	-0.43	0.06	-8.33	0.07	9.8	4	0.2	0.05	-20.82	28.575	14.702
16KL108	2.4873	0.29	0.06	-8.11	0.07	12.9	3.83333	0.23	0.06	-22.05	23.428	10.861
16KL107	2.49745	-1.19	0.03	-9.89	0.09	5.9	5	0.15	0.03	-19.09	37.94	20.806
16KL106	2.5076	-0.41	0.06	-8.82	0.08	18.1	3.8	0.19	0.05	-20.15	23.444	13.147				8	0.701	0.014	16.8944	3.80273	-11.8625	1.05383	4.35404	2.77972	0.01	0.0141421	-9.58	0.0848528
16KL105	2.51775	-0.3	0.04	-8.48	0.08	8.8	3.8	0.19	0.05	-21.69	29.29	14.488
16KL104	2.52789	-0.46	0.04	-8.64	0.06	12.9	3.8	0.19	0.05	-20.39	36.489	16.838
16KL103	2.53804	-0.66	0.06	-9.81	0.08	7.7	5.25	0.21	0.04	-20.57	39.202	15.776
16KL102	2.55	0.19	0.06	-8.05	0.08	14.4	4.2	0.21	0.05	-21.34	16.296	10.762				13	0.7255	0.0055	11.2093	1.14331	-8.04526	0.406137	-3.03528	0.884109	0.345	0.0353553	-7.43	0.0848528
16KL101	2.56	0.49	0.05	-7.78	0.05	9.8	3.83333	0.23	0.06	-20.58	16.547	10.812				9	0.751333	0.0197005	4.29322	4.79969	-9.05153	1.63716	-12.6861	3.9151	0.506667	0.0152753	-6.91667	0.262742
16KL100	2.56848	0.47	0.04	-7.97	0.06	11.5	4.83333	0.29	0.06	-20.64	29.127	12.299
16KL99	2.57863	-0.64	0.05	-9.22	0.07	10.3	4.2	0.21	0.05	-21.55	23.654	14.947
16KL98	2.58878	-0.84	0.05	-8.98	0.08	10.6	4.8	0.24	0.05	-19.41	30.522	13.32
16KL97	2.59893	-0.84	0.04	-9.33	0.07	6.3	5	0.15	0.03	-16.87	72.594	70.322
16KL96	2.60907	0.57	0.05	-5.98	0.04	11.2	5.2	0.26	0.05	-21.12	43.583	14.694
16KL95	2.61922	2.72	0.06	-5.11	0.07	8.4	5	0.15	0.03	-16.99	94.044	75.125
16KL94	2.62937	7.04	0.05	-0.96	0.05	28.6	10	0.7	0.07	-21.01	17.739	8.809				5	0.742	0.00550757	6.30971	1.34115	-4.14143	0.599579	-9.80109	1.07978	6.90333	0.0665833	-1.75667	0.070946
16KL93	2.63952	0.64	0.05	-5.68	0.08	10.4	8	0.48	0.06	-19.74	8.964	6.231				5	0.714667	0.00990511	13.2487	2.57721	-5.77552	0.660303	-0.441329	1.94617	0.62	0.04	-5.68333	0.3188
16KL92	2.64966	0.46	0.06	-4.67	0.05	18.9	4.4	0.22	0.05	-20.47	34.246	10.995
16KL91	2.65981	-0.65	0.05	-3.2	0.07	7.6	3.33333	0.2	0.06	-22.44	20.567	10.176
16KL90	2.66996	1.2	0.06	-4.28	0.04	10.4	4.6	0.23	0.05	-20.41	17.649	9.87				16	0.714333	0.0144491	13.4154	3.77589	-4.49354	1.42625	-0.113754	2.89494	1.31	0.0781025	-4.42667	0.228546
16KL221	2.68011	1.56	0.05	-1.55	0.07	35.7	7.625	0.61	0.08	-23.11	27.217	16.286				10	0.774	0.0080829	-1.13928	1.795	-8.78882	0.691215	-20.6967	1.53531	1.92667	0.061101	-2.40333	0.219393
16KL220	2.69025	2.55	0.03	-2.98	0.04	15.8	6.14286	0.43	0.07	-23.9	27.414	11.694
16KL219	2.7004	-0.19	0.06	-2.75	0.09	13.7	3	0.21	0.07	-21.24	22.179	10.253
16KL218	2.71055	-0.47	0.05	-3.83	0.06	11	4	0.16	0.04	-20.63	41.581	15.211
16KL217	2.7207	0.13	0.05	0.69	0.03	17.5	5	0.35	0.07	-20.02	41.545	15.134
16KL216	2.73084	1.08	0.05	0.54	0.05	37.8	3.5	0.21	0.06	-20.46	23.83	10.136				14	0.729333	0.00147196	9.4211	0.370273	-3.55051	0.132827	-5.48882	0.295831	1	0.168226	0.383333	0.0152753
16KL215	2.74099	0.32	0.07	-5.53	0.09	11.3	5.25	0.21	0.04	-21.29	64.248	42.152
16KL214	2.75114	2.09	0.05	-3.52	0.04	21.5	7.16667	0.43	0.06	-24.71	23.152	12.652				6	0.682	0.00360555	22.131	1.02965	-2.9793	0.336545	11.0402	0.724781	2.56	0.043589	-4.01333	0.126623
16KL213	2.76129	0.61	0.05	-5.11	0.09	10.6	7.25	0.29	0.04	-23.65	29.903	14.303
16KL212	2.77143	1.5	0.05	-2.68	0.03	18.8	5.4	0.27	0.05	-21.55	31.196	10.577
16KL211	2.78158	1.33	0.05	-2.63	0.05	11	5.2	0.26	0.05	-22.17	37.05	10.748
16KL210	2.79173	-0.48	0.04	-8.08	0.07	32.2	5	0.2	0.04	-21.02	25.884	13.63
16KL209	2.80188	-0.01	0.05	-7.64	0.04	11.5	3.16667	0.19	0.06	-21.48	18.066	10.712
16KL208	2.81202	0.19	0.04	-6.4	0.05	13.9	3.33333	0.2	0.06	-20.65	27.941	11.128
16KL207	2.82217	-0.6	0.06	-3.93	0.05	6	3.66667	0.22	0.06	-21.86	22.308	10.202
16KL206	2.83232	5.44	0.04	-3.64	0.07	13.3	10.3333	1.24	0.12	-13.53	25.296	12.914
16KL205	2.84247	3.7	0.04	-3.38	0.08	18.1	10.3333	0.93	0.09	-15.53	27.683	14.655
16KL204	2.85261	2.62	0.05	-3.28	0.07	21.9	9.66667	0.87	0.09	-21.79	27.971	18.617				5	0.684	0.0110151	21.6472	3.09246	-2.63627	1.04277	10.3735	2.16101	2.76667	0.0723418	-3.56	0.156205
16KL203	2.86276	2.16	0.04	-4.04	0.03	23.2	7	0.42	0.06	-20.81	26.965	11.318				5	0.685667	0.0114066	21.1805	3.21372	-3.19708	0.872874	9.80196	2.3131	2.32667	0.102144	-4.02333	0.280238
16KL202	2.87291	3.31	0.04	-0.86	0.05	18.5	7	0.35	0.05	-23.56	24.684	13.084
16KL201	2.88305	2.24	0.06	-2.38	0.1	11.1	8.5	0.51	0.06	-25.35	26.791	12.597
16KL200	2.8932	2.29	0.05	-3.24	0.09	20.8	5.875	0.47	0.08	-20.4	23.258	10.58
16KL199	2.90335	3.6	0.05	-3.57	0.05	29.7	8.5	0.85	0.1	-19.54	23.228	9.912				4	0.719333	0.0286725	12.5715	7.72858	-5.09157	2.98466	-1.52327	5.99322	3.79	0.0556776	-4.02333	0.185831
16KL198	2.9135	5.36	0.06	-2.19	0.05	20.9	7.66667	0.46	0.06	-20.7
16KL197	2.92364	1.02	0.05	-7.25	0.07	6.2	3.25	0.13	0.04	-21.7	96.21	21.847
16KL196	2.93379	-0.04	0.05	-7.79	0.07	9.8	4.33333	0.13	0.03	-20.98	64.033	60.054				14	0.701333	0.00504425	16.7485	1.36227	-7.64046	0.529156	4.28102	0.992186	0.21	0.217025	-7.55333	0.0568624
16KL195	2.94394	0.09	0.05	-7.54	0.09	10.9	3.66667	0.22	0.06	-21.97	20.216	9.728
16KL194	2.95409	-0.14	0.05	-7.22	0.07	12.7	3.14286	0.22	0.07	-21.97	25.079	7.822
16KL193	2.96423	0.3	0.04	-6.94	0.06	6.6	3.83333	0.23	0.06	-22.16	15.64	9.222
16KL192	2.97438	0.79	0.03	-4.55	0.04	10.3	3.8	0.19	0.05	-20.61	31.035	12.205
16KL191	2.98453	4.25	0.04	-0.83	0.05	24.5	4.11111	0.37	0.09	-21.13	12.715	8.108
16KL190	2.99468	5.82	0.04	-0.63	0.04	32.3	5.71429	0.4	0.07	-19.49	16.63	8.692				8	0.740333	0.00384419	6.70577	0.941145	-1.55465	0.341113	-9.25634	0.749766	5.85	0.072111	0	0.196723
16KL189	3.00482	4.68	0.05	-1.28	0.05	25.8	3.75	0.3	0.08	-20.95	22.654	9.001
16KL188	3.01497	-1.19	0.05	-7.57	0.05	11	4.75	0.19	0.04	-19.66	62.573	57.979
16KL187	3.02512	-1.06	0.04	-7.87	0.09	7.4	5	0.2	0.04	-21.87	66.223	35.906
16KL186	3.03527	2.14	0.06	-3.25	0.05	22	5.16667	0.31	0.06	-24.13	23.585	13.573
16KL185	3.04541	1.67	0.04	-4.72	0.1	17	4.83333	0.29	0.06	-22.86	62.042	17.854
16KL184	3.05556	1.43	0.05	-4.3	0.08	19	5.33333	0.32	0.06	-21.38	38.928	15.729
16KL183	3.06571	1.19	0.06	-5.41	0.07	13.5	4.5	0.27	0.06	-22.24	41.71	16.154
16KL182	3.07586	0.19	0.05	-5.8	0.1	15.9	6.5	0.26	0.04	-21.46	48.566	16.593
16KL181	3.086	1.4	0.06	-3.96	0.08	18.8	5.16667	0.31	0.06	-20.21	35.061	12.836
16KL180	3.09615	3.24	0.04	-0.77	0.07	31	6.55556	0.59	0.09	-22.38	14.164	8.687				7	0.699333	0.0175246	17.507	4.73892	-1.46615	1.77893	5.24204	3.55942	3.64	0.034641	-1.51	0.121244
16KL179	3.1063	2.67	0.05	-1.66	0.04	23.3	5.25	0.42	0.08	-18.6	22.135	10.91
16KL178	3.12	0.8	0.05	-6.14	0.07	13.1	4.5	0.18	0.04	-19.39	83.587	59.505				4	0.697667	0.00866667	17.7871	2.37328	-4.74656	0.79523	5.61584	1.75078	0.953333	0.0208167	-5.63333	0.092376
16KL177	3.12659	3.79	0.06	-2.19	0.07	28.4	7.66667	0.46	0.06	-19.02	21.181	14.441
16KL176	3.13674	2.91	0.04	-3.02	0.08	25.2	7.57143	0.53	0.07	-22.65	22.651	11.881				6	0.738	0.00907377	7.32098	3.88315	-5.63969	0.73909	-8.45242	3.12746	3.08667	0.102144	-3.48333	0.137961
16KL175	3.14689	1.97	0.03	-4.13	0.09	20.5	7.33333	0.44	0.06	-20.56	29.707	17.817
16KL174	3.15704	1.83	0.05	-3.15	0.03	23.7	5	0.25	0.05	-22.06	30.778	14.468
16KL173	3.16718	-0.09	0.06	-6.12	0.06	13.5	4.6	0.23	0.05	-21.12	40.348	14.111
16KL172	3.17733	0.03	0.06	-6.49	0.03	14.8	3.28571	0.23	0.07	-22.51	27.771	10.018
16KL171	3.18748	2.82	0.06	-3.39	0.06	28.3	4.85714	0.34	0.07	-18.91	22.4	9.993
16KL170	3.19763	-0.02	0.04	-6.38	0.04	13.3	4.5	0.27	0.06	-20.28	30.44	10.6
16KL169	3.20777	1.44	0.05	-2.91	0.06	24.2	6.57143	0.46	0.07	-20.29	12.813	8.11				8	0.711667	0.0161795	14.1572	4.28432	-3.57604	1.58239	0.914241	3.34014	1.66667	0.0404145	-2.91	0.03
16KL168	3.21792	2.74	0.04	0.19	0.05	17.4	4.28571	0.3	0.07	-20.07	25.798	8.682
16KL167	3.22807	5.91	0.04	-0.63	0.04	27.5	5.66667	0.34	0.06	-19.98	18.449	9.286				6	0.730667	0.00920748	9.14275	2.32489	-5.41749	0.852732	-5.93757	1.85255	5.87667	0.0057735	-1.42	0.149332
16KL166	3.23821	4.24	0.04	-2.08	0.05	28.4	6.5	0.52	0.08	-18.53	20.041	11.227
16KL165	3.24836	2.45	0.05	-2.51	0.06	27.3	5.8	0.29	0.05	-18.41	36.447	19.404
16KL164	3.25851	1.55	0.03	-2.48	0.04	26.6	4	0.16	0.04	-18.87	34.988	23.603
16KL163	3.26866	-0.54	0.06	-5.08	0.09	12.1	2.75	0.11	0.04	-21.55	47.374	23.901
16KL162	3.2788	0.43	0.05	-3.69	0.05	22.4	3	0.15	0.05	-20.55	22.83	12.381
16KL161	3.28895	-0.71	0.05	-5.52	0.03	12.1	3	0.12	0.04	-20.82
16KL160	3.2991	-1.49	0.05	-8.91	0.07	11.4	3.33333	0.1	0.03	-20.14	48.5	42.823				6	0.614	0.00657013		2.1527	-2.48744	0.66604		1.82635	-1.895	0.0785281	-8.8175	0.14477
16KL257	3.30925	1.36	0.03	-3.65	0.06	16.2	5	0.35	0.07	-21.85	21.862	10.144
16KL256	3.31939	2	0.06	-3.69	0.04	15.7	7	0.49	0.07	-21.4	23.175	10.561				4	0.666	0.003	26.8207	0.901724	-1.96059	0.380433	16.7152	0.610622	2.22	0.127279	-3.94	0.127279
16KL255	3.32954	4.15	0.05	-2.01	0.08	26	4.2	0.21	0.05	-18.91	27.314	11.169
16KL254	3.33969	2.69	0.04	-2.7	0.04	14.7	3.125	0.25	0.08	-20.12	21.573	9.374
16KL253	3.34984	-0.42	0.03	-4.95	0.04	29.3	4.14286	0.29	0.07	-19.86	21.188	10.023
16KL252	3.35998	1.95	0.04	-3.35	0.08	26	6	0.42	0.07	-19.44	25.087	14.883				5	0.691667	0.014746	19.5641	4.18326	-3.54768	1.46952	7.79587	3.05808	2.34	0.0264575	-4.03	0.03
16KL251	3.37013	-0.32	0.05	-4.96	0.08	23.4	3.16667	0.19	0.06	-18.1	44.3	16.195
16KL250	3.38028	3.06	0.04	-2.81	0.05	15.1	2.6	0.13	0.05	-21.91	37.104	16.422
16KL249	3.39043	0.2	0.04	-3.1	0.07	13.1	2.8	0.14	0.05	-21.18	26.357	15.062
16KL248	3.40057	-1.13	0.04	-8.76	0.08	20.7	3	0.15	0.05	-21.41	52.697	27.561				9	0.7205	0.0145	11.7393	3.73225	-7.59352	1.12143	-2.41064	2.87567	-1.36	0.0989949	-7.17	0.0424264
16KL247	3.41072	-0.56	0.03	-6.88	0.06	11.2	4.75	0.19	0.04	-21.46	39.616	27.801
16KL245	3.42087	-2.09	0.06	-8.12	0.09	7.8	3.75	0.15	0.04	-21.97
16KL244	3.43102	1.37	0.05	-4.61	0.04	18.8	4	0.24	0.06	-21.75	38.535	16.972
16KL243	3.44116	-0.21	0.04	-5.93	0.06	11.6	3.66667	0.22	0.06	-21.66	14.458	9.236
16KL242	3.45131	3.57	0.03	-3.84	0.06	23.5	4.5	0.27	0.06	-19.85	24.981	9.852
16KL241	3.46146	6.44	0.04	-3.34	0.09	13.7	11.8333	1.42	0.12	-12.69	17.58	8.844
16KL240	3.47161	3.29	0.05	1.2	0.08	28.8	7.5	0.75	0.1	-21.81	21.518	9.588				5	0.749	0.0221133	4.90103	5.20531	-5.04489	2.15685	-11.6398	4.30446	3.12333	0.0723418	-0.0366667	0.0776745
16KL239	3.48175	3.26	0.05	0.47	0.07	26.9	4.75	0.19	0.04	-22.8	55.799	28.316
16KL238	3.4919	0.07	0.05	-4.94	0.09	14.1	2.6	0.13	0.05	-21.86	46.203	24.259
16KL237	3.50205	1.13	0.03	-3.33	0.03	15.5	3.6	0.18	0.05	-20.94	36.626	13.052
16KL236	3.5122	-1.28	0.05	-7.27	0.05	12.2	3.2	0.16	0.05	-22.15	46.278	27.953				8	0.718	0.005	12.3202	1.29526	-7.42158	0.0417528	-1.5199	1.01663	-1.34	0.0424264	-7.135	0.360624
16KL235	3.52234	-1.36	0.05	-7	0.08	14	4.8	0.24	0.05	-23.01	18.324	10.639
16KL234	3.53249	0.8	0.04	0.08	0.04	29.7	8.28571	0.58	0.07	-25.09	31.119	18.776
16KL233	3.54264	-0.79	0.05	-6.5	0.07	15.6	5.5	0.33	0.06	-23.23	29.08	19.911
16KL232	3.55279	-1.46	0.05	-7.91	0.08	16.5	4.14286	0.29	0.07	-22.72	12.106	9.264
16KL231	3.56293	0.41	0.06	-4.12	0.04	11.3	5.83333	0.35	0.06	-26.77	14.495	8.736
16KL230	3.57308	2.29	0.03	-3.1	0.07	40.7	9.83333	1.18	0.12	-24.06	13.006	8.653				9	0.732	0.00971253	8.81431	2.39912	-5.86712	1.10513	-6.32837	1.93135	2.87333	0.0404145	-4.04667	0.17673
16KL229	3.58323	3.12	0.04	-1.41	0.05	20.5	5.83333	0.35	0.06	-22.13	34.267	14.076
16KL228	3.59338	2.68	0.06	-1.23	0.07	18.4	5	0.35	0.07	-25.61	21.651	9.822
16KL227	3.60352	1.97	0.03	-2.36	0.04	34.8	13.2143	1.85	0.14	-21.88	13.22	8.076
16KL226	3.61367	1.56	0.06	-4.75	0.09	23.4	4.16667	0.25	0.06	-20.08	24.219	10.129
16KL225	3.62382	0.67	0.05	-5.07	0.08	13.2	4.25	0.17	0.04	-22.01	43.997	27.065
16KL224	3.63396	1.38	0.04	-4.94	0.05	22.5	4.8	0.24	0.05	-22.07	28.542	12.977				8	0.675667	0.00952774	24.0301	2.75801	-3.97399	0.993871	13.348	1.9421	1.44	0.052915	-5.38333	0.0723418
16KL223	3.64411	0.38	0.06	-5.56	0.06	10.6	4	0.2	0.05	-22.03	28.334	16.674
16KL222	3.65426	0.02	0.06	-7.25	0.06	12.5	3.8	0.19	0.05	-21.8	20.24	14.215				6	0.678	0.014	23.357	4.0625	-5.21558	0.626726	12.4571	2.87833	-0.055	0.176777	-7.255	0.544472
16KL290	3.72529	2.73	0.05	-3.23	0.04	14.9	12.4	0.95	0.0766129	-25.41	12.834	8.308
16KL289	3.73037	1.37	0.04	-3.69	0.05	21.3	10.4	0.88	0.0846154	-27.17	13.841	8.657
16KL288	3.73544	-1.91	0.06	-7.14	0.07	9.1	4.7	0.33	0.0702128	-22.72	27.967	9.974
16KL287	3.74051	-0.04	0.05	-4.64	0.07	6.4	5.66667	0.34	0.06	-22.46	20.191	10.271
16KL286	3.74559	1.31	0.05	-4.27	0.05	24.5	4.85714	0.34	0.07	-20.7	37.225	11.565
16KL285	3.75066	2.81	0.04	-1.54	0.05	24	4.66667	0.28	0.06	-23.04	35.046	11.949				5	0.706333	0.00633333	15.4124	1.70608	-2.74056	0.744358	2.48954	1.28575	2.90333	0.0305505	-2.36667	0.15885
16KL284	3.75573	-0.19	0.06	-5	0.06	9	7.66667	0.23	0.03	-21.16	88.431	75.278
16KL283	3.76081	0.39	0.04	-3.41	0.08	8.9	5.66667	0.17	0.03	-21.79	131.531	48.646
16KL282	3.76588	-1.01	0.06	-5.06	0.06	9.3	5.42857	0.38	0.07	-21.08	13.813	9.235
16KL281	3.77603	2.74	0.03	-3.24	0.04	15.9	7.42857	0.52	0.07	-22.54	12.522	9.459
16KL280	3.78618	2.08	0.04	-2.5	0.05	17.7	6	0.54	0.09	-23.54	9.428	7.061				8	0.749	0.0184481	4.81901	4.4937	-5.81853	1.87171	-11.8601	3.7391	2.40667	0.0650641	-3.06667	0.181751
16KL279	3.79632	2.76	0.05	-2.56	0.05	18	6	0.42	0.07	-22.44	12.881	8.1
16KL278	3.80647	0.98	0.05	-5	0.06	16.8	11.3333	0.68	0.06	-25.94	26.701	13.027
16KL277	3.817	0.07	0.04	-5.14	0.04	9.3	6.6	0.33	0.05	-23.51	20.29	12.567				7	0.681	0.0130767	22.5499	3.74051	-3.17249	1.2661	11.5117	2.68713	0.0433333	0.0378594	-5.04333	0.146401
16KL276	3.82677	4.25	0.05	-1.26	0.04	27.6	4.5	0.27	0.06	-19.58	16.504	9.044
16KL275	3.83691	4.42	0.05	1.26	0.05	35.2	5.42857	0.38	0.07	-22.59	14.174	8.403
16KL274	3.847	5.82	0.06	2.16	0.1	31.5	6.375	0.51	0.08	-23.07	26.592	8.781				11	0.737	0.0080829	7.55572	1.99084	-2.45826	0.720201	-8.13475	1.60488	5.30667	0.0971253	-0.35	0.101489
16KL273	3.85721	2.67	0.06	-4.34	0.08	21	5.5	0.44	0.08	-22.69	13.597	9.09
16KL272	3.8978	-0.61	0.06	-8.19	0.09	6.6	4.2	0.21	0.05	-22.48	46.869	13.5
16KL271	3.90795	-1.03	0.06	-7.26	0.05	15.1	3.85714	0.27	0.07	-22.63	18.884	8.978
16KL270	3.91809	1.76	0.05	-2.73	0.06	25.6	7.85714	0.55	0.07	-23.2	22.708	11.774
16KL269	3.92824	0.41	0.05	-2.46	0.06	16.8	4.85714	0.34	0.07	-22.29	15.122	8.65
16KL268	3.93839	3.94	0.04	-1.22	0.05	36.5	4.88889	0.44	0.09	-21.88	14.149	7.834				5	0.719667	0.0121701	11.9825	3.08935	-2.58488	1.18446	-1.95633	2.35412	4.04333	0.011547	-1.45667	0.0702377
16KL267	3.94854	3.98	0.06	-0.99	0.09	16.1	8.57143	0.6	0.07	-24.24	20.689	8.711
16KL266	3.95868	2.39	0.06	-2.24	0.03	31.6	8.47059	1.44	0.17	-21.7	9.4	7.124				9	0.7315	0.053033	9.34556	9.39353	-4.92205	3.00735	-6.18956	7.47694	2.845	0.00707107	-3.16	0.0424264
16KL265	3.96883	2.9	0.03	-3.03	0.06	39.2	11.6667	1.4	0.12	-21.33	9.465	7.206
16KL264	3.97898	2.38	0.03	-4.29	0.04	21.7	3.5	0.21	0.06	-20.16	11.527	8.158
16KL263	3.98913	3.03	0.06	-2.63	0.06	16	4.14286	0.29	0.07	-21.74	9.282	7.23
16KL262	3.99927	0.97	0.04	-4.74	0.04	14.9	3.375	0.27	0.08	-20.98	17.653	9.083
16KL261	4.00942	0.24	0.05	-2.99	0.05	15.8	3.85714	0.27	0.07	-21.41	9.998	6.682
16KL260	4.01957	2.9	0.04	-2.63	0.06	17.5	4	0.32	0.08	-23.46	24.422	13.954
16KL259	4.02971	1.91	0.04	-4.16	0.05	17.6	3.75	0.3	0.08	-22.33	17.939	10.487
16KL346	4.03479	2.85	0.04	-2.01	0.09	22.2796					15.481	10.361
16KL345	4.03986	2.61	0.04	-2.62	0.05	19.4751	8	0.72			20.204	9.866
16KL344	4.04494	0.31	0.04	-5.94	0.06	14.6061					23.775	9.807
16KL343	4.05001	0.69	0.06	-5.86	0.07	13.3659	5.83	0.35			22.506	11.517
16KL342	4.055	3.3	0.06	-2.19	0.04	24.192					13.06	8.726
16KL341	4.06016	0.79	0.05	-2.34	0.08	15.1569	3.83	0.23			20.947	11.556
16KL340	4.06523	1.72	0.04	-3.91	0.06	12.29					21.989	9.817
16KL339	4.0703	3.05	0.06	-3.23	0.03	18.1539					15.546	10.293
16KL338	4.07538	2.3	0.06	-3.76	0.08	25.1504					21.273	11.715
16KL337	4.08045	1.76	0.03	-5.95	0.03	18.1413					16.986	10.684
16KL336	4.08553	2.56	0.04	-3.44	0.06	30.0275					22.434	12.261
16KL335	4.0906	2.15	0.02	-5.07	0.06	14.5884	3.83	0.23			24.712	12.35
16KL334	4.09567	3.65	0.03	-1.97	0.04	27.2626					16.428	9.56
16KL333	4.10075	3.68	0.05	-2.04	0.07	27.6523	7.33	0.44			19.961	10.419
16KL332	4.10582	3.65	0.06	-1.99	0.03	19.1192					18.233	10.799
16KL331	4.11089	2.88	0.06	-0.97	0.07	21.8	6.14286	0.43	0.07	-26.06	14.274	8.34				5	0.632333	0.00233333		0.780058	2.15515	0.343656		0.682719	3.07667	0.0152753	-1.87667	0.106927
16KL330	4.11597	0.3	0.05	-6.81	0.06	13.7	4.42857	0.31	0.07	-23.42	17.371	9.23
16KL329	4.12104	1.45	0.05	-4.4	0.06	16.3	5	0.3	0.06	-26.77	17.763	9.425
16KL328	4.12612	2.64	0.04	-1.73	0.03	21.3	7.16667	0.43	0.06	-25.65	22.354	13.206				5	0.721	0.0152753	11.6969	3.86215	-2.89813	1.61759	-2.41316	3.02018	2.1375	0.043589	-2	0.135769
16KL327	4.13119	0.36	0.06	-5.88	0.06	15.3	4	0.28	0.07	-25.24	15.623	9.214
16KL326	4.13626	-0.11	0.04	-6.72	0.05	14.1	5.33333	0.32	0.06	-24.66	18.655	9.109
16KL325	4.14134	-0.26	0.05	-6.18	0.04	10.8	4.57143	0.32	0.07	-24.95	12.199	8.233				12	0.683667	0.0129915	21.7812	3.6561	-4.98321	1.14939	10.6611	2.57561	-0.34	0.104403	-6.69333	0.171561
16KL324	4.14641	-0.38	0.03	-7.27	0.06	13.4	6.14286	0.43	0.07	-28.22	17.997	9.009
16KL323	4.15148	0.81	0.04	-4.51	0.06	11.4	7.5	0.6	0.08	-28.63	17.119	9.2
16KL322	4.15656	1.38	0.05	-3.08	0.08	16.93	7.44444	0.67	0.09	-19.61	12.844	8.561
16KL321	4.16163	1.65	0.06	-2.38	0.07	20.3	7.5	0.6	0.08	-19.95	13.476	8.673
16KL320	4.16671	2.04	0.06	-2.89	0.06	18.63	11.125	0.89	0.08	-18.55	27.412	12.723
16KL319	4.17178	1.73	0.04	-1.86	0.05	20.63	13.2	1.32	0.1	-19.04	30.749	10.77
16KL318	4.17685	2.4	0.04	-1.36	0.06	17.28	17.3846	2.26	0.13	-19.82	13.384	8.726
16KL317	4.18193	1.01	0.04	-3.75	0.06	18.04	18.3846	2.39	0.13	-19.73	18.246	12.476
16KL316	4.187	4.28	0.04	-2.23	0.1	24.76	9.44444	0.85	0.09	-18.48
16KL315	4.19207	2.38	0.06	-3.7	0.05	15.11	6.16667	0.74	0.12	-21.84	17.085	6.288
16KL314	4.19715	1.72	0.05	-4.71	0.04	7.92	4.72727	0.52	0.11	-21.68	15.083	5.869				11	0.724333	0.00409607	10.6963	1.04042	-5.32036	0.668745	-3.74858	0.804816	1.53667	0.205508	-4.67333	0.267644
16KL313	4.20222	0.93	0.04	-5.28	0.08	7.43	4.2	0.42	0.1	-22.37	7.309	5.37
16KL312	4.20729	1.25	0.05	-4.54	0.04	8.37	5	0.45	0.09	-21.9	6.945	5.271
16KL311	4.21237	1.16	0.04	-6.46	0.09	6.44	4.77778	0.43	0.09	-21.97	9.612	6.827
16KL310	4.21744	1.03	0.03	-5.28	0.07	8.43	5.71429	0.4	0.07	-22.23	7.091	5.433
16KL309	4.22252	1.63	0.03	-4.31	0.06	9.54	5.11111	0.46	0.09	-21.73	10.69	5.282
16KL308	4.22759	1.15	0.03	-4.87	0.06	9.38	6.875	0.55	0.08	-22.28	20.116	6.537
16KL307	4.23266	1.63	0.05	-4.11	0.04	4.94	5.6	0.56	0.1	-22.62	12.914	5.183
16KL306	4.238	1.34	0.03	-5.47	0.04	12.34	6.9	0.69	0.1	-21.61	21.808	6.33
17KL305	4.24281	1.34	0.04	-6.27	0.06	17.38	9.7	0.97	0.1	-17.53	14.358	7.813				8	0.744667	0.0184872	5.85996	4.48264	-8.27905	1.55957	-10.6894	3.72604	1.38667	0.0351188	-6.51	0.26
17KL304	4.24788	1.55	0.04	-6.64	0.06	22.63	9	1.26	0.14	-16.22	10.112	6.642
16KL303	4.25296	0.64	0.04	-5.47	0.07	14.9	5.5	0.44	0.08	-21.44	8.539	6.578
16KL302	4.25803	0.46	0.06	-4.63	0.08	18.31	4.66667	0.42	0.09	-21.84	8.52	6.662				6	0.664667	0.0165965	27.4639	4.92209	-2.61557	1.64278	17.4386	3.29058	0.546667	0.0152753	-5.46667	0.0873689
16KL301	4.26311	1.09	0.06	-6.83	0.09	7.86	4.77778	0.43	0.09	-22.27	8.599	6.768
16KL300	4.26818	0.84	0.05	-5.48	0.05	19.23	5.9	0.59	0.1	-20.44	8.562	5.978
16KL299	4.27325	0.26	0.04	-6.03	0.06	8.95	6.6	0.33	0.05	-22.8	19.243	15.576
16KL298	4.27833	1.01	0.04	-4.94	0.06	13.3	5.25	0.42	0.08	-22.15	8.269	6.45
16KL297	4.2834	0.74	0.04	-6.28	0.08	9.95	4.22222	0.38	0.09	-22.62	8.368	6.478
16KL296	4.28847	0.74	0.04	-6.07	0.05	10.4	6.16667	0.37	0.06	-22.37	16.761	8.401
16KL295	4.29355	0.42	0.04	-5.02	0.05	11.98	6	0.42	0.07	-22.32	14.263	7.793
16KL294	4.29862	0.19	0.05	-6.27	0.05	11.05	6.375	0.51	0.08	-22.26	14.518	8.712
16KL293	4.3037	-0.32	0.05	-6.99	0.06	10.02	7.83333	0.47	0.06	-23.02	13.805	8.789				10	0.6795	0.0295	23.2081	8.53641	-4.51212	2.24952	12.2634	6.03855	-0.4	0.0424264	-6.485	0.219203
16KL292	4.30877	-0.65	0.06	-6.87	0.09	11.34	8.33333	0.5	0.06	-23.17	19.005	10.566
16KL291	4.31384	0.36	0.03	-6.22	0.06	9.1	6.14286	0.43	0.07	-22.47	24.671	10.341
	Age Range (Ma)	Average δ13C (VPDB,‰)	1 s.d.	Average δ18O (VPDB,‰)	1 s.d.	Average CaCO3 (%)	Average C/N	Average TOC (%)	Average TN (%)	Average δ13Corg (‰)	Grain size average D (µm)	Grain size average d (µm)				Amount of samples	Average Δ47	1 s.d.	Surface lake summer temperature (SLST) (°C) (Bernasconi et al., 2018)	1 s.d.	Averange water δ18O (VSMOW,‰)	SD	Mean Annual Air Temperature (MAAT) (°C) (Hren et al., 2012)	1 s.d.	Difference of Mean Annual Air Temperature (MAAT) before and after 2.7 Ma (°C)	1 s.d.
	0.852-2.700	0.49663	1.59322	-7.24043	1.97249	11.6994	5.4413	0.283292	0.0505941	-20.4266	37.5187	17.3543				23	0.732522	0.0271485	8.96877	6.79585	-7.4227	2.57037	-6.37361	9.34741	8.32668	7.37326
	2.700-4.314	1.48355	1.65886	-4.09099	2.16708	17.7286	5.83856	0.437283	0.0694133	-21.6798	25.4516	13.2363				34	0.709141	0.0257066	15.0075	6.86071	-4.32581	1.82184	1.70001	8.95015
	2.600-2.700	1.59	2.19747	-3.716	1.70563	16.07	5.73012	0.349	0.059	-21.043	31.3602	17.4133				4	0.73625	0.0283096	7.95863	6.91019	-5.79983	2.11276	-7.76321	9.72199
	Carbonate formation temperatures were calculated from the ∆47 results using the T-∆47 calibration of Bernasconi, et al. (2018)
	By using the transfer function relating the surface lake surface temperature (SLST) and the MAAT (Hren et al., 2012), we reconstruct the MAAT at the KP section
	Bernasconi, S.M., Müller, I.A., Bergmann, K.D., Breitenbach, S.F.M., Fernandez, A., Hodell, D.A., Jaggi, M., Meckler, A.N., Millan, I. and Ziegler, M., 2018. Reducing Uncertainties in Carbonate Clumped Isotope Analysis Through Consistent Carbonate-Based Standardization. Geochemistry, geophysics, geosystems : G(3), 19(9): 2895-2914.
	Hren, M.T. and Sheldon, N.D., 2012. Temporal variations in lake water temperature: Paleoenvironmental implications of lake carbonate δ18O and temperature records. Earth and Planetary Science Letters, 337: 77-84.

## Sheet: Clumped isotope raw data
Flagged/ Unflagged	Notes/Issues	# replicates	# excluded	Sample Name		Mass Specrtometer	Sample Name	Sample Type	Correction Interval	d13C VPDB (Raw)	d13C VPDB (Raw) SD	d13C VPDB (Raw) SE	d18O VPDB (Raw)	d18O VPDB (Raw) SD	d18O VPDB (Raw) SE	d18O VSMOW (Raw)	d18O VSMOW (Raw) SE	d47 WG (Raw)	d47 WG (Raw) SE	D47 WG (Raw)	D47 WG (Raw) SE	d48 WG (Raw)	d48 WG (Raw) SE	D48 WG (Raw)	D48 WG (Raw) SE	d49 WG (Raw)	d49 WG (Raw) SE	D49 WG (Raw)	D49 WG (Raw) SE	δ13C VPDB (Final)	δ13C VPDB (Final) SD	δ18O VPDB (Final) carbonate	δ18O VPDB (Final) SD	Δ47 CDES (Final)	Δ47 CDES (Final) SE	D47 Nonlinearity Slope	Non-linearity correction	D47 WG (HG)	ETF Slope	ETF Intercept	D47 CDES (ETF)	ARF (for 0.082, same as D47 CDES Final) acid dig corr [0.082]		δ18O mineral (SMOW)	Bernasconi et al., 2018		Predicted Alpha (NOTE: mineral specific)	water δ18O VSMOW	water δ18O VSMOW standard deviation
					Run Date																																								slope	intercept
																																													0.0449	-0.167
																																													Temp [°C]	+/- SE
		4		16KL20'								0			0		0.445		0.513		0.011		0.81		0.057		0.7265		0.162	0.705	0.0919239	-6.47	0.622254	0.747	0.016									24.2499	5.16279	3.83953	1.03601	-11.3541	0.72713
	Sieved(<200µm)			'R1'	'2019-01-27 19:41'	'Chewbacca'	'16KL20_63S'	'Dolomite'	'2019-01-18 07:32:00'	0.63	0	0	3.09	0.01	0	34.11	0	12.908	0.008	-0.352	0.008	17.5	0.061	-0.379	0.059	-26.784	4.156	-47.988	4.064	0.77		-6.03		0.763		-0.00798501	-0.248929	-0.249	1.03482	0.939201	0.681	0.763		24.7036	1.32326		1.03694	-11.7995
	Sieved(<200µm)			'R2'	'2019-01-28 15:26'	'Chewbacca'	'16KL20_63S'	'Dolomite'	'2019-01-18 07:32:00'	0.51	0	0	2.23	0.01	0	33.22	0	11.882	0.009	-0.374	0.01	15.88	0.046	-0.265	0.047	-28.237	3.988	-47.664	3.906	0.64		-6.91		0.731		-0.00790748	-0.280043	-0.28	1.03482	0.939201	0.649	0.731		23.7963	9.00232		1.03509	-10.9087
	Sieved(<200µm)			'R3'	'2019-01-29 19:00'	'Chewbacca'	'16KL20_63S'	'Dolomite'	'2019-01-18 07:32:00'	0.65	0	0	2	0	0	32.98	0	11.768	0.016	-0.387	0.015	15.392	0.07	-0.287	0.068	-18.327	3.849	-37.643	3.773	0.78		-7.15		0.717		-0.00787838	-0.294287	-0.294	1.03482	0.939201	0.635	0.717		23.5489	12.5708		1.03426	-10.3586
	Sieved(<200µm)			'R4'	'2019-02-07 19:37'	'Chewbacca'	'16KL20_63S'	'Dolomite'	'2019-02-01 09:17:00'	0.62	0.01	0	1.86	0.01	0	32.84	0	11.667	0.007	-0.312	0.008	14.922	0.061	-0.468	0.062	-52190.7	54496	-51202.7	53444	0.75		-7.13		0.714		-0.00835935	-0.214472	-0.214	1.08053	0.863361	0.632	0.714		23.5695	13.3532		1.03408	-10.1682
		5		16KL15'								0.0152753			0.0735603		0.0768838		0.0633114		0.00152753		0.188655		0.0373333		184.966		181.334	0.95	0.0264575	-5.38	0.130767	0.733	0.00208167									25.3737	8.50622	0.517004	1.0321	-6.51623	0.12633
	Sieved(<200µm)			'R1'	'2019-01-27 23:53'	'Chewbacca'	'16KL15_63S'	'Calcite'	'2019-01-18 07:32:00'	0.85	0	0	3.98	0.01	0	35.02	0	13.881	0.007	-0.5	0.007	19.109	0.044	-0.564	0.046	-32.364	4.111	-55.323	4.013	0.99		-3.74		0.618		-0.00798501	-0.38916	-0.389	1.03482	0.939201	0.536	0.618		27.0644	42.3758		1.02503	1.98385
	Sieved(<200µm)			'R2'	'2019-02-03 16:49'	'Chewbacca'	'16KL15_63S'	'Calcite'	'2019-02-01 09:17:00'	0.6	0	0	4.25	0	0	35.3	0	14.132	0.014	-0.29	0.014	19.874	0.085	-0.359	0.084	-74.973	11.241	-97.188	10.974	0.74		-3.34		0.759		-0.00835935	-0.171866	-0.172	1.08053	0.863361	0.677	0.759		27.4767	2.24897		1.0336	-5.92501
	Sieved(<200µm)			'R3'	'2019-02-06 17:45'	'Chewbacca'	'16KL15_63S'	'Calcite'	'2019-02-01 09:17:00'	0.84	0	0	2.1	0.01	0	33.08	0	12.141	0.013	-0.301	0.013	15.354	0.065	-0.51	0.065	276.958	42.138	251.358	41.295	0.98		-5.53		0.73		-0.00835935	-0.199509	-0.199	1.08053	0.863361	0.648	0.73		25.219	9.25278		1.03192	-6.49752
	Sieved(<200µm)			'R4'	'2019-02-07 15:23'	'Chewbacca'	'16KL15_63S'	'Calcite'	'2019-02-01 09:17:00'	0.8	0	0	2.33	0.01	0	33.32	0	12.346	0.012	-0.296	0.013	15.942	0.058	-0.398	0.056	-363.682	471.309	-376.706	461.667	0.94		-5.29		0.737		-0.00835935	-0.192796	-0.193	1.08053	0.863361	0.655	0.737		25.4664	7.51337		1.03233	-6.65088
	Sieved(<200µm)			'R5'	'2019-02-11 15:52'	'Chewbacca'	'16KL15_63S'	'Calcite'	'2019-02-01 09:17:00'	0.79	0	0	2.31	0.01	0	33.3	0	12.311	0.018	-0.3	0.017	15.895	0.055	-0.398	0.054	-33.45	6.091	-53.18	5.968	0.93		-5.32		0.732		-0.00835935	-0.197088	-0.197	1.08053	0.863361	0.65	0.732		25.4355	8.75251		1.03204	-6.4003
		8		16KL05'								0.0176383			0.115518		0.121289		0.121414		0.0254122		0.202154		0.0521099		9.3415		9.31087	0.373333	0.0665833	-6.65667	0.119304	0.690333	0.0129786									24.0575	19.8935	3.5973	1.02955	-5.33774	1.39193
	Sieved(<200µm)			'R1'	'2019-01-28 21:46'	'Chewbacca'	'16KL05_63S'	'Calcite'	'2019-01-18 07:32:00'	0.21	0	0	0.71	0	0	31.66	0	9.882	0.014	-0.516	0.014	12.644	0.052	-0.421	0.05	-19.98	3.983	-36.361	3.916	0.34		-7.09		0.568		-0.00790748	-0.437858	-0.438	1.03482	0.939201	0.486	0.568		23.6108	61.4693		1.02169	1.87598
	Sieved(<200µm)			'R2'	'2019-02-08 04:36'	'Chewbacca'	'16KL05_63S'	'Calcite'	'2019-02-01 09:17:00'	0.17	0	0	0.57	0	0	31.51	0	9.816	0.011	-0.404	0.011	12.445	0.036	-0.338	0.035	-579.816	705.875	-586.713	694.303	0.3		-7.08		0.598		-0.00835935	-0.321945	-0.322	1.08053	0.863361	0.516	0.598		23.6211	49.6136		1.02372	-0.0948898
	Sieved(<200µm)			'R3'	'2019-02-08 15:43'	'Chewbacca'	'16KL05_63S'	'Calcite'	'2019-02-01 09:17:00'	0.19	0	0	0.93	0	0	31.88	0	10.315	0.021	-0.3	0.021	13.238	0.05	-0.278	0.05	-42.113	3.746	-58.529	3.681	0.33		-6.71		0.715		-0.00835935	-0.213773	-0.214	1.08053	0.863361	0.633	0.715		24.0025	13.0917		1.03104	-6.82633
	Sieved(<200µm)			'R4'	'2019-02-09 16:34'	'Chewbacca'	'16KL05_63S'	'Calcite'	'2019-02-01 09:17:00'	0.17	0	0	0.62	0.01	0	31.56	0	9.898	0.012	-0.37	0.013	12.519	0.049	-0.357	0.049	-33.29	3.361	-49.237	3.306	0.3		-7.04		0.634		-0.00835935	-0.287259	-0.288	1.08053	0.863361	0.552	0.634		23.6623	36.9236		1.02606	-2.33805
	Sieved(<200µm)			'R5'	'2019-02-12 14:55'	'Chewbacca'	'16KL05_63S'	'Calcite'	'2019-02-01 09:17:00'	0.21	0	0	1.12	0	0	32.08	0	10.476	0.013	-0.342	0.012	13.677	0.062	-0.215	0.06	-29.737	2.651	-46.73	2.603	0.34		-6.52		0.671		-0.00835935	-0.254427	-0.254	1.08053	0.863361	0.589	0.671		24.1984	25.325		1.02838	-4.06852
	Sieved(<200µm)			'R6'	'2019-02-21 01:45'	'Chewbacca'	'16KL05_63S'	'Calcite'	'2019-02-14 08:13:00'	0.25	0	0	0.72	0	0	31.66	0	10.059	0.018	-0.388	0.018	12.985	0.048	-0.1	0.047	-10.031	2.198	-26.633	2.16	0.45		-6.74		0.685		-0.00902772	-0.29719	-0.297	1.12021	0.935068	0.603	0.685		23.9716	21.2639		1.02924	-5.11838
	Sieved(<200µm)			'R7'	'2019-03-23 17:05'	'Chewbacca'	'16KL05_63S'	'Calcite'	'2019-03-16 16:59:00'	0.16	0	0	0.65	0	0	31.59	0	9.792	0.01	-0.49	0.011	12.414	0.054	-0.514	0.051	12.163	1.897	-4.573	1.866	0.35		-6.84		0.595		-0.0097482	-0.394546	-0.394	1.09472	0.944778	0.513	0.595		23.8685	50.7428		1.02352	0.341599
	Sieved(<200µm)			'R8'	'2019-05-20 20:22'	'Chewbacca'	'16KL05_63S'	'Calcite'	'2019-03-16 16:59:00'	0.16	0	0	0.42	0	0	31.36	0	9.596	0.014	-0.461	0.013	12.221	0.04	-0.261	0.039	-3856.66	2251.93	-3810.62	2215.63	0.38		-7.09		0.627		-0.00796239	-0.384593	-0.385	1.04653	0.947232	0.545	0.627		23.6108	39.2739		1.02561	-1.95179
		6		16KL69'								0			0.00333333		0.197315		0.178075		0.0197512		0.413719		0.0364478		110.861		108.602	1.69667	0.0208167	-6.86667	0.272274	0.699667	0.0101379									23.841	17.261	2.75536	1.03012	-6.09556	0.753064
	Sieved(<200µm)			'R1'	'2019-01-27 21:47'	'Chewbacca'	'16KL69_63S'	'Calcite'	'2019-01-18 07:32:00'	1.55	0	0	1.24	0	0	32.19	0	11.863	0.012	-0.388	0.011	13.913	0.042	-0.218	0.041	-26.252	2.762	-44.813	2.71	1.69		-6.56		0.718		-0.00798501	-0.293274	-0.293	1.03482	0.939201	0.636	0.718		24.1572	12.3114		1.03122	-6.84736
	Sieved(<200µm)			'R2'	'2019-01-28 17:37'	'Chewbacca'	'16KL69_63S'	'Calcite'	'2019-01-18 07:32:00'	1.54	0	0	0.84	0	0	31.79	0	11.43	0.015	-0.402	0.014	13.147	0.065	-0.192	0.062	-31.729	5.609	-49.427	5.506	1.68		-6.96		0.698		-0.00790748	-0.311617	-0.312	1.03482	0.939201	0.616	0.698		23.7448	17.6376		1.03003	-6.09807
	Sieved(<200µm)			'R3'	'2019-01-29 21:08'	'Chewbacca'	'16KL69_63S'	'Calcite'	'2019-01-18 07:32:00'	1.57	0	0	1.47	0.01	0	32.43	0	12.054	0.015	-0.452	0.014	14.387	0.038	-0.214	0.038	-17.917	3.642	-37.101	3.572	1.71		-6.32		0.652		-0.00787838	-0.357034	-0.357	1.03482	0.939201	0.57	0.652		24.4046	31.1152		1.0272	-2.72225
	Sieved(<200µm)			'R4'	'2019-02-02 22:39'	'Chewbacca'	'16KL69_63S'	'Calcite'	'2019-02-01 09:17:00'	1.58	0	0	1.01	0	0	31.96	0	11.685	0.022	-0.358	0.021	13.361	0.024	-0.303	0.024	-54.257	8.646	-71.886	8.485	1.72		-6.64		0.664		-0.00835935	-0.260321	-0.26	1.08053	0.863361	0.582	0.664		24.0747	27.4195		1.02795	-3.76953
	Sieved(<200µm)			'R5'	'2019-02-08 02:30'	'Chewbacca'	'16KL69_63S'	'Calcite'	'2019-02-01 09:17:00'	1.59	0	0	0.57	0.01	0	31.51	0	11.266	0.016	-0.337	0.015	12.481	0.036	-0.312	0.038	-361.539	49.68	-372.901	48.795	1.72		-7.08		0.683		-0.00835935	-0.242824	-0.243	1.08053	0.863361	0.601	0.683		23.6211	21.8339		1.02912	-5.34124
	Sieved(<200µm)			'R6'	'2019-02-20 19:25'	'Chewbacca'	'16KL69_63S'	'Calcite'	'2019-02-14 08:13:00'	1.63	0	0	0.92	0	0	31.87	0	11.667	0.008	-0.336	0.008	13.249	0.069	-0.245	0.068	-29.253	3.13	-47.232	3.072	1.83		-6.54		0.758		-0.00902772	-0.230674	-0.231	1.12021	0.935068	0.676	0.758		24.1778	2.48187		1.03354	-9.0619
		5	1	16KL64'								0.01			0.0970109		0.0995546		0.0861633		0.021489		0.180828		0.0544498		185.173		181.827	0.786667	0.0550757	-6.61667	0.0152753	0.761667	0.00669162									24.0987	1.65666	1.53377	1.03375	-9.33692	0.636
	Sieved(<200µm) (Low T)			'R1'	'2019-01-27 17:31'	'Chewbacca'	'16KL64_63S'	'Calcite'	'2019-01-18 07:32:00'	0.59	0	0	1.83	0.01	0	32.81	0	11.625	0.012	-0.302	0.012	15.125	0.064	-0.214	0.064	-38.953	3.796	-57.493	3.723	0.72		-5.94		0.805		-0.00798501	-0.209174	-0.209	1.03482	0.939201	0.723	0.805		24.7963	-7.86492		1.03618	-10.9899
	Sieved(<200µm)			'R2'	'2019-01-29 14:43'	'Chewbacca'	'16KL64_63S'	'Calcite'	'2019-01-18 07:32:00'	0.62	0	0	1.16	0	0	32.12	0	10.917	0.019	-0.342	0.019	13.772	0.067	-0.205	0.065	-19.112	3.195	-36.764	3.139	0.75		-6.63		0.756		-0.00787838	-0.255992	-0.256	1.03482	0.939201	0.674	0.756		24.085	2.94944		1.03343	-9.0419
	Sieved(<200µm)			'R3'	'2019-02-02 20:29'	'Chewbacca'	'16KL64_63S'	'Calcite'	'2019-02-01 09:17:00'	0.62	0	0	1.03	0.01	0	31.99	0	10.767	0.017	-0.367	0.017	13.377	0.049	-0.338	0.047	-64.771	11.137	-81.373	10.937	0.76		-6.61		0.646		-0.00835935	-0.276995	-0.277	1.08053	0.863361	0.564	0.646		24.1056	33.0149		1.02682	-2.64666
	Sieved(<200µm)			'R4'	'2019-02-07 17:29'	'Chewbacca'	'16KL64_63S'	'Calcite'	'2019-02-01 09:17:00'	0.62	0	0	1.05	0.01	0	32	0	10.885	0.011	-0.268	0.011	13.404	0.049	-0.346	0.05	530.921	2816.8	503.632	2766.64	0.76		-6.6		0.754		-0.00835935	-0.177009	-0.177	1.08053	0.863361	0.672	0.754		24.1159	3.4194		1.03331	-8.902
	Sieved(<200µm)			'R5'	'2019-02-20 21:31'	'Chewbacca'	'16KL64_63S'	'Calcite'	'2019-02-14 08:13:00'	0.65	0	0	0.83	0	0	31.78	0	10.644	0.011	-0.312	0.012	13.149	0.063	-0.167	0.063	-29.929	4.708	-46.795	4.626	0.85		-6.62		0.775		-0.00902772	-0.215909	-0.216	1.12021	0.935068	0.693	0.775		24.0953	-1.39886		1.03451	-10.0669
		4		16KL50'								0			0.0057735		0.011547		0.0500178		0.0131698		0.118896		0.111625		594.594		575.076	6.19	0.0818535	-1.37	0.07	0.743333	0.0149926									29.5076	6.11054	3.67388	1.03269	-3.07942	1.46201
	Sieved(<200µm)			'R1'	'2018-12-22 15:26'	'Chewbacca'	'16KL50_t'	'Calcite'	'2018-12-21 10:28:00'	6.09	0	0	6.09	0.02	0.01	37.2	0.01	21.349	0.015	-0.343	0.011	23.051	0.045	-0.929	0.042	-40.856	2.538	-72.395	2.456	6.28		-1.32		0.766		-0.0087183	-0.156873	-0.157	1.12383	0.860013	0.684	0.766		29.5592	0.635069		1.034	-4.29459
	Sieved(<200µm)			'R2'	'2018-12-24 18:25'	'Chewbacca'	'16KL50_t'	'Calcite'	'2018-12-21 10:28:00'	6	0	0	5.99	0	0	37.1	0	21.115	0.01	-0.391	0.009	23.044	0.061	-0.737	0.058	-55.721	10.514	-86.514	10.171	6.19		-1.43		0.711		-0.0087721	-0.205777	-0.206	1.12383	0.860013	0.629	0.711		29.4458	14.1421		1.0308	-1.31697
	Sieved(<200µm)			'R3'	'2018-12-27 16:23'	'Chewbacca'	'16KL50_t'	'Calcite'	'2018-12-21 10:28:00'	5.98	0	0	6.07	0.01	0	37.18	0	21.183	0.021	-0.388	0.019	23.314	0.052	-0.634	0.054	-95.409	13.609	-125.033	13.161	6.17		-1.34		0.715		-0.0087721	-0.202181	-0.202	1.12383	0.860013	0.633	0.715		29.5386	13.0917		1.03104	-1.45696
	Sieved(<200µm)			'R4'	'2019-02-07 22:20'	'Chewbacca'	'16KL50_t'	'Calcite'	'2019-02-01 09:17:00'	5.96	0	0	6.11	0	0	37.22	0	21.223	0.014	-0.359	0.015	23.457	0.042	-0.565	0.042	-1851.29	825.681	-1823.34	798.609	6.12		-1.45		0.749		-0.00835935	-0.18159	-0.182	1.08053	0.863361	0.667	0.749		29.4252	4.60487		1.03303	-3.48671
		6		16KL44'								0.00333333			0.15885		0.161795		0.136207		0.0388501		0.291379		0.0250067		12.3695		11.8354	0.9	0.01	-6.02667	0.207445	0.729333	0.0154524									24.707	9.57892	3.85573	1.03187	-6.94344	1.5655
	Sieved(<200µm)			'R1'	'2019-01-28 19:41'	'Chewbacca'	'16KL44_63S'	'Calcite'	'2019-01-18 07:32:00'	0.73	0	0	2	0	0	32.98	0	11.774	0.018	-0.458	0.017	15.327	0.04	-0.338	0.039	-24.077	2.822	-43.351	2.765	0.87		-5.78		0.643		-0.00790748	-0.364897	-0.365	1.03482	0.939201	0.561	0.643		24.9613	33.9782		1.02663	-1.62896
	Sieved(<200µm)			'R2'	'2019-01-29 16:52'	'Chewbacca'	'16KL44_63S'	'Calcite'	'2019-01-18 07:32:00'	0.77	0	0	1.94	0	0	32.92	0	11.811	0.013	-0.399	0.013	15.157	0.066	-0.384	0.066	-19.513	5.071	-38.798	4.97	0.91		-5.84		0.705		-0.00787838	-0.305948	-0.306	1.03482	0.939201	0.623	0.705		24.8994	15.7397		1.03045	-5.38234
	Sieved(<200µm)			'R3'	'2019-02-02 16:18'	'Chewbacca'	'16KL44_63S'	'Calcite'	'2019-02-01 09:17:00'	0.76	0	0	1.65	0	0	32.62	0	11.629	0.01	-0.271	0.01	14.629	0.055	-0.332	0.054	-44.157	6.138	-62.405	6.021	0.89		-5.99		0.758		-0.00835935	-0.173789	-0.174	1.08053	0.863361	0.676	0.758		24.7448	2.48187		1.03354	-8.5133
	Sieved(<200µm)			'R4'	'2019-02-03 18:55'	'Chewbacca'	'16KL44_63S'	'Calcite'	'2019-02-01 09:17:00'	0.76	0	0	1.39	0	0	32.36	0	11.343	0.011	-0.299	0.011	14.148	0.056	-0.298	0.057	-62.192	6.797	-79.631	6.671	0.9		-6.25		0.725		-0.00835935	-0.20418	-0.204	1.08053	0.863361	0.643	0.725		24.4767	10.5152		1.03163	-6.93469
	Sieved(<200µm)			'R5'	'2019-02-10 16:20'	'Chewbacca'	'16KL44_63S'	'Calcite'	'2019-02-01 09:17:00'	0.8	0	0	1.38	0.01	0	32.34	0	11.285	0.01	-0.372	0.01	14.142	0.057	-0.268	0.057	-24.03	3.721	-42.179	3.651	0.93		-6.26		0.645		-0.00835935	-0.277665	-0.278	1.08053	0.863361	0.563	0.645		24.4664	33.335		1.02676	-2.2339
	Sieved(<200µm)			'R6'	'2019-02-11 17:57'	'Chewbacca'	'16KL44_63S'	'Calcite'	'2019-02-01 09:17:00'	0.74	0	0	1.18	0.01	0	32.14	0	11.091	0.014	-0.316	0.013	13.811	0.058	-0.214	0.054	-32.41	6.642	-49.988	6.519	0.88		-6.46		0.704		-0.00835935	-0.223286	-0.223	1.08053	0.863361	0.622	0.704		24.2603	16.0085		1.03039	-5.94494
		7	1	16KL24'								0.0133333			0.151914		0.155242		0.17867		0.0215948		0.206666		0.132234		161.893		158.801	2.57333	0.0305505	-7.70667	0.31628	0.775	0.00723418									22.975	-1.36993	1.62016	1.03451	-11.1474	0.482428
	Sieved(<200µm)			'R1'	'2018-12-22 17:49'	'Chewbacca'	'16KL24_t'	'Calcite'	'2018-12-21 10:28:00'	2.4	0	0	0.34	0	0	31.27	0	11.889	0.019	-0.264	0.019	11.769	0.097	-0.55	0.097	-28.185	3.726	-45.804	3.66	2.58		-8.06		0.762		-0.0087183	-0.160348	-0.16	1.12383	0.860013	0.68	0.762		22.6108	1.55381		1.03377	-10.7967
	Sieved(<200µm)			'R2'	'2018-12-24 20:30'	'Chewbacca'	'16KL24_t'	'Calcite'	'2018-12-21 10:28:00'	2.38	0	0	0.07	0.01	0	31	0	11.508	0.014	-0.354	0.014	11.238	0.062	-0.541	0.059	-21.36	5.866	-38.575	5.763	2.56		-8.37		0.658		-0.0087721	-0.253051	-0.253	1.12383	0.860013	0.576	0.658		22.2912	29.2504		1.02758	-5.14327
	Sieved(<200µm)			'R3'	'2018-12-27 18:45'	'Chewbacca'	'16KL24_t'	'Calcite'	'2018-12-21 10:28:00'	2.33	0	0	0.25	0.01	0	31.18	0	11.663	0.011	-0.337	0.011	12.037	0.056	-0.108	0.057	-44.83	8.114	-61.923	7.97	2.52		-8.16		0.679		-0.0087721	-0.234691	-0.234	1.12383	0.860013	0.597	0.679		22.5077	22.9839		1.02887	-6.18726
	Sieved(<200µm)			'R4'	'2018-12-29 00:24'	'Chewbacca'	'16KL24_t'	'Calcite'	'2018-12-21 10:28:00'	2.39	0	0	0.01	0	0	30.93	0	11.439	0.008	-0.37	0.008	11.37	0.057	-0.286	0.057	7755.73	7999.79	7602.98	7860.25	2.58		-8.45		0.639		-0.0087721	-0.269656	-0.27	1.12383	0.860013	0.557	0.639		22.2087	35.2768		1.02638	-4.06396
	Sieved(<200µm)			'R5'	'2019-01-26 17:19'	'Chewbacca'	'16KL24_t'	'Calcite'	'2019-01-18 07:32:00'	2.4	0	0	0.37	0	0	31.3	0	11.851	0.011	-0.332	0.012	12.052	0.067	-0.328	0.067	-22.971	3.911	-40.741	3.839	2.54		-7.45		0.776		-0.00798501	-0.23737	-0.237	1.03482	0.939201	0.694	0.776		23.2396	-1.62206		1.03457	-10.9479
	Sieved(<200µm) (Low T)			'R6'	'2019-02-21 13:57'	'Chewbacca'	'16KL24_t'	'Calcite'	'2019-02-14 08:13:00'	2.34	0	0	0.73	0	0	31.67	0	12.364	0.011	-0.137	0.011	13.473	0.072	0.361	0.071	-216.24	4.519	-231.003	4.433	2.54		-6.73		0.987		-0.00887263	-0.0272988	-0.027	1.12021	0.935068	0.905	0.987		23.9819	-39.1498		1.04564	-20.7148
	Sieved(<200µm)			'R7'	'2019-03-24 15:57'	'Chewbacca'	'16KL24_t'	'Calcite'	'2019-03-16 16:59:00'	2.29	0	0	-0.34	0	0	30.57	0	10.958	0.013	-0.389	0.014	10.553	0.058	-0.398	0.058	11.02	3.489	-5.855	3.432	2.49		-7.83		0.717		-0.00966382	-0.283104	-0.283	1.09472	0.944778	0.635	0.717		22.8479	12.5708		1.03116	-8.06012
	Sieved(<200µm)			'R8'	'2019-05-22 17:11'	'Chewbacca'	'16KL24_t'	'Calcite'	'2019-03-16 16:59:00'	2.36	0	0	-0.1	0.01	0	30.82	0	11.335	0.013	-0.325	0.012	11.341	0.066	-0.092	0.068	-511.235	30.387	-519.655	29.864	2.6		-7.61		0.787		-0.00786805	-0.235816	-0.236	1.13314	0.972562	0.705	0.787		23.0747	-4.04156		1.03518	-11.6976
		13	7	16KL159'								0.025			0.035		0.035		0.055		0.0075		0.0455		0.027		711.107		700.745	0.175	0.0212132	-7.75	0.0424264	0.6865	0.0045									22.9304	20.8468	1.27335	1.02933	-6.21747	0.415805
	Non-Sieved (Wrong sample)			'R1'	'2018-08-21 16:36'	'Chewbacca'	'16KL159_t'	'Calcite'	'2018-08-14 06:56:00'	0.95	0	0	0.67	0.01	0	31.61	0	10.715	0.017	-0.37	0.018	12.878	0.06	-0.115	0.053	-30.06	3.626	-46.906	3.558	0.99		-7.27		0.731		-0.00975683	-0.265456	-0.266	1.11407	0.945331	0.649	0.731		23.4252	9.00232		1.03198	-8.29203
	Non-Sieved (Wrong sample)			'R2'	'2018-09-13 04:14'	'Chewbacca'	'16KL159_t'	'Calcite'	'2018-09-10 07:08:00'	0.97	0	0	0.37	0.01	0	31.3	0	10.4	0.018	-0.393	0.017	12.25	0.031	-0.124	0.031	-13.015	1.955	-29.586	1.922	1.06		-7.91		0.678		-0.00979566	-0.291125	-0.291	1.16297	0.934635	0.596	0.678		22.7654	23.2736		1.02881	-5.87763
	Non-Sieved (Wrong sample)			'R3'	'2018-10-01 04:57'	'Chewbacca'	'16KL159_t'	'Calcite'	'2018-09-10 07:08:00'	0.98	0	0	0.19	0.01	0	31.12	0	10.182	0.009	-0.44	0.008	11.832	0.064	-0.191	0.063	-12.529	4.82	-28.78	4.739	1.03		-8.1		0.621		-0.00969314	-0.341304	-0.341	1.20248	0.948795	0.539	0.621		22.5695	41.3316		1.02523	-2.59046
	Non-Sieved (Wrong sample)			'R4'	'2018-10-06 04:39'	'Chewbacca'	'16KL159_t'	'Calcite'	'2018-09-10 07:08:00'	0.79	0	0	0.45	0.01	0	31.38	0	10.22	0.01	-0.48	0.01	12.317	0.045	-0.221	0.044	-14.239	3.437	-30.774	3.379	0.85		-7.8		0.58		-0.00983182	-0.379519	-0.379	1.20464	0.954703	0.498	0.58		22.8788	56.5722		1.02251	0.358691
	Non-Sieved (Wrong sample)			'R5'	'2018-10-22 02:49'	'Chewbacca'	'16KL159_t'	'Calcite'	'2018-10-14 18:24:00'	0.66	0	0	0.59	0.01	0	31.53	0	10.258	0.012	-0.462	0.012	12.564	0.053	-0.266	0.051	-33.916	3.996	-50.27	3.928	0.88		-7.28		0.5		-0.00848351	-0.374976	-0.375	1.19984	0.867666	0.418	0.5		23.4149	94.0486		1.01682	6.48442
	Non-Sieved (Wrong sample)			'R6'	'2018-10-25 05:52'	'Chewbacca'	'16KL159_t'	'Calcite'	'2018-10-14 18:24:00'	0.65	0	0	0.42	0.01	0	31.36	0	10.156	0.011	-0.374	0.012	13.275	0.05	0.781	0.049	-145.331	6.183	-159.497	6.079	0.86		-7.48		0.604		-0.00848351	-0.287841	-0.288	1.19984	0.867666	0.522	0.604		23.2087	47.3902		1.02411	-0.884918
	Sieved(<200µm)			'R7'	'2018-10-28 03:07'	'Chewbacca'	'16KL159_t'	'Calcite'	'2018-10-14 18:24:00'	-0.08	0	0	-0.42	0.01	0	30.49	0	8.603	0.014	-0.351	0.015	11.606	0.054	0.822	0.05	-99.753	7.536	-112.534	7.429	0.14		-8.45		0.614		-0.00830221	-0.279576	-0.279	1.19984	0.867666	0.532	0.614		22.2087	43.7844		1.02477	-2.49991
	Sieved(<200µm)			'R8'	'2018-11-01 05:45'	'Chewbacca'	'16KL159_t'	'Calcite'	'2018-10-29 09:28:00'	-0.09	0	0	-0.57	0.01	0	30.33	0	8.348	0.022	-0.44	0.022	10.207	0.049	-0.259	0.049	-24.605	6.621	-38.152	6.528	0.12		-8		0.629		-0.00852377	-0.368844	-0.369	1.04289	0.931095	0.547	0.629		22.6726	38.5969		1.02574	-2.99145
	Sieved(<200µm)			'R9'	'2018-11-03 02:23'	'Chewbacca'	'16KL159_t'	'Calcite'	'2018-10-29 09:28:00'	-0.07	0	0	-0.57	0.01	0	30.33	0	8.368	0.009	-0.448	0.011	10.259	0.032	-0.215	0.034	-12.791	4.425	-26.534	4.362	0.15		-8		0.621		-0.00852377	-0.376673	-0.376	1.04289	0.931095	0.539	0.621		22.6726	41.3316		1.02523	-2.48991
	Sieved(<200µm)			'R10'	'2018-11-04 01:43'	'Chewbacca'	'16KL159_t'	'Calcite'	'2018-10-29 09:28:00'	-0.16	0	0	-0.54	0	0	30.37	0	8.311	0.014	-0.446	0.014	10.28	0.065	-0.257	0.065	-20.511	3.99	-34.116	3.935	0.06		-7.97		0.622		-0.00852377	-0.375159	-0.375	1.04289	0.931095	0.54	0.622		22.7036	40.9858		1.02529	-2.52269
	Non-Sieved (Wrong sample)			'R11'	'2019-02-21 05:59'	'Chewbacca'	'16KL159_t'	'Calcite'	'2019-02-14 08:13:00'	0.85	0	0	-0.08	0.01	0	30.83	0	9.791	0.016	-0.422	0.016	11.266	0.085	-0.195	0.083	-25.394	2.976	-40.779	2.929	1.06		-7.53		0.643		-0.00902772	-0.33361	-0.334	1.12021	0.935068	0.561	0.643		23.1572	33.9782		1.02663	-3.38627
	Sieved(<200µm)			R12'	'2019-05-20 16:15'	'Chewbacca'	'16KL159_t'	'Calcite'	'2019-03-16 16:59:00'	-0.02	0	0	-0.2	0.01	0	30.71	0	8.835	0.014	-0.403	0.015	10.975	0.037	-0.244	0.036	-754.197	99.856	-757.803	98.393	0.19		-7.72		0.682		-0.00796239	-0.332652	-0.332	1.04653	0.947232	0.6	0.682		22.9613	22.1202		1.02906	-5.92346
	Sieved(<200µm)			R13'	'2019-05-30 19:27'	'Chewbacca'	'16KL159_t'	'Calcite'	'2019-03-16 16:59:00'	-0.07	0	0	-0.27	0.01	0	30.64	0	8.725	0.01	-0.388	0.009	10.884	0.06	-0.19	0.06	-2176.41	3519.89	-2159.29	3468.86	0.16		-7.78		0.691		-0.00802308	-0.317999	-0.318	1.05462	0.944593	0.609	0.691		22.8994	19.5735		1.0296	-6.51149
		17	1	16KL152'								0.048074			0.0832666		0.0888819		0.0542965		0.00602771		0.194964		0.0229298		11.1923		10.891	0.91	0.13	-5.41667	0.0550757	0.729667	0.0079652									25.3358	9.37933	2.01839	1.0319	-6.36212	0.769249
	Non-Sieved			'R1'	'2018-09-15 16:30'	'Chewbacca'	'16KL152_t'	'Calcite'	'2018-09-10 07:08:00'	0.86	0.01	0	2.11	0.02	0.01	33.09	0.01	12.127	0.016	-0.345	0.015	15.724	0.027	-0.164	0.034	-19.305	1.278	-39.005	1.253	0.95		-5.98		0.752		-0.00980305	-0.226118	-0.226	1.15478	0.930217	0.67	0.752		24.7551	3.89176		1.0332	-8.1732
	Non-Sieved			'R2'	'2018-09-20 01:57'	'Chewbacca'	'16KL152_t'	'Calcite'	'2018-09-10 07:08:00'	0.86	0	0	1.93	0.01	0	32.91	0	11.831	0.013	-0.459	0.013	15.231	0.066	-0.302	0.066	-3.441	3.272	-23.119	3.207	0.93		-6.16		0.623		-0.00990211	-0.341848	-0.342	1.15398	0.935616	0.541	0.623		24.5695	40.6412		1.02535	-0.765742
	Non-Sieved			'R3'	'2018-09-26 03:55'	'Chewbacca'	'16KL152_t'	'Calcite'	'2018-09-10 07:08:00'	0.94	0	0	2	0	0	32.98	0	11.966	0.014	-0.467	0.013	15.39	0.098	-0.286	0.096	-8.004	3.331	-27.799	3.265	1		-6.1		0.609		-0.0098782	-0.348797	-0.349	1.20093	0.946296	0.527	0.609		24.6314	45.572		1.02444	0.183267
	Non-Sieved			'R4'	'2018-10-01 02:48'	'Chewbacca'	'16KL152_t'	'Calcite'	'2018-09-10 07:08:00'	0.92	0	0	2	0.01	0	32.98	0	11.968	0.014	-0.446	0.013	15.553	0.048	-0.118	0.046	-12.154	2.485	-31.844	2.435	0.97		-6.12		0.634		-0.00969314	-0.329992	-0.33	1.20248	0.948795	0.552	0.634		24.6108	36.9236		1.02606	-1.41369
	Non-Sieved			'R5'	'2018-10-07 02:24'	'Chewbacca'	'16KL152_t'	'Calcite'	'2018-09-10 07:08:00'	0.71	0	0	1.85	0.01	0	32.83	0	11.619	0.012	-0.442	0.012	15.086	0.06	-0.281	0.056	-3.463	3.212	-22.836	3.147	0.77		-6.26		0.642		-0.00985985	-0.327438	-0.327	1.20464	0.954703	0.56	0.642		24.4664	34.3013		1.02657	-2.0494
	Sieved(<200µm)			'R6'	'2018-10-22 00:33'	'Chewbacca'	'16KL152_t'	'Calcite'	'2018-10-14 18:24:00'	0.83	0	0	2.24	0.01	0	33.23	0	12.158	0.019	-0.415	0.018	15.809	0.033	-0.343	0.035	-29.938	4.073	-49.643	3.99	1.05		-5.39		0.575		-0.00848351	-0.311857	-0.312	1.19984	0.867666	0.493	0.575		25.3633	58.5864		1.02217	3.1215
	Sieved(<200µm)			'R7'	'2018-10-28 01:00'	'Chewbacca'	'16KL152_t'	'Calcite'	'2018-10-14 18:24:00'	0.73	0	0	2.57	0	0	33.56	0	12.466	0.018	-0.351	0.017	16.37	0.037	-0.445	0.036	-28.341	8.056	-48.61	7.886	0.95		-5.01		0.652		-0.00830221	-0.247505	-0.248	1.19984	0.867666	0.57	0.652		25.7551	31.1152		1.0272	-1.40751
	Sieved(<200µm)			'R8'	'2018-11-03 00:15'	'Chewbacca'	'16KL152_t'	'Calcite'	'2018-10-29 09:28:00'	0.82	0	0	2.03	0.01	0	33.01	0	11.963	0.013	-0.389	0.015	15.389	0.064	-0.343	0.065	-20.05	5.541	-39.55	5.43	1.04		-5.42		0.714		-0.00852377	-0.28703	-0.287	1.04289	0.931095	0.632	0.714		25.3324	13.3532		1.03098	-5.4793
	Sieved(<200µm)			'R9'	'2018-11-04 00:33'	'Chewbacca'	'16KL152_t'	'Calcite'	'2018-10-29 09:28:00'	0.8	0	0	1.96	0.01	0	32.94	0	11.857	0.01	-0.402	0.01	15.299	0.058	-0.3	0.058	-24.515	3.213	-43.776	3.151	1.01		-5.49		0.699		-0.00852377	-0.300934	-0.301	1.04289	0.931095	0.617	0.699		25.2602	17.3642		1.03009	-4.68488
	Sieved(<63µm)			'R10'	'2019-01-13 03:30'	'Chewbacca'	'16KL152_t'	'Calcite'	'2019-01-04 10:17:00'	0.7	0	0	1.81	0	0	32.79	0	11.582	0.017	-0.425	0.017	14.906	0.032	-0.383	0.032	-29.177	2.849	-47.963	2.793	0.83		-5.97		0.662		-0.00887308	-0.322232	-0.322	1.07638	0.926406	0.58	0.662		24.7654	28.0261		1.02783	-2.97714
	Sieved(<63µm)			'R11'	'2019-01-13 05:34'	'Chewbacca'	'16KL152_t'	'Calcite'	'2019-01-04 10:17:00'	0.93	0	0	1.99	0	0	32.97	0	11.99	0.013	-0.426	0.014	15.188	0.073	-0.461	0.071	-26.264	3.527	-45.667	3.457	1.06		-5.79		0.665		-0.00887308	-0.319612	-0.319	1.07638	0.926406	0.583	0.665		24.951	27.1176		1.02801	-2.97721
	Sieved(<63µm)			'R12'	'2019-01-14 03:07'	'Chewbacca'	'16KL152_t'	'Calcite'	'2019-01-04 10:17:00'	0.66	0	0	1.81	0	0	32.78	0	11.554	0.021	-0.414	0.02	14.935	0.048	-0.346	0.048	-19.923	3.942	-38.847	3.865	0.79		-5.98		0.67		-0.00869112	-0.313583	-0.314	1.07638	0.926406	0.588	0.67		24.7551	25.6215		1.02832	-3.46744
	Sieved(63-200µm)			'R13'	'2019-01-14 05:14'	'Chewbacca'	'16KL152_t'	'Calcite'	'2019-01-04 10:17:00'	0.94	0	0	2.08	0.01	0	33.06	0	12.103	0.008	-0.414	0.008	15.388	0.051	-0.442	0.052	-19.397	3.503	-39.117	3.432	1.07		-5.7		0.676		-0.00869112	-0.308811	-0.309	1.07638	0.926406	0.594	0.676		25.0438	23.8554		1.02869	-3.54438
	Sieved(<63µm)			'R14'	'2019-01-18 18:39'	'Chewbacca'	'16KL152_t'	'Calcite'	'2019-01-18 07:32:00'	0.66	0	0	2.31	0.01	0	33.31	0	12.119	0.015	-0.372	0.013	16.046	0.065	-0.265	0.064	-10.654	3.378	-30.739	3.311	0.78		-5.47		0.735		-0.00821743	-0.272413	-0.272	1.03094	0.934011	0.653	0.735		25.2809	8.00707		1.03222	-6.71859
	Sieved(63-200µm)			'R15'	'2019-01-20 05:26'	'Chewbacca'	'16KL152_t'	'Calcite'	'2019-01-18 07:32:00'	1.02	0	0	2.28	0	0	33.27	0	12.374	0.013	-0.433	0.013	15.879	0.09	-0.363	0.088	-25.188	5.74	-45.258	5.621	1.16		-5.48		0.678		-0.00819696	-0.331571	-0.332	1.0402	0.940525	0.596	0.678		25.2706	23.2736		1.02881	-3.44265
	Sieved(63-200µm) (Bad D49 WG Raw)			'R16'	'2019-02-22 04:50'	'Chewbacca'	'16KL152_t'	'Calcite'	'2019-02-14 08:13:00'	0.76	0	0	1.73	0.01	0	32.7	0	13.719	0.312	1.711	0.308	2717.37	701.494	2661.99	691.044	-11134.1	23452.5	-10938.9	23001.1	0.96		-5.74		3.07		-0.00887263	1.83272	1.833	1.12021	0.935068	2.988	3.07		25.0025	-148.785		1.11913	-84.1117
	Sieved(63-200µm)			'R17'	'2019-04-09 18:29'	'Chewbacca'	'16KL152_t'	'Calcite'	'2019-03-16 16:59:00'	0.7	0	0	2.11	0.01	0	33.1	0	11.95	0.009	-0.37	0.01	15.582	0.043	-0.317	0.042	-47.928	3.476	-66.914	3.406	0.91		-5.36		0.74		-0.00862986	-0.266873	-0.267	1.06289	0.941467	0.658	0.74		25.3943	6.77769		1.03251	-6.88846
		9		16KL145'								0			0.00333333		0.125033		0.147955		0.0031798		0.224951		0.0348058		1153.64		1132.48	1.36	0.0173205	-6.32	0.06	0.7	0.00519615									24.4046	17.1122	1.41505	1.03014	-5.57195	0.581614
	Sieved(<200µm)			'R1'	'2019-01-01 18:47'	'Chewbacca'	'16KL145_t'	'Calcite'	'2018-12-21 10:28:00'	1.2	0	0	1.41	0.01	0	32.37	0	11.692	0.015	-0.388	0.017	14.075	0.088	-0.402	0.086	-55.312	33.699	-73.311	33.057	1.38		-6.81		0.62		-0.00869361	-0.286354	-0.286	1.12383	0.860013	0.538	0.62		23.8994	41.6785		1.02516	-1.2302
	Sieved(<200µm)			'R2'	'2019-01-04 01:03'	'Chewbacca'	'16KL145_t'	'Calcite'	'2018-12-21 10:28:00'	1.19	0	0	1.31	0.01	0	32.27	0	11.586	0.015	-0.388	0.016	13.765	0.048	-0.506	0.048	-27.494	14.282	-45.826	14.014	1.37		-6.93		0.616		-0.00844217	-0.290189	-0.29	1.12383	0.860013	0.534	0.616		23.7757	43.0778		1.0249	-1.09778
	Sieved(<200µm)			'R3'	'2019-01-05 04:59'	'Chewbacca'	'16KL145_t'	'Calcite'	'2019-01-04 10:17:00'	1.19	0	0	1.13	0	0	32.08	0	11.34	0.013	-0.442	0.014	13.421	0.072	-0.484	0.072	-26.637	8.489	-44.634	8.332	1.32		-6.54		0.645		-0.00874467	-0.342835	-0.342	1.06265	0.927279	0.563	0.645		24.1778	33.335		1.02676	-2.51503
	Sieved(<200µm)			'R4'	'2019-01-07 02:30'	'Chewbacca'	'16KL145_t'	'Calcite'	'2019-01-04 10:17:00'	1.2	0	0	1.34	0.01	0	32.3	0	11.605	0.011	-0.414	0.011	13.85	0.045	-0.494	0.043	-10.908	5.622	-29.631	5.515	1.33		-6.43		0.671		-0.00858088	-0.314419	-0.314	1.07979	0.928655	0.589	0.671		24.2912	25.325		1.02838	-3.9783
	Sieved(<200µm)			'R5'	'2019-01-07 22:40'	'Chewbacca'	'16KL145_t'	'Calcite'	'2019-01-04 10:17:00'	1.21	0	0	1.51	0	0	32.47	0	11.798	0.013	-0.398	0.013	14.34	0.042	-0.337	0.041	-12.468	6.924	-31.486	6.791	1.34		-6.26		0.691		-0.00863342	-0.296143	-0.296	1.07979	0.928655	0.609	0.691		24.4664	19.5735		1.0296	-4.98955
	Sieved(<200µm)			'R6'	'2019-02-10 18:25'	'Chewbacca'	'16KL145_t'	'Calcite'	'2019-02-01 09:17:00'	1.2	0	0	1.4	0	0	32.37	0	11.713	0.011	-0.362	0.012	14.228	0.054	-0.24	0.054	-25.394	4.364	-43.95	4.282	1.33		-6.24		0.66		-0.00835935	-0.264087	-0.264	1.08053	0.863361	0.578	0.66		24.4871	28.6364		1.0277	-3.12728
	Sieved(<200µm)			'R7'	'2019-04-09 22:35'	'Chewbacca'	'16KL145_t'	'Calcite'	'2019-03-16 16:59:00'	1.16	0	0	1.15	0	0	32.1	0	11.371	0.016	-0.403	0.015	13.635	0.079	-0.314	0.078	-58.38	7.213	-75.801	7.081	1.37		-6.32		0.7		-0.00862986	-0.30487	-0.305	1.06289	0.941467	0.618	0.7		24.4046	17.0915		1.03015	-5.57353
	Sieved(<200µm)			'R8'	'2019-05-24 21:02'	'Chewbacca'	'16KL145_t'	'Calcite'	'2019-03-16 16:59:00'	1.15	0	0	1.31	0.01	0	32.27	0	11.522	0.014	-0.415	0.014	13.99	0.056	-0.29	0.056	-1107.64	154.28	-1105.62	151.38	1.39		-6.21		0.689		-0.00798357	-0.323013	-0.323	1.05912	0.948869	0.607	0.689		24.518	20.1337		1.02948	-4.8224
	Sieved(<200µm)			'R9'	'2019-05-31 01:42'	'Chewbacca'	'16KL145_t'	'Calcite'	'2019-03-16 16:59:00'	1.13	0	0	1.13	0.01	0	32.09	0	11.339	0.01	-0.392	0.01	13.7	0.043	-0.223	0.044	3425.26	1031.49	3343.58	1012.43	1.37		-6.38		0.709		-0.00802308	-0.301026	-0.301	1.05462	0.944593	0.627	0.709		24.3427	14.6717		1.03068	-6.15278
		12		16KL138'								0.0731057			0.152753		0.158219		0.205501		0.00688799		0.330349		0.0452855		7.12846		7.03055	-1.33	0.113578	-8.19	0.240208	0.728	0.0142244									22.4768	9.89143	3.57021	1.0318	-9.03192	1.14973
	Non-Sieved			'R1'	'2018-06-25 12:33'	'Chewbacca'	'16KL138_t'	'Calcite'	'2018-05-23 00:00:00'	-1.41	0	0	-1.04	0	0	29.85	0	6.625	0.015	-0.404	0.014	9.298	0.074	-0.225	0.073	-10.074	1.306	-21.627	1.29	-1.32		-8.87		0.666		-0.0097861	-0.339167	-0.339	1.10637	0.959228	0.584	0.666		21.7757	26.8166		1.02807	-6.12582
	Non-Sieved			'R2'	'2018-06-27 14:37'	'Chewbacca'	'16KL138_t'	'Calcite'	'2018-05-23 00:00:00'	-1.42	0	0	-1.14	0	0	29.74	0	6.513	0.009	-0.39	0.008	9.126	0.08	-0.182	0.08	-10.033	1.405	-21.361	1.392	-1.35		-8.97		0.68		-0.00973605	-0.326589	-0.327	1.10676	0.960223	0.598	0.68		21.6726	22.6952		1.02893	-7.05788
	Non-Sieved			'R3'	'2018-07-07 14:33'	'Chewbacca'	'16KL138_t'	'Calcite'	'2018-05-23 00:00:00'	-1.38	0	0	-1.22	0.01	0	29.66	0	6.487	0.013	-0.383	0.012	8.877	0.044	-0.282	0.043	-10.425	2.79	-21.647	2.756	-1.32		-9.03		0.687		-0.00961861	-0.320604		1.11174	0.961756	0.605	0.687		21.6108	20.6972		1.02936	-7.52935
	Non-Sieved			'R4'	'2018-09-19 23:44'	'Chewbacca'	'16KL138_t'	'Calcite'	'2018-09-10 07:08:00'	-1.82	0	0	-0.91	0.01	0	29.99	0	6.336	0.015	-0.424	0.014	9.586	0.071	-0.202	0.07	5.782	5.33	-5.805	5.265	-1.76		-9.28		0.601		-0.00990211	-0.36126	-0.321	1.15398	0.935616	0.519	0.601		21.3531	48.4961		1.02392	-2.50398
	Non-Sieved			'R5'	'2018-10-07 00:11'	'Chewbacca'	'16KL138_t'	'Calcite'	'2018-09-10 07:08:00'	-1.6	0	0	-1.11	0.01	0	29.77	0	6.395	0.01	-0.374	0.011	9.304	0.039	-0.072	0.042	-12.357	3.026	-23.554	2.991	-1.54		-9.51		0.662		-0.00985985	-0.310946	-0.311	1.20464	0.954703	0.58	0.662		21.116	28.0261		1.02783	-6.5278
	Sieved(<200µm)			'R6'	'2018-10-25 03:41'	'Chewbacca'	'16KL138_t'	'Calcite'	'2018-10-14 18:24:00'	-1.59	0	0	-0.86	0.01	0	30.04	0	6.655	0.012	-0.387	0.011	9.561	0.02	-0.329	0.02	-10.991	6.299	-22.715	6.223	-1.37		-8.95		0.553		-0.00848351	-0.330542	-0.331	1.19984	0.867666	0.471	0.553		21.6933	67.909		1.02066	1.01708
	Sieved(<200µm)			'R7'	'2018-10-27 20:42'	'Chewbacca'	'16KL138_t'	'Calcite'	'2018-10-14 18:24:00'	-1.61	0	0	-0.41	0.01	0	30.5	0	7.176	0.012	-0.297	0.011	10.684	0.06	-0.111	0.058	-24.84	4.945	-37.234	4.884	-1.4		-8.43		0.665		-0.00830221	-0.237423	-0.238	1.19984	0.867666	0.583	0.665		22.2293	27.1176		1.02801	-5.62468
	Sieved(<200µm)			'R8'	'2018-11-01 01:25'	'Chewbacca'	'16KL138_t'	'Calcite'	'2018-10-29 09:28:00'	-1.68	0	0	-0.85	0	0	30.05	0	6.626	0.009	-0.333	0.009	9.791	0.034	-0.12	0.033	-39.179	7.411	-50.497	7.324	-1.46		-8.27		0.725		-0.00852377	-0.276522	-0.276	1.04289	0.931095	0.643	0.725		22.3943	10.5152		1.03163	-8.9533
	Sieved(<200µm)			'R9'	'2018-11-02 04:05'	'Chewbacca'	'16KL138_t'	'Calcite'	'2018-10-29 09:28:00'	-1.63	0	0	-1.12	0	0	29.77	0	6.306	0.006	-0.424	0.006	9.115	0.055	-0.243	0.056	-5.86	4.609	-17.084	4.557	-1.41		-8.54		0.627		-0.00852377	-0.370249	-0.371	1.04289	0.931095	0.545	0.627		22.1159	39.2739		1.02561	-3.4093
	Sieved(<200µm)			'R10'	'2019-01-08 07:03'	'Chewbacca'	'16KL138_t'	'Calcite'	'2019-01-04 10:17:00'	-1.49	0	0	-1.13	0	0	29.76	0	6.418	0.014	-0.439	0.014	8.898	0.062	-0.438	0.061	-7.587	4.998	-18.911	4.939	-1.37		-9.01		0.596		-0.00863342	-0.383591	-0.383	1.07638	0.926406	0.514	0.596		21.6314	50.3651		1.02359	-1.90896
	Sieved(<200µm)			'R11'	'2019-02-21 03:51'	'Chewbacca'	'16KL138_t'	'Calcite'	'2019-02-14 08:13:00'	-1.49	0	0	-0.95	0	0	29.94	0	6.707	0.014	-0.339	0.015	9.439	0.053	-0.269	0.053	-14.546	3.691	-26.149	3.646	-1.28		-8.38		0.705		-0.00902772	-0.278451	-0.278	1.12021	0.935068	0.623	0.705		22.2809	15.7397		1.03045	-7.92351
	Sieved(<200µm)			'R12'	'2019-04-09 16:22'	'Chewbacca'	'16KL138_t'	'Calcite'	'2019-03-16 16:59:00'	-1.44	0	0	-0.45	0	0	30.46	0	7.279	0.014	-0.316	0.014	10.558	0.042	-0.152	0.04	-25.364	4.331	-37.834	4.276	-1.25		-7.92		0.754		-0.00862986	-0.253183	-0.253	1.06289	0.941467	0.672	0.754		22.7551	3.4194		1.03331	-10.2189
	Sieved(<200µm)			'R13'	'2019-05-22 21:18'	'Chewbacca'	'16KL138_t'	'Calcite'	'2019-03-16 16:59:00'	-1.54	0	0	-1.06	0.01	0	29.83	0	6.501	0.012	-0.378	0.012	9.518	0.076	0.033	0.075	339.077	2524.32	323.738	2495.36	-1.34		-8.56		0.684		-0.00786805	-0.32685	-0.327	1.13314	0.972562	0.602	0.684		22.0953	21.5485		1.02918	-6.88262
		8	3	16KL135'								0			0.00333333		0.0578312		0.0598507		0.0135769		0.240838		0.199518		342.647		333.3	3.22	0.01	-4.24333	0.313422	0.771	0.00907377									26.5455	-0.453794	2.07029	1.03739	-10.4539	0.939671
	Non-Sieved			'R1'	'2018-08-16 15:52'	'Chewbacca'	'16KL135_t'	'Dolomite'	'2018-08-14 06:56:00'	3.1	0	0	4.77	0.01	0	35.83	0	16.981	0.007	-0.418	0.007	20.88	0.045	-0.412	0.043	-21.496	1.967	-48.354	1.913	3.15		-4.48		0.745		-0.00981808	-0.251279	-0.251	1.11523	0.94259	0.663	0.745		26.3015	5.5643		1.0359	-9.26925
	Non-Sieved (Low T)			'R2'	'2018-09-05 18:59'	'Chewbacca'	'16KL135_t'	'Dolomite'	'2018-08-14 06:56:00'	3.03	0	0	4.61	0.01	0	35.68	0	16.793	0.01	-0.382	0.009	20.627	0.053	-0.354	0.054	-33.381	2.896	-59.561	2.819	3.07		-4.59		0.804		-0.0100379	-0.213434	-0.213	1.10508	0.957091	0.722	0.804		26.1881	-7.65677		1.03924	-12.563
	Non-Sieved			'R3'	'2018-09-10 17:06'	'Chewbacca'	'16KL135_t'	'Dolomite'	'2018-09-10 07:08:00'	3.11	0	0	4.72	0.01	0	35.78	0	16.988	0.015	-0.369	0.014	21.102	0.078	-0.091	0.076	-22.694	2.7	-49.431	2.626	3.21		-4.59		0.778		-0.0097888	-0.202708	-0.203	1.11798	0.922587	0.696	0.778		26.1881	-2.06682		1.03779	-11.1801
	Non-Sieved (Low T)			'R4'	'2018-09-29 16:37'	'Chewbacca'	'16KL135_t'	'Dolomite'	'2018-09-10 07:08:00'	3.05	0	0	4.67	0.01	0	35.74	0	16.907	0.012	-0.343	0.014	20.855	0.055	-0.246	0.053	-18.846	2.094	-45.545	2.036	3.1		-4.66		0.816		-0.00974491	-0.178243	-0.178	1.20541	0.949253	0.734	0.816		26.1159	-10.1227		1.03991	-13.2606
	Non-Sieved			'R5'	'2018-10-20 17:35'	'Chewbacca'	'16KL135_t'	'Dolomite'	'2018-10-14 18:24:00'	2.79	0	0	4.68	0	0	35.75	0	16.655	0.013	-0.357	0.012	20.658	0.076	-0.46	0.074	-35.125	3.051	-61.163	2.967	3.02		-4.11		0.691		-0.00848351	-0.215707	-0.215	1.19984	0.867666	0.609	0.691		26.6829	19.5735		1.0327	-5.82961
	Sieved(<200µm)			'R6'	'2019-01-01 01:28'	'Chewbacca'	'16KL135_t'	'Dolomite'	'2018-12-21 10:28:00'	2.74	0	0	4.41	0.01	0	35.46	0	16.292	0.017	-0.381	0.016	19.932	0.066	-0.622	0.063	-142.634	32.843	-165.266	31.976	2.92		-4.87		0.67		-0.00852961	-0.242036	-0.242	1.12383	0.860013	0.588	0.67		25.8994	25.6215		1.03142	-5.34958
	Sieved(<200µm)			'R7'	'2019-01-08 02:50'	'Chewbacca'	'16KL135_t'	'Dolomite'	'2019-01-04 10:17:00'	2.95	0	0	4.61	0	0	35.67	0	16.664	0.013	-0.425	0.013	20.244	0.05	-0.722	0.05	-24.091	4.812	-50.438	4.682	3.09		-4.47		0.706		-0.00863342	-0.281133	-0.281	1.07638	0.926406	0.624	0.706		26.3118	15.4716		1.03361	-7.05808
	Sieved(<200µm)			'R8'	'2019-03-24 18:02'	'Chewbacca'	'16KL135_t'	'Dolomite'	'2019-03-16 16:59:00'	3.01	0	0	4.68	0.01	0	35.74	0	16.811	0.016	-0.412	0.015	20.327	0.049	-0.778	0.048	18.651	2.893	-9.05	2.815	3.23		-4.16		0.753		-0.00966382	-0.249542	-0.25	1.09472	0.944778	0.671	0.753		26.6314	3.65528		1.03637	-9.3926
	Sieved(<200µm)			'R9'	'2019-05-22 19:14'	'Chewbacca'	'16KL135_t'	'Dolomite'	'2019-03-16 16:59:00'	2.97	0	0	4.86	0	0	35.93	0	16.993	0.015	-0.374	0.015	20.982	0.047	-0.5	0.046	-1029.34	111.257	-1028.53	108.198	3.22		-3.98		0.782		-0.00786805	-0.240298	-0.24	1.13314	0.972562	0.7	0.782		26.8169	-2.94983		1.03802	-10.789
	Sieved(<200µm) (Low T)			'R10'	'2019-05-31 18:52'	'Chewbacca'	'16KL135_t'	'Dolomite'	'2019-03-16 16:59:00'	2.96	0	0	4.63	0.01	0	35.69	0	16.769	0.017	-0.347	0.016	20.652	0.039	-0.353	0.037	-1287.06	184.427	-1279.3	179.441	3.22		-4.2		0.807		-0.00782235	-0.215827	-0.216	1.12879	0.968683	0.725	0.807		26.5901	-8.27975		1.03941	-12.3339
		4		16KL125'								0.00333333			0.00333333		0.0895048		0.159544		0.0125033		0.100069		0.101725		28.0803		27.1125	3.84667	0.109697	-3.19	0.175784	0.716667	0.0151914									27.6314	12.8197	3.91921	1.03113	-3.38961	1.32881
	Sieved(<200µm)			'R1'	'2018-12-22 19:56'	'Chewbacca'	'16KL125_t'	'Calcite'	'2018-12-21 10:28:00'	3.79	0	0	4.67	0.01	0	35.73	0	17.637	0.014	-0.329	0.014	20.259	0.059	-0.82	0.056	-52.259	6.445	-78.714	6.265	3.97		-2.99		0.745		-0.0087183	-0.175235	-0.176	1.12383	0.860013	0.663	0.745		27.8375	5.5643		1.0328	-4.80121
	Sieved(<200µm)			'R2'	'2018-12-25 00:44'	'Chewbacca'	'16KL125_t'	'Calcite'	'2018-12-21 10:28:00'	3.58	0	0	4.37	0	0	35.43	0	17.055	0.014	-0.403	0.014	19.838	0.056	-0.646	0.055	-38.376	8.681	-64.478	8.443	3.76		-3.33		0.657		-0.0087721	-0.253392	-0.254	1.12383	0.860013	0.575	0.657		27.487	29.5589		1.02751	-0.0261306
	Sieved(<200µm)			'R3'	'2018-12-27 20:52'	'Chewbacca'	'16KL125_t'	'Calcite'	'2018-12-21 10:28:00'	3.58	0	0	4.43	0.01	0	35.49	0	17.165	0.012	-0.355	0.011	20.137	0.052	-0.472	0.049	-114.622	14.569	-138.756	14.171	3.76		-3.26		0.712		-0.0087721	-0.204427	-0.205	1.12383	0.860013	0.63	0.712		27.5592	13.8784		1.03086	-3.20465
	Sieved(<200µm)			'R4'	'2018-12-29 15:48'	'Chewbacca'	'16KL125_t'	'Calcite'	'2018-12-21 10:28:00'	3.63	0.01	0	4.39	0.02	0.01	35.44	0.01	17.152	0.018	-0.372	0.014	19.917	0.052	-0.598	0.055	-148.091	21.762	-171.281	21.167	3.81		-3.32		0.693		-0.0087721	-0.221541	-0.221	1.12383	0.860013	0.611	0.693		27.4973	19.0164		1.02972	-2.16298
		4		16KL116'								0			0.00333333		0.0874325		0.077686		0.0118462		0.192148		0.0458996		3.40824		3.2227	2.44	0.0360555	-6.29667	0.0472582	0.743333	0.00384419									24.4286	5.97627	0.926405	1.0327	-8.00853	0.354465
	Non-Sieved			'R1'	'2018-08-16 18:05'	'Chewbacca'	'16KL116_t'	'Calcite'	'2018-08-14 06:56:00'	2.4	0	0	1.59	0.01	0	32.55	0	13.05	0.011	-0.384	0.011	14.615	0.048	-0.227	0.049	-18.741	3.06	-38.926	2.995	2.45		-6.35		0.739		-0.00981808	-0.255874	-0.256	1.11523	0.94259	0.657	0.739		24.3737	7.02227		1.03245	-7.82116
	Sieved(<200µm)			'R2'	'2018-09-05 21:10'	'Chewbacca'	'16KL116_t'	'Calcite'	'2018-08-14 06:56:00'	2.44	0	0	1.62	0	0	32.59	0	13.1	0.014	-0.403	0.013	14.528	0.051	-0.372	0.051	-23.846	3.83	-44.021	3.749	2.47		-6.26		0.74		-0.0100379	-0.271504	-0.271	1.10508	0.957091	0.658	0.74		24.4664	6.77769		1.03251	-7.78708
	Sieved(<200µm)			'R3'	'2018-09-10 19:11'	'Chewbacca'	'16KL116_t'	'Calcite'	'2018-09-10 07:08:00'	2.36	0	0	1.54	0.01	0	32.51	0	12.958	0.014	-0.391	0.013	14.574	0.064	-0.18	0.064	-13.229	2.258	-33.404	2.212	2.45		-6.61		0.709		-0.0097888	-0.264157	-0.264	1.11798	0.922587	0.627	0.709		24.1056	14.6717		1.03068	-6.38283
	Sieved(<200µm)			'R4'	'2018-09-29 18:42'	'Chewbacca'	'16KL116_t'	'Calcite'	'2018-09-10 07:08:00'	2.35	0	0	1.85	0.01	0	32.83	0	13.304	0.014	-0.362	0.015	15.143	0.066	-0.243	0.064	-12.074	3.415	-32.871	3.342	2.4		-6.28		0.751		-0.00974491	-0.232354	-0.232	1.20541	0.949253	0.669	0.751		24.4458	4.12885		1.03314	-8.41736
		4		16KL115'								0			0.00333333		0.118369		0.127849		0.0134205		0.291076		0.058607		1.61243		1.7253	1.05	0.0173205	-6.51333	0.20502	0.770667	0.0137154									24.2053	-0.321471	3.04999	1.03426	-9.71719	1.2134
	Non-Sieved			'R1'	'2018-08-17 20:53'	'Chewbacca'	'16KL115_t'	'Calcite'	'2018-08-14 06:56:00'	1.27	0	0	1.29	0.01	0	32.25	0	11.614	0.019	-0.416	0.018	14	0.053	-0.231	0.052	-18.308	2.548	-36.849	2.5	1.32		-6.64		0.692		-0.00981808	-0.301973	-0.302	1.12733	0.950481	0.61	0.692		24.0747	19.2945		1.02966	-5.42846
	Non-Sieved			'R2'	'2018-09-03 22:40'	'Chewbacca'	'16KL115_t'	'Calcite'	'2018-08-14 06:56:00'	1.24	0.01	0	1.26	0.01	0	32.21	0	11.543	0.013	-0.426	0.011	13.978	0.056	-0.191	0.056	-15.15	2.776	-33.662	2.722	1.28		-6.63		0.695		-0.00993088	-0.311368	-0.311	1.1161	0.960059	0.613	0.695		24.085	18.4625		1.02985	-5.59338
	Non-Sieved			'R3'	'2018-09-05 23:31'	'Chewbacca'	'16KL115_t'	'Calcite'	'2018-08-14 06:56:00'	1.24	0	0	1.12	0.01	0	32.08	0	11.404	0.009	-0.427	0.009	13.638	0.073	-0.261	0.071	-12.168	4.482	-30.478	4.4	1.28		-6.76		0.694		-0.0100379	-0.312528	-0.313	1.10508	0.957091	0.612	0.694		23.951	18.7391		1.02978	-5.66527
	Non-Sieved			'R4'	'2018-09-30 03:09'	'Chewbacca'	'16KL115_t'	'Calcite'	'2018-09-10 07:08:00'	1.23	0	0	1.29	0	0	32.25	0	11.545	0.008	-0.45	0.008	13.951	0.062	-0.288	0.062	-5.192	4.696	-23.951	4.608	1.29		-6.9		0.624		-0.00974491	-0.337495	-0.338	1.20541	0.949253	0.542	0.624		23.8067	40.2977		1.02542	-1.57263
		5		16KL115'								0.01			0.115036		0.118369		0.127849		0.0134205		0.291076		0.058607		1.61243		1.7253	1.05	0.0173205	-6.51333	0.20502	0.770667	0.0137154									24.2053	-0.321471	3.04999	1.03426	-9.71719	1.2134
	Sieved(<200µm)			'R1'	'2019-01-18 20:42'	'Chewbacca'	'16KL115_200'	'Calcite'	'2019-01-18 07:32:00'	0.88	0	0	0.99	0.01	0	31.94	0	10.918	0.007	-0.42	0.008	13.355	0.051	-0.28	0.05	-13.472	5.296	-31.15	5.199	1		-6.83		0.675		-0.00821743	-0.330282	-0.331	1.03094	0.934011	0.593	0.675		23.8788	24.1475		1.02863	-4.61744
	Sieved(<200µm)			'R2'	'2019-01-19 16:34'	'Chewbacca'	'16KL115_200'	'Calcite'	'2019-01-18 07:32:00'	0.9	0	0	1.39	0.01	0	32.36	0	11.423	0.013	-0.351	0.013	14.293	0.074	-0.153	0.074	-27.925	3.368	-46.129	3.306	1.04		-6.39		0.755		-0.00819696	-0.257366	-0.257	1.0402	0.940525	0.673	0.755		24.3324	3.18412		1.03337	-8.74751
	Sieved(<200µm)			'R3'	'2019-01-20 19:22'	'Chewbacca'	'16KL115_200'	'Calcite'	'2019-01-18 07:32:00'	0.93	0	0	1.38	0	0	32.35	0	11.491	0.014	-0.307	0.014	14.221	0.06	-0.209	0.059	-23.522	4.925	-41.827	4.834	1.07		-6.4		0.798		-0.00798501	-0.215244	-0.216	1.0402	0.940525	0.716	0.798		24.3221	-6.3975		1.0358	-11.0779
	Sieved(<200µm)			'R4'	'2019-01-21 18:37'	'Chewbacca'	'16KL115_200'	'Calcite'	'2019-01-18 07:32:00'	0.9	0	0	1.04	0.01	0	32	0	11.078	0.011	-0.342	0.012	13.386	0.06	-0.35	0.057	-22.747	3.646	-40.385	3.578	1.04		-6.75		0.759		-0.00798501	-0.253542	-0.254	1.0402	0.940525	0.677	0.759		23.9613	2.24897		1.0336	-9.32617
	Sieved(<200µm)			'R5'	'2019-01-25 19:02'	'Chewbacca'	'16KL115_200'	'Calcite'	'2019-01-18 07:32:00'	0.89	0	0	1.21	0	0	32.16	0	11.192	0.011	-0.377	0.01	13.763	0.057	-0.305	0.057	-25.341	3.022	-43.226	2.966	1.02		-6.59		0.724		-0.00798501	-0.287632	-0.288	1.03482	0.939201	0.642	0.724		24.1262	10.7697		1.03157	-7.21789
		8		16KL106'								0.02			0.055		0.06		0.056		0.0145		0.153		0.037		10.719		10.5105	0.01	0.0141421	-9.58	0.0848528	0.701	0.014									21.0438	16.8944	3.80273	1.0333	-11.8625	1.05383
	Sieved(<200µm)			'R1'	'2019-01-01 16:16'	'Chewbacca'	'16KL106_t'	'Dolomite'	'2018-12-21 10:28:00'	-0.23	0	0	-0.17	0.02	0.01	30.75	0.01	8.738	0.024	-0.335	0.018	11.205	0.047	-0.087	0.045	-116.805	14.593	-129.664	14.377	-0.05		-10.22		0.651		-0.00869361	-0.259035	-0.259	1.12383	0.860013	0.569	0.651		20.384	31.4294		1.03023	-9.55856
	Sieved(<200µm)			'R2'	'2019-01-03 04:55'	'Chewbacca'	'16KL106_t'	'Dolomite'	'2018-12-21 10:28:00'	-0.08	0	0	-1	0.01	0	29.89	0	7.893	0.015	-0.47	0.014	9.229	0.052	-0.376	0.049	137.392	131.627	122.541	129.91	0.1		-11.2		0.491		-0.00867918	-0.401495	-0.402	1.12383	0.860013	0.409	0.491		19.3737	99.1137		1.01921	0.161879
	Sieved(<200µm)			'R3'	'2019-01-04 03:09'	'Chewbacca'	'16KL106_t'	'Dolomite'	'2018-12-21 10:28:00'	-0.11	0	0	-1.01	0.01	0	29.88	0	7.857	0.01	-0.465	0.011	9.235	0.072	-0.351	0.069	-17.767	10.266	-30.546	10.131	0.07		-11.21		0.494		-0.00844217	-0.39867	-0.399	1.12383	0.860013	0.412	0.494		19.3634	97.4021		1.01944	-0.0718325
	Sieved(<200µm)			'R4'	'2019-01-06 05:40'	'Chewbacca'	'16KL106_t'	'Dolomite'	'2019-01-04 10:17:00'	-0.05	0	0	-0.87	0.01	0	30.02	0	8.033	0.017	-0.482	0.017	9.459	0.048	-0.4	0.05	-3.013	7.08	-16.306	6.983	0.07		-10.02		0.569		-0.00871905	-0.41196	-0.412	1.05188	0.920133	0.487	0.569		20.5902	61.0528		1.02484	-4.14965
	Sieved(<200µm)			'R5'	'2019-01-07 04:38'	'Chewbacca'	'16KL106_t'	'Dolomite'	'2019-01-04 10:17:00'	-0.13	0	0	-0.91	0.01	0	29.98	0	7.954	0.011	-0.448	0.012	9.53	0.095	-0.248	0.093	-2.293	6.073	-15.442	5.993	0		-10.14		0.601		-0.00858088	-0.379748	-0.38	1.07979	0.928655	0.519	0.601		20.4665	48.4961		1.027	-6.36412
	Sieved(<200µm)			'R6'	'2019-05-20 18:19'	'Chewbacca'	'16KL106_t'	'Dolomite'	'2019-03-16 16:59:00'	-0.19	0	0	-0.79	0	0	30.1	0	8.076	0.02	-0.391	0.019	9.877	0.063	-0.148	0.062	-1637.4	232.811	-1628.88	229.701	0.02		-9.64		0.687		-0.00796239	-0.326696	-0.327	1.04653	0.947232	0.605	0.687		20.9819	20.6972		1.03246	-11.1173
	Sieved(<200µm)			'R7'	'2019-05-30 23:38'	'Chewbacca'	'16KL106_t'	'Dolomite'	'2019-03-16 16:59:00'	-0.18	0	0	-0.83	0.01	0	30.06	0	7.969	0.01	-0.461	0.008	9.785	0.039	-0.157	0.038	-2994.79	6667.84	-2968.15	6579.25	0.05		-9.68		0.608		-0.00802308	-0.397064	-0.397	1.05462	0.944593	0.526	0.608		20.9407	45.9332		1.02746	-6.34961
	Sieved(<200µm)			'R8'	'2019-05-31 16:46'	'Chewbacca'	'16KL106_t'	'Dolomite'	'2019-03-16 16:59:00'	-0.23	0	0	-0.68	0	0	30.22	0	8.188	0.013	-0.362	0.014	10.183	0.062	-0.074	0.061	-1658.84	408.517	-1649.9	402.981	0		-9.52		0.715		-0.00802308	-0.296307	-0.296	1.05462	0.944593	0.633	0.715		21.1056	13.0917		1.03414	-12.6076
		13		16KL102'								0			0		0.055		0.029		0.0045		0.0975		0.0145		1.143		1.2085	0.345	0.0353553	-7.43	0.0848528	0.7255	0.0055									23.1744	11.2093	1.14331	1.03147	-8.04526	0.406137
	Non-Sieved			'R1'	'2018-09-16 21:11'	'Chewbacca'	'16KL102_t'	'Calcite'	'2018-09-10 07:08:00'	0.21	0	0	-0.07	0.01	0	30.84	0	9.228	0.013	-0.368	0.014	11.504	0.055	0.023	0.053	-13.605	1.901	-28.57	1.875	0.29		-8.38		0.691		-0.00975262	-0.278003	-0.278	1.11393	0.918365	0.609	0.691		22.2809	19.5735		1.0296	-7.11226
	Non-Sieved			'R2'	'2018-09-28 05:09'	'Chewbacca'	'16KL102_t'	'Calcite'	'2018-09-10 07:08:00'	0.18	0	0	-0.55	0.01	0	30.35	0	8.614	0.01	-0.456	0.01	10.355	0.059	-0.153	0.06	-9.725	2.316	-23.78	2.286	0.24		-8.92		0.584		-0.00985096	-0.371144	-0.371	1.20394	0.948327	0.502	0.584		21.7242	54.987		1.02278	-1.03445
	Non-Sieved			'R3'	'2018-09-30 20:25'	'Chewbacca'	'16KL102_t'	'Calcite'	'2018-09-10 07:08:00'	0.27	0	0	-0.17	0	0	30.74	0	9.139	0.013	-0.413	0.013	11.122	0.071	-0.16	0.07	-9.581	1.424	-24.474	1.401	0.33		-8.5		0.641		-0.00969314	-0.324414	-0.324	1.20541	0.949253	0.559	0.641		22.1572	34.6255		1.02651	-4.23739
	Non-Sieved			'R4'	'2018-10-04 00:50'	'Chewbacca'	'16KL102_t'	'Calcite'	'2018-09-10 07:08:00'	0.26	0	0	-0.2	0.01	0	30.71	0	9.079	0.013	-0.433	0.014	11.175	0.047	-0.044	0.046	-11.736	3.044	-26.528	2.996	0.32		-8.51		0.623		-0.00985653	-0.343513	-0.343	1.20464	0.954703	0.541	0.623		22.1469	40.6412		1.02535	-3.1285
	Non-Sieved			'R5'	'2018-10-21 06:38'	'Chewbacca'	'16KL102_t'	'Calcite'	'2018-10-14 18:24:00'	0.26	0	0	-0.19	0.01	0	30.73	0	9.075	0.013	-0.453	0.012	10.943	0.065	-0.305	0.066	-25.004	14.644	-39.627	14.424	0.48		-8.18		0.499		-0.00848351	-0.376012	-0.376	1.19984	0.867666	0.417	0.499		22.4871	94.6012		1.01675	5.64614
	Non-Sieved			'R6'	'2018-10-23 01:06'	'Chewbacca'	'16KL102_t'	'Calcite'	'2018-10-14 18:24:00'	0.09	0	0	0	0.01	0	30.92	0	9.164	0.016	-0.384	0.014	11.303	0.064	-0.315	0.063	-6.748	6.125	-21.835	6.029	0.3		-7.97		0.583		-0.00848351	-0.306257	-0.306	1.19984	0.867666	0.501	0.583		22.7036	55.3811		1.02271	-0.0109696
	Non-Sieved			'R7'	'2018-10-25 01:32'	'Chewbacca'	'16KL102_t'	'Calcite'	'2018-10-14 18:24:00'	0.03	0	0	-0.07	0.01	0	30.85	0	9.018	0.01	-0.399	0.01	11.261	0.04	-0.222	0.039	-12.172	4.479	-26.984	4.41	0.24		-8.05		0.562		-0.00848351	-0.322496	-0.323	1.19984	0.867666	0.48	0.562		22.6211	64.0011		1.02128	1.31239
	Sieved(<200µm)			'R8'	'2019-01-12 23:09'	'Chewbacca'	'16KL102_t'	'Calcite'	'2019-01-04 10:17:00'	0.25	0	0	0.35	0.01	0	31.28	0	9.718	0.019	-0.344	0.016	12.14	0.077	-0.188	0.072	-15.014	3.861	-30.806	3.802	0.37		-7.49		0.731		-0.00887308	-0.257771	-0.257	1.07638	0.926406	0.649	0.731		23.1984	9.00232		1.03198	-8.51181
	Sieved(<200µm)			'R9'	'2019-01-13 01:15'	'Chewbacca'	'16KL102_t'	'Calcite'	'2019-01-04 10:17:00'	0.44	0	0	0.09	0.01	0	31.02	0	9.611	0.016	-0.375	0.015	11.726	0.074	-0.089	0.072	-17.681	4.15	-33.122	4.087	0.56		-7.75		0.697		-0.00887308	-0.289721	-0.289	1.07638	0.926406	0.615	0.697		22.9304	17.9118		1.02997	-6.83075
	Sieved(<200µm)			'R10'	'2019-01-13 22:55'	'Chewbacca'	'16KL102_t'	'Calcite'	'2019-01-04 10:17:00'	0.2	0	0	0.46	0.01	0	31.39	0	9.776	0.011	-0.353	0.012	12.335	0.05	-0.217	0.05	-17.3	3.897	-33.223	3.831	0.32		-7.37		0.72		-0.00869112	-0.268036	-0.268	1.07638	0.926406	0.638	0.72		23.3221	11.7947		1.03134	-7.77077
	Sieved(<200µm)			'R11'	'2019-01-14 01:00'	'Chewbacca'	'16KL102_t'	'Calcite'	'2019-01-04 10:17:00'	0.43	0	0	0.16	0.01	0	31.09	0	9.692	0.012	-0.356	0.012	11.814	0.058	-0.139	0.057	-32.852	5.393	-48.177	5.31	0.56		-7.68		0.716		-0.00869112	-0.271766	-0.271	1.07638	0.926406	0.634	0.716		23.0025	12.8309		1.0311	-7.85321
	Sieved(<200µm)			'R12'	'2019-01-16 04:20'	'Chewbacca'	'16KL102_t'	'Calcite'	'2019-01-04 10:17:00'	0.16	0	0	-0.28	0	0	30.63	0	8.942	0.012	-0.389	0.011	10.743	0.066	-0.311	0.065	-7.584	6.005	-22.181	5.917	0.28		-8.17		0.678		-0.00888671	-0.309535	-0.309	1.08178	0.930219	0.596	0.678		22.4974	23.2736		1.02881	-6.13816
	Sieved(<200µm)			'R13'	'2019-01-16 06:27'	'Chewbacca'	'16KL102_t'	'Calcite'	'2019-01-04 10:17:00'	0.4	0	0	-0.5	0.01	0	30.41	0	8.936	0.015	-0.405	0.015	10.278	0.06	-0.344	0.06	-14.169	2.78	-28.483	2.742	0.51		-8.39		0.66		-0.00888671	-0.325588	-0.326	1.08178	0.930219	0.578	0.66		22.2706	28.6364		1.0277	-5.28401
		4		16KL101'								0			0.00333333		0.151694		0.160416		0.0173429		0.305375		0.0149703		3.207		3.00296	0.506667	0.0152753	-6.91667	0.262742	0.751333	0.0197005									23.7895	4.29322	4.79969	1.03314	-9.05153	1.63716
	Non-Sieved			'R1'	'2018-08-17 23:11'	'Chewbacca'	'16KL101_t'	'Calcite'	'2018-08-14 06:56:00'	0.39	0	0	0.03	0.01	0	30.96	0	9.437	0.012	-0.447	0.011	11.512	0.044	-0.186	0.041	-17.284	3.199	-32.58	3.145	0.44		-7.9		0.633		-0.00981808	-0.354347	-0.354	1.12733	0.950481	0.551	0.633		22.7757	37.2561		1.026	-3.14003
	Non-Sieved			'R2'	'2018-09-02 23:06'	'Chewbacca'	'16KL101_t'	'Calcite'	'2018-08-14 06:56:00'	0.42	0	0	0.2	0.01	0	31.13	0	9.666	0.011	-0.416	0.01	11.825	0.045	-0.215	0.046	-15.308	3.93	-30.987	3.863	0.45		-7.68		0.685		-0.00994635	-0.319859	-0.32	1.1161	0.960059	0.603	0.685		23.0025	21.2639		1.02924	-6.05992
	Non-Sieved			'R3'	'2018-09-03 20:22'	'Chewbacca'	'16KL101_t'	'Calcite'	'2018-08-14 06:56:00'	0.38	0	0	0.44	0	0	31.37	0	9.862	0.015	-0.422	0.015	12.342	0.048	-0.171	0.047	-19.687	2.686	-35.708	2.642	0.41		-7.45		0.681		-0.00993088	-0.324062	-0.324	1.1161	0.960059	0.599	0.681		23.2396	22.4072		1.029	-5.59399
	Non-Sieved			'R4'	'2018-09-30 01:01'	'Chewbacca'	'16KL101_t'	'Calcite'	'2018-09-10 07:08:00'	0.39	0	0	0.53	0.01	0	31.47	0	9.987	0.007	-0.406	0.008	12.499	0.045	-0.199	0.046	-13.239	3.047	-29.558	2.995	0.45		-7.73		0.66		-0.00974491	-0.308678	-0.308	1.20541	0.949253	0.578	0.66		22.951	28.6364		1.0277	-4.62195
		5		16KL101'								0.00748331			0.17975		0.18551		0.208778		0.0237268		0.389286		0.0382379		3.53977		3.67475	0.5	0.0141421	-6.765	0.00707107	0.771	0.002									23.9458	-0.499382	0.45141	1.03428	-9.99486	0.14624
	Sieved(<200µm)			'R1'	'2019-01-19 00:55'	'Chewbacca'	'16KL101_200'	'Calcite'	'2019-01-18 07:32:00'	0.35	0	0	0.1	0.01	0	31.02	0	9.461	0.012	-0.448	0.01	11.503	0.071	-0.321	0.067	-6.494	4.458	-22.041	4.389	0.49		-7.72		0.638		-0.00821743	-0.370255	-0.37	1.0402	0.940525	0.556	0.638		22.9613	35.6041		1.02632	-3.26898
	Sieved(<200µm)			'R2'	'2019-01-19 14:28'	'Chewbacca'	'16KL101_200'	'Calcite'	'2019-01-18 07:32:00'	0.37	0	0	1.04	0.01	0	31.99	0	10.566	0.013	-0.326	0.012	13.521	0.062	-0.204	0.059	-15.285	2.996	-32.529	2.941	0.51		-6.76		0.773		-0.00819696	-0.239391	-0.24	1.0402	0.940525	0.691	0.773		23.951	-0.950791		1.0344	-10.0983
	Sieved(<200µm)			'R3'	'2019-01-20 16:54'	'Chewbacca'	'16KL101_200'	'Calcite'	'2019-01-18 07:32:00'	0.35	0	0	1.03	0.01	0	31.98	0	10.535	0.008	-0.328	0.01	13.449	0.057	-0.252	0.054	-24.664	5.385	-41.704	5.294	0.49		-6.77		0.769		-0.00798501	-0.243878	-0.244	1.0402	0.940525	0.687	0.769		23.9407	-0.0479722		1.03417	-9.89145
	Sieved(<200µm)			'R4'	'2019-01-21 16:33'	'Chewbacca'	'16KL101_200'	'Calcite'	'2019-01-18 07:32:00'	0.39	0	0	0.59	0	0	31.53	0	10.07	0.013	-0.379	0.012	12.571	0.063	-0.245	0.06	-25.131	3.783	-41.362	3.718	0.52		-7.22		0.712		-0.00798501	-0.298591	-0.299	1.0402	0.940525	0.63	0.712		23.4768	13.8784		1.03086	-7.16487
	Sieved(<200µm)			'R5'	'2019-01-25 21:07'	'Chewbacca'	'16KL101_200'	'Calcite'	'2019-01-18 07:32:00'	0.37	0	0	0.44	0	0	31.37	0	9.863	0.008	-0.412	0.009	12.089	0.061	-0.422	0.061	-22.313	4.32	-38.284	4.25	0.5		-7.38		0.676		-0.00798501	-0.333244	-0.333	1.03482	0.939201	0.594	0.676		23.3118	23.8554		1.02869	-5.22802
		5		16KL94'								0			0		0.0404145		0.0183394		0.00683943		0.0964958		0.0407117		2.65362		2.51804	6.90333	0.0665833	-1.75667	0.070946	0.742	0.00550757									29.109	6.30971	1.34115	1.03339	-4.14143	0.599579
	Non-Sieved			'R1'	'2018-09-14 02:33'	'Chewbacca'	'16KL94_t'	'Aragonite'	'2018-09-10 07:08:00'	6.86	0	0	6.51	0.01	0	37.63	0	22.428	0.017	-0.454	0.017	24.39	0.036	-0.458	0.034	-30.175	3.419	-63.567	3.301	6.96		-1.77		0.743		-0.00976956	-0.234888	-0.235	1.16297	0.934635	0.661	0.743		29.0953	6.04776		1.03345	-4.2117
	Non-Sieved			'R2'	'2018-09-22 21:18'	'Chewbacca'	'16KL94_t'	'Aragonite'	'2018-09-10 07:08:00'	6.83	0	0	6.49	0.01	0	37.61	0	22.385	0.019	-0.453	0.018	24.489	0.083	-0.326	0.082	-26.929	2.736	-60.376	2.64	6.92		-1.82		0.751		-0.00999839	-0.229186	-0.23	1.16652	0.93661	0.669	0.751		29.0437	4.12885		1.03391	-4.70278
	Non-Sieved			'R3'	'2018-09-29 05:34'	'Chewbacca'	'16KL94_t'	'Aragonite'	'2018-09-10 07:08:00'	6.78	0	0	6.87	0.01	0	38.01	0	22.695	0.018	-0.48	0.019	25.208	0.057	-0.379	0.057	-22.754	1.21	-57.003	1.167	6.82		-1.41		0.721		-0.00983779	-0.256731	-0.257	1.20541	0.949253	0.639	0.721		29.4664	11.5374		1.03217	-2.62167
	Sieved(<200µm)			'R4'	'2018-10-04 03:07'	'Chewbacca'	'16KL94_t'	'Aragonite'	'2018-09-10 07:08:00'	6.79	0	0	6.62	0.01	0	37.74	0	22.447	0.012	-0.474	0.012	24.716	0.053	-0.349	0.054	-21.104	3.892	-54.941	3.755	6.83		-1.68		0.732		-0.00985653	-0.25275	-0.253	1.20464	0.954703	0.65	0.732		29.1881	8.75251		1.03281	-3.50981
	Sieved(<200µm)			'R5'	'2018-10-20 22:05'	'Chewbacca'	'16KL94_t'	'Aragonite'	'2018-10-14 18:24:00'	6.9	0	0	6	0	0	37.11	0	21.972	0.013	-0.423	0.013	23.254	0.084	-0.556	0.083	-76.959	7.707	-107.873	7.451	7.13		-1.73		0.666		-0.00848351	-0.2366	-0.237	1.19984	0.867666	0.584	0.666		29.1365	26.8166		1.02888	0.253505
		5		16KL93'								0			0.00333333		0.184059		0.177567		0.00757188		0.368139		0.0140989		7.96417		7.49069	0.62	0.04	-5.68333	0.3188	0.714667	0.00990511									25.0609	13.2487	2.57721	1.03102	-5.77552	0.660303
	Sieved(<200µm)			'R1'	'2019-02-02 18:24'	'Chewbacca'	'16KL93_t'	'Calcite'	'2019-02-01 09:17:00'	0.52	0	0	1.9	0	0	32.87	0	11.612	0.013	-0.313	0.013	15.162	0.074	-0.298	0.072	-49.039	10.892	-67.435	10.682	0.66		-5.74		0.712		-0.00835935	-0.215931	-0.216	1.08053	0.863361	0.63	0.712		25.0025	13.8784		1.03086	-5.68479
	Sieved(<200µm)			'R2'	'2019-02-03 21:01'	'Chewbacca'	'16KL93_t'	'Calcite'	'2019-02-01 09:17:00'	0.49	0	0	1.67	0.01	0	32.64	0	11.337	0.007	-0.323	0.007	14.741	0.055	-0.263	0.055	-62.132	7.958	-79.83	7.807	0.62		-5.97		0.699		-0.00835935	-0.22823	-0.228	1.08053	0.863361	0.617	0.699		24.7654	17.3642		1.03009	-5.16527
	Sieved(<200µm)			'R3'	'2019-02-06 19:48'	'Chewbacca'	'16KL93_t'	'Calcite'	'2019-02-01 09:17:00'	0.51	0	0	1.56	0.01	0	32.53	0	11.218	0.019	-0.344	0.02	14.279	0.053	-0.498	0.051	180.294	28.138	158.259	27.614	0.64		-6.08		0.675		-0.00835935	-0.250225	-0.25	1.08053	0.863361	0.593	0.675		24.652	24.1475		1.02863	-3.86577
	Sieved(<200µm)			'R4'	'2019-02-08 20:52'	'Chewbacca'	'16KL93_t'	'Calcite'	'2019-02-01 09:17:00'	0.52	0	0	1.53	0.01	0	32.5	0	11.206	0.016	-0.342	0.016	14.422	0.049	-0.305	0.049	-35.687	3.655	-53.653	3.59	0.65		-6.1		0.677		-0.00835935	-0.248325	-0.249	1.08053	0.863361	0.595	0.677		24.6314	23.564		1.02875	-4.00461
	Sieved(<200µm)			'R5'	'2019-02-13 15:43'	'Chewbacca'	'16KL93_t'	'Calcite'	'2019-02-01 09:17:00'	0.45	0	0	2.28	0	0	33.27	0	11.951	0.009	-0.297	0.01	15.994	0.047	-0.251	0.048	-34.555	3.871	-53.89	3.793	0.58		-5.34		0.733		-0.00835935	-0.197097	-0.197	1.08053	0.863361	0.651	0.733		25.4149	8.50337		1.0321	-6.47649
		7		16KL90'								0.011547			0.0405518		0.043589		0.0592293		0.0139324		0.123864		0.0406735		125.015		122.191	1.31	0.0781025	-4.42667	0.228546	0.714333	0.0144491									26.3565	13.4154	3.77589	1.03099	-4.49354	1.42625
	Non-Sieved			'R1'	'2018-09-16 01:30'	'Chewbacca'	'16KL90_t'	'Calcite'	'2018-09-10 07:08:00'	1.15	0	0	3.16	0.01	0	34.17	0	13.346	0.017	-0.479	0.016	24.896	0.875	6.753	0.862	-10.366	2.563	-32.549	2.504	1.23		-4.82		0.612		-0.00980305	-0.348168	-0.349	1.11323	0.917884	0.53	0.612		25.951	44.4958		1.02464	1.27944
	Non-Sieved			'R2'	'2018-09-21 23:21'	'Chewbacca'	'16KL90_t'	'Calcite'	'2018-09-10 07:08:00'	1.19	0	0	3.21	0.01	0	34.23	0	13.484	0.019	-0.443	0.018	17.9	0.038	-0.236	0.039	-13.729	2.13	-35.988	2.082	1.26		-4.76		0.662		-0.0100438	-0.30757	-0.307	1.16295	0.937523	0.58	0.662		26.0128	28.0261		1.02783	-1.7635
	Non-Sieved			'R3'	'2018-09-29 20:48'	'Chewbacca'	'16KL90_t'	'Calcite'	'2018-09-10 07:08:00'	1.16	0	0	3.3	0	0	34.32	0	13.593	0.018	-0.397	0.018	18.032	0.068	-0.272	0.067	-17.451	2.653	-39.764	2.59	1.22		-4.69		0.713		-0.00974491	-0.264537	-0.264	1.20541	0.949253	0.631	0.713		26.085	13.6155		1.03092	-4.69206
	Non-Sieved			'R4'	'2018-10-04 05:14'	'Chewbacca'	'16KL90_t'	'Calcite'	'2018-09-10 07:08:00'	1.2	0	0	3.27	0.01	0	34.29	0	13.533	0.013	-0.461	0.015	17.882	0.061	-0.363	0.06	-14.688	3.749	-37.042	3.661	1.25		-4.71		0.642		-0.00985653	-0.327612	-0.328	1.20464	0.954703	0.56	0.642		26.0644	34.3013		1.02657	-0.492828
	Sieved(<200µm)			'R5'	'2019-01-01 03:34'	'Chewbacca'	'16KL90_t'	'Calcite'	'2018-12-21 10:28:00'	1.18	0	0	3.28	0.01	0	34.31	0	13.569	0.011	-0.424	0.011	17.649	0.043	-0.622	0.041	-536.275	462.832	-546.82	452.343	1.36		-4.61		0.596		-0.00852961	-0.308262	-0.308	1.12383	0.860013	0.514	0.596		26.1675	50.3651		1.02359	2.52256
	Sieved(<200µm)			'R6'	'2019-04-09 20:33'	'Chewbacca'	'16KL90_t'	'Calcite'	'2019-03-16 16:59:00'	1.14	0	0	3.16	0	0	34.17	0	13.389	0.013	-0.43	0.012	17.608	0.063	-0.409	0.062	-39.611	6.373	-61.132	6.23	1.35		-4.31		0.69		-0.00862986	-0.314455	-0.314	1.06289	0.941467	0.608	0.69		26.4767	19.8532		1.02954	-2.97843
	Sieved(<200µm)			'R7'	'2019-05-24 16:57'	'Chewbacca'	'16KL90_t'	'Calcite'	'2019-03-16 16:59:00'	1.12	0	0	3.24	0.01	0	34.26	0	13.51	0.019	-0.383	0.019	17.877	0.035	-0.312	0.034	-403.086	35.023	-416.553	34.233	1.36		-4.28		0.74		-0.00798357	-0.275142	-0.275	1.05912	0.948869	0.658	0.74		26.5077	6.77769		1.03251	-5.81012
		9	2	16KL90'								0.0647383			0.257891		0.26518		0.328708		0.0208727		0.513745		0.0759679		472.845		465.373	0.58	0.0282843	-5.425	0.13435	0.7325	0.0105									25.3273	8.6643	2.61654	1.03207	-6.53044	0.700448
	Sieved(<200µm)			'R1'	'2019-01-20 23:29'	'Chewbacca'	'16KL90_63s'	'Calcite'	'2019-01-18 07:32:00'	0.42	0	0	2.43	0.01	0	33.42	0	12.006	0.016	-0.365	0.016	16.25	0.032	-0.283	0.032	-28.143	4.247	-47.856	4.16	0.56		-5.33		0.743		-0.00798501	-0.269132	-0.269	1.0402	0.940525	0.661	0.743		25.4252	6.04776		1.03268	-7.02573
	Sieved(<200µm)			'R2'	'2019-01-21 20:16'	'Chewbacca'	'16KL90_63s'	'Calcite'	'2019-01-18 07:32:00'	0.51	0.14	0.04	1.96	0.32	0.1	32.94	0.11	11.525	0.055	-0.45	0.02	15.249	0.223	-0.347	0.043	-23.173	3.603	-42.181	3.559	0.64		-5.81		0.65		-0.00798501	-0.357973	-0.358	1.0402	0.940525	0.568	0.65		24.9304	31.7445		1.02708	-2.08836
	Sieved(<200µm)			'R3'	'2019-01-23 02:08'	'Chewbacca'	'16KL90_63s'	'Calcite'	'2019-01-18 07:32:00'	0.43	0	0	1.96	0	0	32.95	0	11.436	0.013	-0.466	0.013	15.077	0.055	-0.519	0.055	-32.118	4.291	-50.884	4.208	0.56		-5.81		0.633		-0.00798501	-0.374683	-0.375	1.03482	0.939201	0.551	0.633		24.9304	37.2561		1.026	-1.04
	Sieved(<200µm)			'R4'	'2019-01-23 19:37'	'Chewbacca'	'16KL90_63s'	'Calcite'	'2019-01-18 07:32:00'	0.47	0	0	2.24	0.01	0	33.23	0	11.84	0.014	-0.384	0.014	15.789	0.05	-0.375	0.049	-22.996	5.14	-42.505	5.035	0.6		-5.52		0.722		-0.00798501	-0.289457	-0.289	1.03482	0.939201	0.64	0.722		25.2293	11.2808		1.03145	-6.03515
	Sieved(<200µm)			'R5'	'2019-02-03 23:07'	'Chewbacca'	'16KL90_63s'	'Calcite'	'2019-02-01 09:17:00'	0.43	0	0	1.97	0.01	0	32.95	0	11.515	0.018	-0.396	0.018	15.246	0.061	-0.369	0.063	-44.943	10.293	-63.475	10.092	0.56		-5.66		0.621		-0.00835935	-0.299742	-0.3	1.08053	0.863361	0.539	0.621		25.085	41.3316		1.02523	-0.136909
	Sieved(<200µm) (Low T)			'R6'	'2019-02-21 16:02'	'Chewbacca'	'16KL90_63s'	'Calcite'	'2019-02-14 08:13:00'	0.41	0	0	2.38	0	0	33.37	0	12.037	0.012	-0.272	0.011	16.606	0.047	0.167	0.045	-153.952	3.406	-171.02	3.338	0.61		-5.1		0.832		-0.00887263	-0.1652	-0.165	1.12021	0.935068	0.75	0.832		25.6623	-13.3062		1.03766	-11.5619
	Sieved(<200µm)			'R7'	'2019-03-29 21:32'	'Chewbacca'	'16KL90_63s'	'Calcite'	'2019-03-16 16:59:00'	0.39	0	0	1.99	0.01	0	32.97	0	11.418	0.012	-0.472	0.012	15.035	0.07	-0.613	0.067	18.266	4.116	-1.49	4.037	0.59		-5.5		0.632		-0.00964805	-0.361839	-0.362	1.07963	0.940965	0.55	0.632		25.2499	37.5897		1.02593	-0.666198
	Sieved(<200µm)			'R8'	'2019-05-24 19:00'	'Chewbacca'	'16KL90_63s'	'Calcite'	'2019-03-16 16:59:00'	0.39	0	0	1.88	0.01	0	32.85	0	11.335	0.015	-0.44	0.015	15.109	0.068	-0.311	0.068	-515.369	40.282	-524.66	39.511	0.62		-5.64		0.661		-0.00798357	-0.349506	-0.349	1.05912	0.948869	0.579	0.661		25.1056	28.3308		1.02776	-2.58581
	Sieved(<200µm) (Wrong δ18O)			'R9'	'2019-06-03 22:44'	'Chewbacca'	'16KL90_63s'	'Calcite'	'2019-03-16 16:59:00'	-0.14	0	0	-0.14	0.01	0	30.78	0	8.786	0.01	-0.395	0.01	11.24	0.022	-0.103	0.021	-4327.52	2750.6	-4278.66	2710.2	0.09		-7.64		0.688		-0.00815457	-0.323354	-0.323	1.06603	0.950591	0.606	0.688		23.0438	20.415		1.02942	-6.19585
		10	6	16KL221'								0.0218581			0.0829324		0.0851143		0.101693		0.00536449		0.168042		0.0219494		493.989		479.345	1.92667	0.061101	-2.40333	0.219393	0.774	0.0080829									28.4424	-1.13928	1.795	1.03756	-8.78882	0.691215
	Sieved(<200µm) (Low T)			'R1'	'2019-01-12 14:26'	'Chewbacca'	'16KL221_t'	'Dolomite'	'2019-01-04 10:17:00'	1.66	0	0	5.73	0.01	0	36.83	0	16.697	0.013	-0.282	0.014	22.848	0.056	-0.391	0.054	-34.738	2.373	-61.679	2.306	1.79		-3.31		0.864		-0.00887308	-0.133846	-0.134	1.07638	0.926406	0.782	0.864		27.5077	-19.3411		1.0425	-14.3778
	Sieved(<200µm) (Low T)			'R2'	'2019-01-13 14:21'	'Chewbacca'	'16KL221_t'	'Dolomite'	'2019-01-04 10:17:00'	1.74	0	0	6.28	0.01	0	37.39	0	17.28	0.014	-0.339	0.014	23.925	0.058	-0.432	0.057	-31.813	3.732	-59.935	3.622	1.87		-2.74		0.805		-0.00869112	-0.188817	-0.189	1.07638	0.926406	0.723	0.805		28.0953	-7.86492		1.0393	-10.7805
	Sieved(<200µm)			'R3'	'2019-01-16 02:13'	'Chewbacca'	'16KL221_t'	'Dolomite'	'2019-01-04 10:17:00'	1.74	0	0	6.42	0.01	0	37.54	0	17.382	0.017	-0.384	0.017	24.114	0.073	-0.522	0.073	-37.435	1.599	-65.657	1.552	1.86		-2.65		0.764		-0.00888671	-0.229531	-0.23	1.08178	0.930219	0.682	0.764		28.1881	1.09329		1.037	-8.49371
	Sieved(<200µm)			'R4'	'2019-01-19 18:42'	'Chewbacca'	'16KL221_t'	'Dolomite'	'2019-01-18 07:32:00'	1.8	0	0	6.69	0	0	37.82	0	17.731	0.01	-0.369	0.009	24.632	0.061	-0.558	0.059	-33.502	3.192	-62.398	3.096	1.94		-2.33		0.79		-0.00819696	-0.22366	-0.223	1.0402	0.940525	0.708	0.79		28.518	-4.69027		1.03847	-9.5786
	Sieved(<200µm) (Low T)			'R5'	'2019-01-20 14:50'	'Chewbacca'	'16KL221_t'	'Dolomite'	'2019-01-18 07:32:00'	1.81	0	0	6.46	0.01	0	37.58	0	17.573	0.016	-0.305	0.014	24.259	0.044	-0.463	0.04	-37.614	2.82	-65.971	2.737	1.95		-2.57		0.851		-0.00798501	-0.164679	-0.165	1.0402	0.940525	0.769	0.851		28.2705	-16.9406		1.0418	-12.9897
	Sieved(<200µm)			'R6'	'2019-02-09 21:10'	'Chewbacca'	'16KL221_t'	'Dolomite'	'2019-02-01 09:17:00'	1.77	0	0	6.9	0.01	0	38.03	0	17.878	0.022	-0.41	0.021	25.032	0.05	-0.577	0.048	-47.068	5.295	-75.915	5.134	1.91		-2.01		0.663		-0.00835935	-0.260552	-0.261	1.08053	0.863361	0.581	0.663		28.8479	27.7224		1.03098	-2.07077
	Sieved(<200µm) (Low T)			'R7'	'2019-02-20 17:00'	'Chewbacca'	'16KL221_t'	'Dolomite'	'2019-02-14 08:13:00'	1.76	0	0	6.64	0.01	0	37.77	0	17.678	0.009	-0.336	0.01	24.581	0.061	-0.514	0.057	-41.084	6.272	-69.63	6.086	1.96		-2.22		0.819		-0.00902772	-0.176408	-0.177	1.12021	0.935068	0.737	0.819		28.6314	-10.7285		1.04007	-10.9981
	Sieved(<200µm) (Low T)			'R8'	'2019-04-15 19:18'	'Chewbacca'	'16KL221_t'	'Dolomite'	'2019-03-16 16:59:00'	1.72	0	0	6.5	0.01	0	37.62	0	17.476	0.015	-0.355	0.015	24.389	0.096	-0.42	0.092	-106.054	7.42	-132.388	7.202	1.91		-2.35		0.804		-0.00821626	-0.211413	-0.212	1.07976	0.950531	0.722	0.804		28.4973	-7.65677		1.03924	-10.341
	Sieved(<200µm)			'R9'	'2019-05-29 22:38'	'Chewbacca'	'16KL221_t'	'Dolomite'	'2019-03-16 16:59:00'	1.73	0	0	6.64	0	0	37.76	0	17.598	0.012	-0.386	0.01	24.603	0.062	-0.482	0.059	-1517.43	304.093	-1502.06	295.044	1.98		-2.23		0.768		-0.00802308	-0.24481	-0.245	1.05462	0.944593	0.686	0.768		28.621	0.17914		1.03722	-8.29414
	Sieved(<200µm) (Low T)			'R10'	'2019-06-02 21:23'	'Chewbacca'	'16KL221_t'	'Dolomite'	'2019-03-16 16:59:00'	1.75	0	0	6.49	0	0	37.62	0	17.505	0.018	-0.351	0.017	24.403	0.106	-0.392	0.103	-2250.38	1164.87	-2213.5	1130.51	2		-2.36		0.807		-0.00812789	-0.208721	-0.209	1.06065	0.946651	0.725	0.807		28.487	-8.27975		1.03941	-10.5089
		5	3	16KL216'								0			0.00333333		0.104083		0.0596518		0.0120139		0.29057		0.0840179		580.683		561.129	1	0.168226	0.383333	0.0152753	0.729333	0.00147196									31.3152	9.4211	0.370273	1.03499	-3.55051	0.132827
	Non-Sieved (Low T)			'R1'	'2018-08-17 14:32'	'Chewbacca'	'16KL216_t'	'Dolomite'	'2018-08-14 06:56:00'	0.78	0	0	9.08	0.01	0	40.28	0	19.154	0.014	-0.396	0.017	29.48	0.048	-0.562	0.046	-34.391	2.272	-66.734	2.193	0.82		-0.12		0.798		-0.00981808	-0.207944	-0.208	1.12733	0.950481	0.716	0.798		30.7963	-6.3975		1.03891	-7.81099
	Non-Sieved			'R2'	'2018-08-31 19:45'	'Chewbacca'	'16KL216_t'	'Dolomite'	'2018-08-14 06:56:00'	0.78	0	0	9.59	0.01	0	40.8	0	19.607	0.016	-0.473	0.013	30.614	0.065	-0.471	0.063	-30.268	3.344	-63.702	3.224	0.81		0.4		0.727		-0.00989465	-0.278996	-0.279	1.10551	0.952955	0.645	0.727		31.3324	10.0082		1.03485	-3.40201
	Non-Sieved			'R3'	'2018-09-01 20:01'	'Chewbacca'	'16KL216_t'	'Dolomite'	'2018-08-14 06:56:00'	0.78	0	0	9.63	0	0	40.85	0	19.699	0.009	-0.431	0.007	30.654	0.048	-0.528	0.044	-28.809	3.861	-62.382	3.726	0.81		0.44		0.778		-0.00987158	-0.23654	-0.237	1.1161	0.960059	0.696	0.778		31.3736	-2.06682		1.03779	-6.18336
	Non-Sieved (Low T)			'R4'	'2018-09-02 18:48'	'Chewbacca'	'16KL216_t'	'Dolomite'	'2018-08-14 06:56:00'	0.79	0	0	9.34	0.01	0	40.55	0	19.413	0.012	-0.424	0.011	29.996	0.067	-0.579	0.067	-35.562	2.939	-68.366	2.84	0.82		0.14		0.784		-0.00994635	-0.230912	-0.231	1.1161	0.960059	0.702	0.784		31.0643	-3.38811		1.03813	-6.8048
	Non-Sieved (Low T)			'R5'	'2018-09-05 16:49'	'Chewbacca'	'16KL216_t'	'Dolomite'	'2018-08-14 06:56:00'	0.71	0	0	9.21	0.01	0	40.42	0	19.211	0.012	-0.415	0.01	29.718	0.075	-0.603	0.073	-33.28	2.685	-65.852	2.595	0.74		0.02		0.794		-0.0100379	-0.222162	-0.222	1.10508	0.957091	0.712	0.794		30.9406	-5.54797		1.03869	-7.45924
		9	4	16KL216'								0.01			0.109097		0.112548		0.0916227		0.0170188		0.200195		0.067406		1515.91		1464.53	1.0925	0.0287228	0.3725	0.0170783	0.732	0.00719954									31.304	8.80371	1.78684	1.03514	-3.70776	0.794266
	Sieved(<200µm) (Low T)			'R1'	'2019-01-21 01:34'	'Chewbacca'	'16KL216_63S'	'Dolomite'	'2019-01-18 07:32:00'	0.92	0	0	8.71	0.01	0	39.89	0	18.967	0.013	-0.347	0.011	28.618	0.075	-0.668	0.073	-33.902	4.674	-65.71	4.52	1.06		-0.27		0.82		-0.00798501	-0.195548	-0.195	1.0402	0.940525	0.738	0.82		30.6417	-10.9295		1.04012	-9.11741
	Sieved(<200µm)			'R2'	'2019-01-21 22:49'	'Chewbacca'	'16KL216_63S'	'Dolomite'	'2019-01-18 07:32:00'	0.92	0	0	9.34	0	0	40.55	0	19.527	0.015	-0.438	0.015	29.847	0.063	-0.726	0.061	-44.634	4.229	-77.249	4.086	1.06		0.38		0.73		-0.00798501	-0.282077	-0.282	1.0402	0.940525	0.648	0.73		31.3117	9.25278		1.03503	-3.59157
	Sieved(<200µm) (Low T)			'R3'	'2019-01-23 00:02'	'Chewbacca'	'16KL216_63S'	'Dolomite'	'2019-01-18 07:32:00'	0.93	0	0	9.06	0.01	0	40.26	0	19.266	0.014	-0.418	0.012	29.274	0.074	-0.722	0.073	-50.445	3.502	-82.357	3.386	1.07		0.09		0.747		-0.00798501	-0.264161	-0.265	1.03482	0.939201	0.665	0.747		31.0128	5.08334		1.03602	-4.83246
	Sieved(<200µm) (Low T)			'R4'	'2019-01-23 17:33'	'Chewbacca'	'16KL216_63S'	'Dolomite'	'2019-01-18 07:32:00'	0.94	0	0	8.62	0.01	0	39.81	0	18.899	0.016	-0.343	0.015	28.446	0.048	-0.668	0.046	-42.525	6.782	-73.909	6.56	1.07		-0.36		0.822		-0.00798501	-0.192091	-0.192	1.03482	0.939201	0.74	0.822		30.5489	-11.3302		1.04023	-9.3108
	Sieved(<200µm)			'R5'	'2019-02-08 22:56'	'Chewbacca'	'16KL216_63S'	'Dolomite'	'2019-02-01 09:17:00'	0.89	0	0	9.32	0.01	0	40.53	0	19.499	0.012	-0.42	0.011	29.904	0.055	-0.637	0.052	-68.425	5.278	-100.172	5.1	1.03		0.45		0.668		-0.00835935	-0.257001	-0.257	1.08053	0.863361	0.586	0.668		31.3839	26.2173		1.03129	0.0878878
	Sieved(<200µm) (Low T)			'R6'	'2019-02-20 14:55'	'Chewbacca'	'16KL216_63S'	'Dolomite'	'2019-02-14 08:13:00'	0.91	0	0	8.5	0.01	0	39.68	0	18.778	0.011	-0.312	0.012	28.435	0.081	-0.433	0.08	-37.463	3.879	-68.762	3.754	1.11		-0.39		0.857		-0.00902772	-0.142477	-0.143	1.12021	0.935068	0.775	0.857		30.5179	-18.057		1.04212	-11.1369
	Sieved(<200µm)			'R7'	'2019-04-04 19:50'	'Chewbacca'	'16KL216_63S'	'Dolomite'	'2019-03-16 16:59:00'	0.89	0	0	9.22	0.01	0	40.42	0	19.375	0.008	-0.433	0.008	29.12	0.052	-1.197	0.048	30.942	2.122	-3.985	2.047	1.09		0.39		0.751		-0.00923884	-0.253997	-0.254	1.06566	0.938916	0.669	0.751		31.3221	4.12885		1.03625	-4.75585
	Sieved(<200µm)			'R8'	'2019-05-29 00:22'	'Chewbacca'	'16KL216_63S'	'Dolomite'	'2019-03-16 16:59:00'	0.89	0	0	9.25	0.01	0	40.45	0	19.402	0.016	-0.436	0.014	29.666	0.069	-0.72	0.065	1704.55	5871.71	1612.87	5672.52	1.13		0.37		0.731		-0.00799141	-0.280951	-0.281	1.05462	0.944593	0.649	0.731		31.3014	9.00232		1.03509	-3.65797
	Sieved(<200µm)			'R9'	'2019-06-01 01:03'	'Chewbacca'	'16KL216_63S'	'Dolomite'	'2019-03-16 16:59:00'	0.84	0	0	9.23	0.01	0	40.43	0	19.325	0.015	-0.45	0.013	29.705	0.054	-0.647	0.05	-13351.1	15834.5	-12932.1	15297.5	1.09		0.35		0.716		-0.00802308	-0.294954	-0.295	1.05462	0.944593	0.634	0.716		31.2808	12.8309		1.0342	-2.82566
		6		16KL214'								0.0202759			0.0688799		0.0688799		0.0961671		0.0206667		0.0587963		0.0774109		9.51162		9.22363	2.56	0.043589	-4.01333	0.126623	0.682	0.00360555									26.7826	22.131	1.02965	1.02985	-2.9793	0.336545
	Sieved(<200µm)			'R1'	'2018-12-23 00:08'	'Chewbacca'	'16KL214_t'	'Aragonite'	'2018-12-21 10:28:00'	2.43	0	0	4.48	0	0	35.53	0	16.069	0.016	-0.374	0.015	19.909	0.069	-0.779	0.067	-50.117	6.572	-75.034	6.399	2.61		-3.9		0.68		-0.0087183	-0.233906	-0.234	1.12383	0.860013	0.598	0.68		26.8994	22.6952		1.02973	-2.74925
	Sieved(<200µm)			'R2'	'2018-12-25 02:54'	'Chewbacca'	'16KL214_t'	'Aragonite'	'2018-12-21 10:28:00'	2.42	0	0	4.27	0.01	0	35.32	0	15.769	0.015	-0.451	0.013	19.613	0.066	-0.664	0.065	-32.222	11.243	-57.216	10.951	2.6		-4.14		0.591		-0.0087721	-0.312673	-0.313	1.12383	0.860013	0.509	0.591		26.652	52.267		1.02409	2.50125
	Sieved(<200µm)			'R3'	'2018-12-28 01:04'	'Chewbacca'	'16KL214_t'	'Aragonite'	'2018-12-21 10:28:00'	2.32	0	0	4.29	0.01	0	35.34	0	15.728	0.01	-0.411	0.008	19.715	0.081	-0.594	0.078	-156.505	24.67	-178.232	24.035	2.5		-4.12		0.635		-0.0087721	-0.273032	-0.273	1.12383	0.860013	0.553	0.635		26.6726	36.5921		1.02694	-0.262311
	Sieved(<200µm)			'R4'	'2018-12-30 16:18'	'Chewbacca'	'16KL214_t'	'Aragonite'	'2018-12-21 10:28:00'	2.36	0.01	0	4.26	0.02	0.01	35.31	0.01	15.781	0.016	-0.374	0.013	19.708	0.078	-0.553	0.077	-70.528	13.678	-94.462	13.327	2.54		-4.15		0.677		-0.0087721	-0.235567	-0.235	1.12383	0.860013	0.595	0.677		26.6417	23.564		1.02955	-2.82308
	Sieved(<200µm)			'R5'	'2019-01-03 00:40'	'Chewbacca'	'16KL214_t'	'Aragonite'	'2018-12-21 10:28:00'	2.37	0	0	4.21	0.01	0	35.26	0	15.642	0.016	-0.465	0.016	19.549	0.052	-0.603	0.052	-82.452	14.199	-105.993	13.835	2.55		-4.21		0.572		-0.00867918	-0.32924	-0.33	1.12383	0.860013	0.49	0.572		26.5798	59.8128		1.02282	3.67977
	Sieved(<200µm)			'R6'	'2019-01-06 01:23'	'Chewbacca'	'16KL214_t'	'Aragonite'	'2019-01-04 10:17:00'	2.39	0	0	4.29	0.01	0	35.34	0	15.78	0.01	-0.436	0.008	19.78	0.066	-0.541	0.066	-37.922	12.788	-62.78	12.457	2.53		-3.99		0.689		-0.00871905	-0.298413	-0.298	1.05188	0.920133	0.607	0.689		26.8066	20.1337		1.03027	-3.36556
		5		16KL204'								0			0.00333333		0.0802081		0.107854		0.00917121		0.143057		0.0795955		41.4931		40.3619	2.76667	0.0723418	-3.56	0.156205	0.684	0.0110151									27.2499	21.6472	3.09246	1.02997	-2.63627	1.04277
	Sieved(<200µm)			'R1'	'2018-12-23 02:17'	'Chewbacca'	'16KL204_t'	'Aragonite'	'2018-12-21 10:28:00'	2.67	0	0	4.85	0	0	35.92	0	16.682	0.007	-0.384	0.007	20.601	0.084	-0.85	0.082	-49.569	3.785	-75.415	3.682	2.85		-3.46		0.674		-0.0087183	-0.238561	-0.239	1.12383	0.860013	0.592	0.674		27.353	24.4406		1.02937	-1.95502
	Sieved(<200µm)			'R2'	'2018-12-25 05:01'	'Chewbacca'	'16KL204_t'	'Aragonite'	'2018-12-21 10:28:00'	2.6	0	0	4.69	0.01	0	35.76	0	16.377	0.006	-0.451	0.006	20.52	0.051	-0.617	0.051	-53.996	11.143	-79.364	10.844	2.78		-3.64		0.597		-0.0087721	-0.307339	-0.307	1.12383	0.860013	0.515	0.597		27.1675	49.9887		1.02449	2.6161
	Sieved(<200µm)			'R3'	'2018-12-28 15:45'	'Chewbacca'	'16KL204_t'	'Aragonite'	'2018-12-21 10:28:00'	2.54	0	0	4.83	0.01	0	35.9	0	16.564	0.012	-0.356	0.012	20.828	0.058	-0.593	0.055	-189.921	27.86	-211.821	27.105	2.72		-3.48		0.706		-0.0087721	-0.210699	-0.21	1.12383	0.860013	0.624	0.706		27.3324	15.4716		1.03129	-3.83671
	Sieved(<200µm)			'R4'	'2018-12-30 18:41'	'Chewbacca'	'16KL204_t'	'Aragonite'	'2018-12-21 10:28:00'	2.55	0	0	4.61	0.01	0	35.67	0	16.316	0.014	-0.383	0.014	20.333	0.053	-0.635	0.051	-92.892	22.72	-117.032	22.117	2.73		-3.74		0.672		-0.0087721	-0.239874	-0.24	1.12383	0.860013	0.59	0.672		27.0644	25.0293		1.02924	-2.11708
	Sieved(<200µm)			'R5'	'2019-01-02 20:30'	'Chewbacca'	'16KL204_t'	'Aragonite'	'2018-12-21 10:28:00'	2.54	0	0	4.6	0	0	35.66	0	16.287	0.015	-0.393	0.015	20.37	0.059	-0.572	0.056	-138.964	16.689	-161.85	16.245	2.73		-3.76		0.66		-0.00867918	-0.251642	-0.251	1.12383	0.860013	0.578	0.66		27.0437	28.6364		1.02851	-1.42166
		5		16KL203'								0.0466667			0.031798		0.0338296		0.0725006		0.0069282		0.248903		0.216643		483.014		470.562	2.32667	0.102144	-4.02333	0.280238	0.685667	0.0114066									26.7723	21.1805	3.21372	1.03007	-3.19708	0.872874
	Non-Sieved			'R1'	'2018-09-14 04:47'	'Chewbacca'	'16KL203_t'	'Aragonite'	'2018-09-10 07:08:00'	2.29	0	0	4.39	0.01	0	35.45	0	15.775	0.007	-0.442	0.009	20.12	0.072	-0.408	0.072	-12.507	2.124	-38.115	2.071	2.37		-4.11		0.682		-0.00976956	-0.287885	-0.287	1.16297	0.934635	0.6	0.682		26.6829	22.1202		1.02985	-3.07683
	Non-Sieved			'R2'	'2018-09-28 03:02'	'Chewbacca'	'16KL203_t'	'Aragonite'	'2018-09-10 07:08:00'	2.15	0	0	4.29	0	0	35.34	0	15.524	0.013	-0.454	0.013	19.985	0.06	-0.331	0.058	-20.037	3.405	-45.124	3.318	2.21		-4.25		0.668		-0.00985096	-0.301074	-0.301	1.20394	0.948327	0.586	0.668		26.5386	26.2173		1.029	-2.39056
	Non-Sieved			'R3'	'2018-09-30 18:21'	'Chewbacca'	'16KL203_t'	'Aragonite'	'2018-09-10 07:08:00'	2.3	0	0	4.34	0	0	35.4	0	15.792	0.011	-0.391	0.011	20.188	0.081	-0.243	0.08	-20.53	3.39	-45.853	3.301	2.36		-4.19		0.745		-0.00969314	-0.237926	-0.238	1.20541	0.949253	0.663	0.745		26.6004	5.5643		1.03356	-6.73612
	Non-Sieved			'R4'	'2018-10-20 20:01'	'Chewbacca'	'16KL203_t'	'Aragonite'	'2018-10-14 18:24:00'	2.13	0	0	4.65	0.01	0	35.71	0	15.933	0.013	-0.394	0.011	20.618	0.1	-0.429	0.098	-47.739	7.989	-72.761	7.78	2.35		-3.28		0.639		-0.00848351	-0.258832	-0.259	1.19984	0.867666	0.557	0.639		27.5386	35.2768		1.02719	0.334665
	Sieved(<200µm)			'R5'	'2019-03-29 17:23'	'Chewbacca'	'16KL203_t'	'Aragonite'	'2019-03-16 16:59:00'	2.12	0	0	4.33	0.01	0	35.38	0	15.636	0.013	-0.351	0.012	19.579	0.046	-0.804	0.046	23.704	2.316	-2.546	2.257	2.33		-3.76		0.806		-0.00964805	-0.200143	-0.201	1.07963	0.940965	0.724	0.806		27.0437	-8.07258		1.03698	-9.58127
	Sieved(<200µm)			'R6'	'2019-05-22 23:21'	'Chewbacca'	'16KL203_t'	'Aragonite'	'2019-03-16 16:59:00'	2.15	0	0	4.38	0.01	0	35.43	0	15.642	0.011	-0.43	0.011	20.79	0.047	0.277	0.046	1432.76	225.757	1370.05	219.94	2.4		-3.71		0.707		-0.00786805	-0.306928	-0.307	1.13314	0.972562	0.625			27.0953	15.2042		1.03135	-4.12384
		4		16KL199'								0.00333333			0		0.0933333		0.0990067		0.0254973		0.420412		0.242821		18.1072		17.5743	3.79	0.0556776	-4.02333	0.185831	0.719333	0.0286725									26.7723	12.5715	7.72858	1.03203	-5.09157	2.98466
	Sieved(<200µm)			'R1'	'2018-12-25 16:12'	'Chewbacca'	'16KL199_t'	'Aragonite'	'2018-12-21 10:28:00'	3.55	0.01	0	4.2	0.01	0	35.24	0	16.931	0.016	-0.32	0.014	19.622	0.052	-0.508	0.051	-94.436	7.928	-118.683	7.715	3.74		-4.23		0.749		-0.0087721	-0.17148	-0.172	1.12383	0.860013	0.667	0.749		26.5592	4.60487		1.03379	-6.99609
	Sieved(<200µm)			'R2'	'2018-12-26 23:22'	'Chewbacca'	'16KL199_t'	'Aragonite'	'2018-12-21 10:28:00'	3.66	0	0	4.5	0.01	0	35.56	0	17.271	0.015	-0.401	0.014	20.994	0.075	0.235	0.073	-75.133	18.738	-100.539	18.222	3.85		-3.87		0.662		-0.0087721	-0.249497	-0.249	1.12383	0.860013	0.58	0.662		26.9303	28.0261		1.02863	-1.65179
	Sieved(<200µm)			'R3'	'2018-12-29 18:07'	'Chewbacca'	'16KL199_t'	'Aragonite'	'2018-12-21 10:28:00'	3.56	0	0	4.15	0	0	35.2	0	16.815	0.014	-0.401	0.014	19.445	0.052	-0.592	0.051	-140.575	23.568	-163.522	22.938	3.75		-4.28		0.657		-0.0087721	-0.253497	-0.253	1.12383	0.860013	0.575	0.657		26.5077	29.5589		1.02832	-1.76268
	Sieved(<200µm)			'R4'	'2019-01-07 20:35'	'Chewbacca'	'16KL199_t'	'Aragonite'	'2019-01-04 10:17:00'	3.64	0	0	4.31	0.01	0	35.36	0	17.062	0.013	-0.391	0.012	19.885	0.068	-0.478	0.068	-33.099	3.74	-59.284	3.641	3.78		-3.97		0.747		-0.00863342	-0.243697	-0.244	1.07979	0.928655	0.665	0.747		26.8272	5.08334		1.03368	-6.62685
		7		16KL196'								0.18169			0.187469		0.190788		0.363572		0.00702377		0.368131		0.0107445		645.089		634.561	0.21	0.217025	-7.55333	0.0568624	0.701333	0.00504425									23.1331	16.7485	1.36227	1.03101	-7.64046	0.529156
	Non-Sieved			'R1'	'2018-08-21 18:51'	'Chewbacca'	'16KL196_t'	'Aragonite'	'2018-08-14 06:56:00'	0.42	0	0	1.04	0.01	0	31.99	0	10.543	0.015	-0.397	0.014	13.446	0.042	-0.283	0.043	-20.505	2.847	-37.708	2.798	0.46		-7.49		0.699		-0.00975683	-0.294134	-0.294	1.11407	0.945331	0.617	0.699		23.1984	17.3642		1.03087	-7.44478
	Non-Sieved			'R2'	'2018-09-13 06:29'	'Chewbacca'	'16KL196_t'	'Aragonite'	'2018-09-10 07:08:00'	0.5	0	0	0.7	0.01	0	31.64	0	10.193	0.013	-0.477	0.012	12.737	0.053	-0.308	0.05	-13.31	2.503	-30.062	2.463	0.58		-8.19		0.578		-0.00979566	-0.377153	-0.377	1.16297	0.934635	0.496	0.578		22.4768	57.3734		1.02322	-0.727862
	Non-Sieved			'R3'	'2018-09-30 05:24'	'Chewbacca'	'16KL196_t'	'Aragonite'	'2018-09-10 07:08:00'	0.45	0	0	0.65	0	0	31.59	0	10.108	0.008	-0.458	0.008	12.598	0.066	-0.34	0.066	-5.77	3.21	-22.496	3.155	0.5		-8.24		0.598		-0.00974491	-0.359498	-0.359	1.20541	0.949253	0.516	0.598		22.4252	49.6136		1.02455	-2.07695
	Non-Sieved			'R4'	'2018-10-08 00:44'	'Chewbacca'	'16KL196_t'	'Aragonite'	'2018-09-10 07:08:00'	0.2	0	0	0.99	0	0	31.94	0	10.22	0.022	-0.45	0.022	13.315	0.055	-0.305	0.055	-9.757	3.518	-26.831	3.457	0.25		-7.85		0.618		-0.0100031	-0.347768	-0.348	1.20464	0.954703	0.536	0.618		22.8273	42.3758		1.02586	-2.95231
	Non-Sieved			'R5'	'2018-10-16 05:19'	'Chewbacca'	'16KL196_t'	'Aragonite'	'2018-10-14 18:24:00'	0.39	0	0	0.72	0.01	0	31.66	0	10.14	0.01	-0.448	0.01	12.62	0.045	-0.461	0.046	90.988	70.787	72.537	69.59	0.61		-7.81		0.522		-0.0089568	-0.357178	-0.357	1.19984	0.867666	0.44	0.522		22.8685	82.4887		1.01932	3.48125
	Non-Sieved			'R6'	'2018-10-23 05:30'	'Chewbacca'	'16KL196_t'	'Aragonite'	'2018-10-14 18:24:00'	0.24	0	0	0.66	0.01	0	31.6	0	9.898	0.014	-0.479	0.014	12.642	0.024	-0.312	0.025	-8.25	4.869	-24.754	4.789	0.46		-7.88		0.476		-0.00848351	-0.39503	-0.395	1.19984	0.867666	0.394	0.476		22.7964	108.042		1.01589	6.79792
	Sieved(<200µm)			'R7'	'2019-01-01 05:40'	'Chewbacca'	'16KL196_t'	'Aragonite'	'2018-12-21 10:28:00'	0.31	0	0	0.59	0.01	0	31.53	0	9.92	0.014	-0.448	0.014	12.319	0.045	-0.493	0.044	53.586	87.826	36.135	86.375	0.49		-8.46		0.534		-0.00852961	-0.363386	-0.363	1.12383	0.860013	0.452	0.534		22.1984	76.6261		1.02018	1.97916
		7	1	16KL196'								0.528217			0.554036		0.570666		1.08554		0.0123982		1.05827		0.0691488		6.27529e+06		6.17948e+06	0.085	0.0212132	-7.585	0.0212132	0.7025	0.0085									23.1005	16.4406	2.29848	1.03108	-7.73831	0.708925
	Sieved(<200µm) (Wrong sample)			'R1'	'2018-12-23 04:24'	'Chewbacca'	'16KL196_63S'	'Aragonite'	'2018-12-21 10:28:00'	3.63	0	0	4.27	0.01	0	35.32	0	16.982	0.012	-0.418	0.012	19.539	0.061	-0.729	0.061	-53.204	6.589	-78.757	6.409	3.82		-4.15		0.639		-0.0087183	-0.269946	-0.27	1.12383	0.860013	0.557	0.639		26.6417	35.2768		1.02719	-0.53849
	Sieved(<200µm)			'R2'	'2019-01-21 05:50'	'Chewbacca'	'16KL196_63S'	'Aragonite'	'2019-01-18 07:32:00'	0.01	0	0	0.51	0.01	0	31.45	0	9.544	0.013	-0.454	0.013	12.423	0.048	-0.234	0.047	-19.094	2.118	-34.908	2.085	0.14		-7.9		0.63		-0.00798501	-0.377791	-0.377	1.0402	0.940525	0.548	0.63		22.7757	38.2601		1.02662	-3.74897
	Sieved(<200µm)			'R3'	'2019-01-24 19:27'	'Chewbacca'	'16KL196_63S'	'Aragonite'	'2019-01-18 07:32:00'	-0.03	0	0	0.26	0.01	0	31.19	0	9.246	0.005	-0.459	0.006	11.744	0.054	-0.413	0.055	-25.438	4.438	-40.638	4.368	0.1		-8.16		0.623		-0.00798501	-0.385171	-0.385	1.03482	0.939201	0.541	0.623		22.5077	40.6412		1.02618	-3.57603
	Sieved(<200µm)			'R4'	'2019-01-26 19:28'	'Chewbacca'	'16KL196_63S'	'Aragonite'	'2019-01-18 07:32:00'	-0.03	0	0	0.63	0.01	0	31.57	0	9.631	0.011	-0.453	0.01	12.556	0.054	-0.343	0.052	-19.258	2.109	-35.264	2.074	0.1		-7.78		0.632		-0.00798501	-0.376096	-0.376	1.03482	0.939201	0.55	0.632		22.8994	37.5897		1.02675	-3.75189
	Sieved(<200µm)			'R5'	'2019-04-15 21:22'	'Chewbacca'	'16KL196_63S'	'Aragonite'	'2019-03-16 16:59:00'	-0.12	0	0	0.45	0	0	31.39	0	9.44	0.013	-0.375	0.013	12.292	0.055	-0.246	0.055	-61.66	6.603	-76.563	6.497	0.07		-7.6		0.711		-0.00821626	-0.297439	-0.298	1.07976	0.950531	0.629	0.711		23.085	14.1421		1.03158	-8.23959
	Sieved(<200µm)			'R6'	'2019-06-03 01:27'	'Chewbacca'	'16KL196_63S'	'Aragonite'	'2019-03-16 16:59:00'	-0.09	0	0	0.14	0	0	31.06	0	9.071	0.011	-0.442	0.011	11.697	0.032	-0.205	0.032	-4.39274e+07	4.39289e+07	-4.32567e+07	4.32582e+07	0.14		-7.95		0.638		-0.00812789	-0.368272	-0.368	1.06065	0.946651	0.556	0.638		22.7242	35.6041		1.02713	-4.29109
	Sieved(<200µm)			'R7'	'2019-06-03 18:35'	'Chewbacca'	'16KL196_63S'	'Aragonite'	'2019-03-16 16:59:00'	-0.13	0	0	0.51	0	0	31.45	0	9.465	0.013	-0.395	0.014	12.399	0.048	-0.261	0.048	-1976.02	7483.92	-1960.52	7364.41	0.1		-7.57		0.694		-0.00815457	-0.317817	-0.318	1.06603	0.950591	0.612	0.694		23.1159	18.7391		1.03057	-7.23702
		8		16KL190								0			0		0.116237		0.160167		0.0024037		0.261283		0.0323471		0.717756		0.941719	5.85	0.072111	0	0.196723	0.740333	0.00384419									30.92	6.70577	0.941145	1.03253	-1.55465	0.341113
	Non-Sieved			'R1'	'2018-06-25 15:47'	'Chewbacca'	'16KL190_t'	'Calcite'	'2018-05-23 00:00:00'	5.87	0	0	8.05	0.01	0	39.22	0	23.009	0.011	-0.492	0.011	27.582	0.067	-0.395	0.064	-29.443	1.978	-64.803	1.906	5.93		0.21		0.746		-0.0097861	-0.266832	-0.267	1.10637	0.959228	0.664	0.746		31.1365	5.32351		1.03285	-1.66287
	Non-Sieved			'R2'	'2018-06-27 16:50'	'Chewbacca'	'16KL190_t'	'Calcite'	'2018-05-23 00:00:00'	5.72	0	0	7.66	0.01	0	38.82	0	22.46	0.011	-0.49	0.011	26.679	0.074	-0.504	0.073	-27.045	2.163	-61.626	2.087	5.79		-0.18		0.742		-0.00973605	-0.271328	-0.272	1.10676	0.960223	0.66	0.742		30.7344	6.29043		1.03262	-1.82854
	Non-Sieved			'R3'	'2018-07-07 23:23'	'Chewbacca'	'16KL190_t'	'Calcite'	'2018-05-23 00:00:00'	5.86	0	0	7.84	0	0	39	0	22.771	0.018	-0.508	0.018	27.024	0.054	-0.524	0.052	-26.148	1.634	-61.232	1.575	5.95		0.02		0.723		-0.00961925	-0.28896	-0.289	1.10733	0.960931	0.641	0.723		30.9406	11.0249		1.03151	-0.555072
	Non-Sieved			'R4'	'2018-07-10 22:41'	'Chewbacca'	'16KL190_t'	'Calcite'	'2018-05-23 00:00:00'	5.77	0	0	7.82	0.01	0	38.98	0	22.665	0.02	-0.498	0.02	27.077	0.029	-0.427	0.029	-27.675	2.51	-62.573	2.42	5.83		-0.03		0.733		-0.00973063	-0.277455	-0.277	1.10169	0.956745	0.651	0.733		30.8891	8.50337		1.0321	-1.17256
	Sieved(<200µm)			'R5'	'2018-09-16 16:53'	'Chewbacca'	'16KL190_t'	'Calcite'	'2018-09-10 07:08:00'	5.62	0	0	7.06	0.02	0.01	38.2	0.01	21.819	0.008	-0.413	0.009	25.655	0.06	-0.312	0.053	-23.972	3.277	-57.445	3.166	5.71		-0.52		0.777		-0.00975262	-0.200207	-0.2	1.11393	0.918365	0.695	0.777		30.3839	-1.84472		1.03462	-4.09662
	Sieved(<200µm)			'R6'	'2018-09-20 04:10'	'Chewbacca'	'16KL190_t'	'Calcite'	'2018-09-10 07:08:00'	5.65	0	0	7.38	0	0	38.53	0	22.071	0.012	-0.523	0.01	25.934	0.089	-0.679	0.088	-17.722	4.893	-52.046	4.72	5.73		-0.18		0.666		-0.00990211	-0.304451	-0.305	1.15398	0.935616	0.584	0.666		30.7344	26.8166		1.02807	2.58824
	Sieved(<200µm)			'R7'	'2018-10-07 15:54'	'Chewbacca'	'16KL190_t'	'Calcite'	'2018-09-10 07:08:00'	5.52	0	0	6.8	0.01	0	37.93	0	21.502	0.015	-0.363	0.015	25.056	0.072	-0.37	0.069	-25.587	1.778	-58.419	1.72	5.56		-0.84		0.858		-0.0100031	-0.147912	-0.148	1.20464	0.954703	0.776	0.858		30.054	-18.2416		1.03905	-8.6623
	Sieved(<200µm)			'R8'	'2018-11-03 18:12'	'Chewbacca'	'16KL190_t'	'Calcite'	'2018-10-29 09:28:00'	5.58	0	0	6.73	0.01	0	37.86	0	21.493	0.014	-0.365	0.014	24.85	0.072	-0.447	0.07	-25.056	1.613	-57.843	1.56	5.79		-0.76		0.824		-0.00852377	-0.181799	-0.182	1.04289	0.931095	0.742	0.824		30.1365	-11.729		1.03723	-6.83443
		7		16KL180'								0.0152753			0.024037		0.0251661		0.0173205		0.0303113		0.035732		0.0201329		30.132		29.1924	3.64	0.034641	-1.51	0.121244	0.699333	0.0175246									29.3633	17.507	4.73892	1.03088	-1.46615	1.77893
	Sieved(<200µm)			'R1'	'2018-12-23 15:56'	'Chewbacca'	'16KL180_t'	'Aragonite'	'2018-12-21 10:28:00'	3.48	0	0	6.15	0.01	0	37.26	0	18.875	0.016	-0.325	0.012	23.263	0.041	-0.833	0.044	-60.687	4.563	-89.327	4.427	3.67		-1.93		0.762		-0.00876298	-0.159599	-0.16	1.12383	0.860013	0.68	0.762		28.9303	1.55381		1.03453	-5.41383
	Sieved(<200µm)			'R2'	'2018-12-25 18:41'	'Chewbacca'	'16KL180_t'	'Aragonite'	'2018-12-21 10:28:00'	3.49	0	0	6.53	0	0	37.65	0	19.248	0.012	-0.356	0.013	24.152	0.063	-0.718	0.062	-81.761	11.596	-110.442	11.235	3.68		-1.49		0.732		-0.0087721	-0.187155	-0.187	1.12383	0.860013	0.65	0.732		29.3839	8.75251		1.03281	-3.32016
	Sieved(<200µm)			'R3'	'2018-12-27 03:33'	'Chewbacca'	'16KL180_t'	'Aragonite'	'2018-12-21 10:28:00'	3.49	0	0	6.69	0.01	0	37.81	0	19.294	0.018	-0.459	0.019	25.03	0.076	-0.169	0.074	-101.974	19.89	-130.284	19.264	3.67		-1.31		0.616		-0.0087721	-0.289751	-0.29	1.12383	0.860013	0.534	0.616		29.5695	43.0778		1.02573	3.74622
	Sieved(<200µm)			'R4'	'2018-12-29 20:12'	'Chewbacca'	'16KL180_t'	'Aragonite'	'2018-12-21 10:28:00'	3.44	0	0	6.61	0	0	37.73	0	19.218	0.01	-0.409	0.01	24.241	0.053	-0.782	0.052	-153.016	37.907	-179.55	36.72	3.62		-1.4		0.672		-0.0087721	-0.240418	-0.241	1.12383	0.860013	0.59	0.672		29.4767	25.0293		1.02924	0.22673
	Sieved(<200µm)			'R5'	'2018-12-31 16:45'	'Chewbacca'	'16KL180_t'	'Aragonite'	'2018-12-21 10:28:00'	3.36	0.01	0	5.94	0.01	0	37.04	0	18.514	0.015	-0.341	0.013	23.063	0.071	-0.6	0.073	-130.511	9.145	-156.556	8.869	3.54		-2.19		0.736		-0.00852961	-0.183083	-0.184	1.12383	0.860013	0.654	0.736		28.6623	7.75989		1.03304	-4.24207
	Sieved(<200µm)			'R6'	'2019-01-03 02:44'	'Chewbacca'	'16KL180_t'	'Aragonite'	'2018-12-21 10:28:00'	3.42	0	0	6.53	0.01	0	37.65	0	19.077	0.011	-0.453	0.01	24.127	0.069	-0.741	0.069	-171.147	19.654	-196.977	19.042	3.61		-1.49		0.619		-0.00867918	-0.287427	-0.288	1.12383	0.860013	0.537	0.619		29.3839	42.0266		1.02592	3.37608
	Sieved(<200µm)			'R7'	'2019-01-06 03:28'	'Chewbacca'	'16KL180_t'	'Aragonite'	'2019-01-04 10:17:00'	3.48	0	0	6.59	0	0	37.72	0	19.188	0.011	-0.461	0.01	24.271	0.061	-0.726	0.059	-51.332	6.187	-81.06	5.993	3.62		-1.64		0.694		-0.00871905	-0.293699	-0.293	1.05188	0.920133	0.612	0.694		29.2293	18.7391		1.03057	-1.30503
		4		16KL178'								0.00881917			0.0351188		0.0384419		0.040292		0.0156385		0.0993048		0.0306014		2.59741		2.47845	0.953333	0.0208167	-5.63333	0.092376	0.697667	0.00866667									25.1125	17.7871	2.37328	1.03	-4.74656	0.79523
	Non-Sieved			'R1'	'2018-08-16 20:21'	'Chewbacca'	'16KL178_t'	'Calcite'	'2018-08-14 06:56:00'	0.92	0	0	2.19	0.01	0	33.17	0	12.178	0.011	-0.426	0.011	15.74	0.068	-0.308	0.068	-25.93	4.179	-45.699	4.094	0.96		-5.74		0.683		-0.00981808	-0.306435	-0.306	1.11523	0.94259	0.601	0.683		25.0025	21.8339		1.02912	-3.99889
	Non-Sieved			'R2'	'2018-08-31 17:32'	'Chewbacca'	'16KL178_t'	'Calcite'	'2018-08-14 06:56:00'	0.93	0	0	2.29	0.01	0	33.28	0	12.304	0.023	-0.428	0.022	16.063	0.056	-0.206	0.056	-16.944	2.41	-37.12	2.358	0.97		-5.58		0.697		-0.00989465	-0.306256	-0.306	1.10551	0.952955	0.615	0.697		25.1675	17.9118		1.02997	-4.65874
	Non-Sieved			'R3'	'2018-09-01 17:51'	'Chewbacca'	'16KL178_t'	'Calcite'	'2018-08-14 06:56:00'	0.9	0	0	2.3	0.01	0	33.29	0	12.293	0.008	-0.416	0.01	16.004	0.057	-0.282	0.055	-21.04	2.785	-41.118	2.727	0.93		-5.58		0.713		-0.00987158	-0.294649	-0.295	1.1161	0.960059	0.631	0.713		25.1675	13.6155		1.03092	-5.58206
	Non-Sieved			'R4'	'2018-11-02 06:19'	'Chewbacca'	'16KL178_t'	'Calcite'	'2018-10-29 09:28:00'	0.71	0	0	2.36	0	0	33.35	0	12.099	0.012	-0.485	0.012	16.018	0.074	-0.386	0.073	-11.756	4.628	-31.956	4.533	0.93		-5.09		0.615		-0.00852377	-0.381871	-0.382	1.04289	0.931095	0.533	0.615		25.6726	43.4305		1.02484	0.816604
		6	1	16KL176'								0.0589727			0.0833333		0.0866667		0.149102		0.0080829		0.233231		0.0639826		7.80972		7.52675	3.08667	0.102144	-3.48333	0.137961	0.738	0.00907377									27.329	7.32098	3.88315	1.03316	-5.63969	0.73909
	Sieved(<200µm)			'R1'	'2019-01-01 20:51'	'Chewbacca'	'16KL176_t'	'Aragonite'	'2018-12-21 10:28:00'	2.99	0	0	4.78	0.01	0	35.85	0	16.852	0.017	-0.448	0.017	20.568	0.071	-0.742	0.072	-373.105	61.454	-390.258	59.772	3.17		-3.54		0.603		-0.00869361	-0.301495	-0.301	1.12383	0.860013	0.521	0.603		27.2705	47.7575		1.02488	2.33106
	Sieved(<200µm)			'R2'	'2019-01-03 14:25'	'Chewbacca'	'16KL176_t'	'Aragonite'	'2018-12-21 10:28:00'	2.9	0	0	4.75	0.02	0.01	35.82	0.01	16.774	0.02	-0.406	0.016	20.71	0.04	-0.54	0.036	-94.449	17.855	-119.093	17.37	3.08		-3.58		0.645		-0.00844217	-0.264391	-0.264	1.12383	0.860013	0.563	0.645		27.2293	33.335		1.02757	-0.333668
	Sieved(<200µm)			'R3'	'2019-01-04 18:33'	'Chewbacca'	'16KL176_t'	'Aragonite'	'2019-01-04 10:17:00'	2.83	0	0	4.59	0.01	0	35.65	0	16.542	0.015	-0.416	0.013	20.318	0.035	-0.611	0.034	-47.396	12.463	-72.974	12.127	2.97		-3.64		0.721		-0.00874467	-0.271346	-0.271	1.07077	0.929814	0.639	0.721		27.1675	11.5374		1.03217	-4.84896
	Sieved(<200µm)			'R4'	'2019-01-05 16:52'	'Chewbacca'	'16KL176_t'	'Aragonite'	'2019-01-04 10:17:00'	2.99	0	0	4.84	0.01	0	35.91	0	16.973	0.019	-0.39	0.017	21.027	0.039	-0.409	0.038	-53.292	8.473	-79.305	8.238	3.13		-3.38		0.752		-0.00871905	-0.242012	-0.242	1.06265	0.927279	0.67	0.752		27.4355	3.89176		1.03396	-6.31311
	Sieved(<200µm)			'R5'	'2019-01-06 18:06'	'Chewbacca'	'16KL176_t'	'Aragonite'	'2019-01-04 10:17:00'	3.02	0	0	4.84	0.01	0	35.91	0	17.004	0.014	-0.394	0.013	21.008	0.06	-0.431	0.061	-27.478	4.151	-54.235	4.034	3.16		-3.43		0.741		-0.00858088	-0.248091	-0.249	1.05188	0.920133	0.659	0.741		27.3839	6.53374		1.03333	-5.757
	Sieved(<200µm) (Low T)			'R6'	'2019-01-12 16:33'	'Chewbacca'	'16KL176_t'	'Aragonite'	'2019-01-04 10:17:00'	2.89	0.01	0	4.6	0.02	0.01	35.67	0.01	16.7	0.022	-0.324	0.015	20.634	0.044	-0.327	0.041	-30.635	3.204	-56.736	3.124	3.03		-3.69		0.819		-0.00887308	-0.17582	-0.176	1.07638	0.926406	0.737	0.819		27.1159	-10.7285		1.03769	-10.1876
		8		16KL169'								0.0152753			0.051316		0.0536449		0.0944763		0.0445309		0.128969		0.0228352		20.0284		19.5808	1.66667	0.0404145	-2.91	0.03	0.711667	0.0161795									27.92	14.1572	4.28432	1.03161	-3.57604	1.58239
	Sieved(<200µm)			'R1'	'2018-12-23 18:23'	'Chewbacca'	'16KL169_t'	'Aragonite'	'2018-12-21 10:28:00'	1.45	0	0	5.32	0	0	36.4	0	16.032	0.01	-0.321	0.01	21.625	0.063	-0.771	0.06	-36.784	6.151	-62.709	5.984	1.63		-2.91		0.739		-0.00876298	-0.180512	-0.18	1.12383	0.860013	0.657	0.739		27.92	7.02227		1.03322	-5.12732
	Sieved(<200µm)			'R2'	'2018-12-25 20:47'	'Chewbacca'	'16KL169_t'	'Aragonite'	'2018-12-21 10:28:00'	1.52	0	0	5.15	0.01	0	36.23	0	15.855	0.01	-0.39	0.009	21.323	0.047	-0.735	0.045	-73.855	13.891	-98.543	13.52	1.7		-3.11		0.66		-0.0087721	-0.250918	-0.251	1.12383	0.860013	0.578	0.66		27.7138	28.6364		1.02851	-0.770138
	Sieved(<200µm)			'R3'	'2018-12-27 05:39'	'Chewbacca'	'16KL169_t'	'Aragonite'	'2018-12-21 10:28:00'	1.56	0	0	5.4	0.01	0	36.48	0	16.065	0.009	-0.471	0.006	22.537	0.08	-0.034	0.082	-70.527	12.295	-95.782	11.958	1.74		-2.82		0.571		-0.0087721	-0.330076	-0.33	1.12383	0.860013	0.489	0.571		28.0128	60.2246		1.02275	5.14746
	Sieved(<200µm)			'R4'	'2018-12-30 00:22'	'Chewbacca'	'16KL169_t'	'Aragonite'	'2018-12-21 10:28:00'	1.45	0	0	4.97	0.01	0	36.05	0	15.555	0.016	-0.44	0.017	21.058	0.033	-0.638	0.032	-155.28	58.377	-177.449	56.844	1.63		-3.32		0.6		-0.0087721	-0.30355	-0.304	1.12383	0.860013	0.518	0.6		27.4973	48.8673		1.02468	2.74488
	Sieved(<200µm)			'R5'	'2018-12-31 00:56'	'Chewbacca'	'16KL169_t'	'Aragonite'	'2018-12-21 10:28:00'	1.53	0	0	5.08	0.01	0	36.15	0	15.787	0.013	-0.393	0.013	21.221	0.064	-0.683	0.063	-30.381	39.13	-56.099	38.092	1.71		-3.2		0.656		-0.0087721	-0.254515	-0.255	1.12383	0.860013	0.574	0.656		27.6211	29.8682		1.02826	-0.619684
	Sieved(<200µm)			'R6'	'2019-01-02 18:25'	'Chewbacca'	'16KL169_t'	'Aragonite'	'2018-12-21 10:28:00'	1.52	0	0	4.99	0.01	0	36.06	0	15.707	0.014	-0.37	0.014	21.081	0.057	-0.65	0.056	-105.663	20.977	-129.221	20.422	1.7		-3.3		0.679		-0.00867918	-0.233676	-0.234	1.12383	0.860013	0.597	0.679		27.518	22.9839		1.02967	-2.08975
	Sieved(<200µm)			'R7'	'2019-03-23 21:12'	'Chewbacca'	'16KL169_t'	'Aragonite'	'2019-03-16 16:59:00'	1.46	0	0	5.15	0.01	0	36.22	0	15.708	0.016	-0.468	0.015	21.202	0.101	-0.84	0.1	22.942	2.787	-4.25	2.715	1.66		-2.94		0.683		-0.0097482	-0.314875	-0.314	1.09472	0.944778	0.601	0.683		27.8891	21.8339		1.02991	-1.96427
	Sieved(<200µm)			'R8'	'2019-04-04 21:58'	'Chewbacca'	'16KL169_t'	'Aragonite'	'2019-03-16 16:59:00'	1.5	0	0	5.19	0	0	36.27	0	15.83	0.013	-0.435	0.013	21.289	0.042	-0.839	0.041	23.654	2.74	-3.687	2.667	1.71		-2.88		0.713		-0.00923884	-0.288749	-0.289	1.06566	0.938916	0.631	0.713		27.951	13.6155		1.0317	-3.63652
		6	1	16KL167'								0.00333333			0.031798		0.0321455		0.0456545		0.0132288		0.109185		0.0537029		2.37301		2.24135	5.87667	0.0057735	-1.42	0.149332	0.730667	0.00920748									29.4561	9.14275	2.32489	1.03506	-5.41749	0.852732
	Non-Sieved			'R1'	'2018-08-17 16:38'	'Chewbacca'	'16KL167_t'	'Dolomite'	'2018-08-14 06:56:00'	5.81	0	0	7.42	0	0	38.57	0	22.363	0.015	-0.438	0.014	26.165	0.046	-0.537	0.043	-37.859	3.098	-71.708	2.99	5.87		-1.79		0.787		-0.00981808	-0.218438	-0.218	1.12733	0.950481	0.705	0.787		29.0747	-4.04156		1.0383	-8.88217
	Non-Sieved			'R2'	'2018-08-31 21:57'	'Chewbacca'	'16KL167_t'	'Dolomite'	'2018-08-14 06:56:00'	5.84	0	0	7.72	0.01	0	38.87	0	22.634	0.011	-0.487	0.012	26.688	0.065	-0.603	0.065	-29.22	3.892	-63.934	3.75	5.87		-1.48		0.744		-0.00989465	-0.263045	-0.263	1.10551	0.952955	0.662	0.744		29.3942	5.80572		1.03585	-6.22808
	Non-Sieved			'R3'	'2018-09-01 22:09'	'Chewbacca'	'16KL167_t'	'Dolomite'	'2018-08-14 06:56:00'	5.85	0	0	7.67	0.01	0	38.83	0	22.572	0.015	-0.517	0.017	26.695	0.066	-0.513	0.065	-36.057	3.019	-70.46	2.909	5.88		-1.53		0.713		-0.00987158	-0.294179	-0.294	1.1161	0.960059	0.631	0.713		29.3427	13.6155		1.03402	-4.52809
	Non-Sieved			'R4'	'2018-09-02 20:59'	'Chewbacca'	'16KL167_t'	'Dolomite'	'2018-08-14 06:56:00'	5.84	0	0	7.57	0.01	0	38.73	0	22.541	0.015	-0.444	0.016	26.519	0.065	-0.489	0.066	-34.3	2.965	-68.581	2.857	5.88		-1.63		0.796		-0.00994635	-0.219799	-0.22	1.1161	0.960059	0.714	0.796		29.2396	-5.97375		1.0388	-9.20323
	Non-Sieved			'R5'	'2018-10-02 01:37'	'Chewbacca'	'16KL167_t'	'Dolomite'	'2018-09-10 07:08:00'	5.84	0	0	7.78	0	0	38.94	0	22.729	0.017	-0.472	0.017	27.019	0.058	-0.417	0.056	-28.686	1.448	-63.554	1.393	5.88		-1.25		0.735		-0.00991851	-0.246562	-0.246	1.20248	0.948795	0.653	0.735		29.6314	8.00707		1.03532	-5.4963
	Non-Sieved (Out of Dry ice)			'R6'	'2018-10-18 22:40'	'Chewbacca'	'16KL167_t'	'Dolomite'	'2018-10-14 18:24:00'	5.7	0	0	7.51	0	0	38.66	0	22.272	0.014	-0.503	0.013	26.18	0.054	-0.687	0.053	-62.81	11.951	-95.831	11.529	5.93		-0.86		0.573		-0.00848351	-0.314055	-0.314	1.19984	0.867666	0.491	0.573		30.0334	59.4025		1.02512	4.79576
		5		16KL160'								0.0462781			0.0526585		0.0551324		0.0325128		0.0117296		0.15607		0.0565641		1.79364		1.71132	-1.895	0.0785281	-8.8175	0.14477	0.614	0.00657013									21.8926	45.616	2.1527	1.02444	-2.48744	0.66604
	Non-Sieved			'R1'	'2018-08-16 22:39'	'Chewbacca'	'16KL160_t'	'Calcite'	'2018-08-14 06:56:00'	-1.92	0	0	-0.89	0.01	0	30	0	6.242	0.011	-0.438	0.011	9.593	0.058	-0.226	0.059	-13.834	2.717	-25.131	2.684	-1.88		-8.86		0.604		-0.00981808	-0.376716	-0.377	1.11523	0.94259	0.522	0.604		21.786	47.3902		1.02411	-2.27409
	Non-Sieved			'R2'	'2018-09-03 01:23'	'Chewbacca'	'16KL160_t'	'Calcite'	'2018-08-14 06:56:00'	-1.87	0	0	-0.78	0.01	0	30.12	0	6.383	0.015	-0.458	0.016	9.803	0.072	-0.238	0.07	-5.763	2.32	-17.416	2.292	-1.84		-8.67		0.602		-0.00994635	-0.394512	-0.394	1.1161	0.960059	0.52	0.602		21.9819	48.1262		1.02398	-1.95422
	Non-Sieved			'R3'	'2018-09-04 00:55'	'Chewbacca'	'16KL160_t'	'Calcite'	'2018-08-14 06:56:00'	-1.88	0.01	0	-0.85	0.01	0	30.04	0	6.325	0.013	-0.44	0.012	9.56	0.068	-0.341	0.072	-7.657	3.292	-19.148	3.254	-1.85		-8.74		0.621		-0.00993088	-0.377187	-0.377	1.1161	0.960059	0.539	0.621		21.9098	41.3316		1.02523	-3.23402
	Non-Sieved			'R4'	'2018-10-07 22:26'	'Chewbacca'	'16KL160_t'	'Calcite'	'2018-09-10 07:08:00'	-2.07	0	0	-0.65	0.01	0	30.25	0	6.376	0.012	-0.402	0.013	10.238	0.06	-0.067	0.063	-7.092	1.096	-18.787	1.083	-2.01		-9		0.629		-0.0100031	-0.33822	-0.339	1.20464	0.954703	0.547	0.629		21.6417	38.5969		1.02574	-3.9965
	Non-Sieved			'R5'	'2018-10-27 05:33'	'Chewbacca'	'16KL160_t'	'Calcite'	'2018-10-14 18:24:00'	-2.05	0	0	-0.81	0.01	0	30.08	0	6.173	0.02	-0.46	0.02	9.709	0.067	-0.269	0.066	-0.345	4.49	-11.821	4.438	-1.84		-8.9		0.46		-0.00850583	-0.407494	-0.408	1.19984	0.867666	0.378	0.46		21.7448	118.312		1.01373	7.90471
		1		16KL160'								#DIV/0!			#DIV/0!		#DIV/0!		#DIV/0!		#DIV/0!		#DIV/0!		#DIV/0!		#DIV/0!		#DIV/0!	-1.62	0	-8.49	0	0.578	0.01									22.1675	57.3734	#DIV/0!	1.02238	-0.204455	#DIV/0!
	Sieved(<200µm)			'R1'	'2019-01-23 23:47'	'Chewbacca'	'16KL160_63S'	'Calcite'	'2019-01-18 07:32:00'	-1.74	0	0	-0.65	0	0	30.25	0	6.619	0.011	-0.481	0.01	9.989	0.051	-0.319	0.05	-8.313	5.029	-20.32	4.97	-1.62		-8.49		0.578		-0.00798501	-0.428147	-0.428	1.03482	0.939201	0.496	0.578		22.1675	57.3734		1.02238	-0.204455
		4		16KL256'								0.095			0.07		0.075		0.1605		0.004		0.581		0.422		27.5195		27.023	2.22	0.127279	-3.94	0.127279	0.666	0.003									26.8582	26.8207	0.901724	1.02888	-1.96059	0.380433
	Sieved(<200µm)			'R1'	'2018-12-23 20:30'	'Chewbacca'	'16KL256_t'	'Aragonite'	'2018-12-21 10:28:00'	1.94	0	0	4.37	0	0	35.42	0	15.476	0.008	-0.379	0.009	19.757	0.073	-0.711	0.071	-52.889	4.673	-77.087	4.554	2.13		-4.03		0.669		-0.00876298	-0.243384	-0.243	1.12383	0.860013	0.587	0.669		26.7654	25.9189		1.02906	-2.22959
	Sieved(<200µm)			'R2'	'2018-12-26 00:59'	'Chewbacca'	'16KL256_t'	'Aragonite'	'2018-12-21 10:28:00'	2.13	0	0	4.51	0.01	0	35.57	0	15.797	0.016	-0.387	0.014	20.919	0.077	0.133	0.079	-107.928	13.134	-131.133	12.792	2.31		-3.85		0.663		-0.0087721	-0.248427	-0.249	1.12383	0.860013	0.581	0.663		26.951	27.7224		1.02869	-1.69158
	Sieved(<200µm)			'R3'	'2018-12-27 07:47'	'Chewbacca'	'16KL256_t'	'Aragonite'	'2018-12-21 10:28:00'	2.09	0	0	4.44	0.01	0	35.5	0	15.6	0.01	-0.475	0.01	20.737	0.057	0.099	0.055	-59.697	12.383	-83.992	12.061	2.27		-3.94		0.562		-0.0087721	-0.338155	-0.338	1.12383	0.860013	0.48	0.562		26.8582	64.0011		1.02213	4.62188
	Sieved(<200µm)			'R4'	'2018-12-30 02:35'	'Chewbacca'	'16KL256_t'	'Aragonite'	'2018-12-21 10:28:00'	2.02	0.01	0	4.3	0.01	0	35.36	0	15.435	0.012	-0.426	0.01	19.663	0.059	-0.675	0.058	-154.347	27.447	-175.909	26.743	2.2		-4.1		0.616		-0.0087721	-0.290603	-0.29	1.12383	0.860013	0.534	0.616		26.6932	43.0778		1.02573	0.942098
		5		16KL252'								0.0120185			0.0338296		0.0371184		0.0565892		0.0144376		0.0923947		0.0250089		6.49097		6.26192	2.34	0.0264575	-4.03	0.03	0.691667	0.014746									26.6541	19.5641	4.18326	1.02817	-3.54768	1.46952
	Sieved(<200µm)			'R1'	'2019-01-02 01:02'	'Chewbacca'	'16KL252_t'	'Aragonite'	'2018-12-21 10:28:00'	2.16	0	0	4.03	0	0	35.08	0	15.262	0.014	-0.46	0.013	19.18	0.063	-0.61	0.064	-2794.99	2395.8	-2749.89	2335.62	2.34		-4.42		0.575		-0.00869361	-0.327318	-0.327	1.12383	0.860013	0.493	0.575		26.3633	58.5864		1.02302	3.26892
	Sieved(<200µm)			'R2'	'2019-01-03 16:45'	'Chewbacca'	'16KL252_t'	'Aragonite'	'2018-12-21 10:28:00'	2.21	0	0	4.24	0	0	35.29	0	15.576	0.02	-0.41	0.02	19.581	0.035	-0.629	0.036	-71.275	11.14	-95.015	10.855	2.4		-4.18		0.629		-0.00844217	-0.278505	-0.278	1.12383	0.860013	0.547	0.629		26.6108	38.5969		1.02656	0.0486341
	Sieved(<200µm)			'R3'	'2019-01-04 20:37'	'Chewbacca'	'16KL252_t'	'Aragonite'	'2019-01-04 10:17:00'	2.18	0	0	4.17	0	0	35.22	0	15.422	0.017	-0.461	0.017	19.499	0.047	-0.579	0.045	-50.78	8.065	-74.89	7.859	2.31		-4.06		0.663		-0.00874467	-0.32614	-0.326	1.07077	0.929814	0.581	0.663		26.7345	27.7224		1.02869	-1.90203
	Sieved(<200µm)			'R4'	'2019-01-05 19:10'	'Chewbacca'	'16KL252_t'	'Aragonite'	'2019-01-04 10:17:00'	2.21	0.01	0	4.19	0.01	0	35.24	0	15.517	0.009	-0.415	0.01	19.589	0.058	-0.522	0.056	-34.991	4.047	-59.563	3.944	2.35		-4.03		0.712		-0.00871905	-0.279707	-0.28	1.06265	0.927279	0.63	0.712		26.7654	13.8784		1.03164	-4.7288
	Sieved(<200µm)			'R5'	'2019-01-06 20:12'	'Chewbacca'	'16KL252_t'	'Aragonite'	'2019-01-04 10:17:00'	2.22	0	0	4.28	0.01	0	35.34	0	15.618	0.011	-0.421	0.011	19.81	0.062	-0.494	0.064	-29.021	4.12	-53.933	4.014	2.36		-4		0.7		-0.00858088	-0.286984	-0.287	1.05188	0.920133	0.618	0.7		26.7963	17.0915		1.03093	-4.01221
		9		16KL248'								0.065			0.07		0.075		0.022		0.0105		0.167		0.022		308.117		303.808	-1.36	0.0989949	-7.17	0.0424264	0.7205	0.0145									23.5283	11.7393	3.73225	1.03136	-7.59352	1.12143
	Non-Sieved			'R1'	'2018-09-17 03:50'	'Chewbacca'	'16KL248_t'	'Calcite'	'2018-09-10 07:08:00'	-1.64	0	0	0.04	0.01	0	30.96	0	7.489	0.015	-0.417	0.015	11.642	0.054	-0.066	0.052	-13.372	1.168	-26.761	1.152	-1.57		-8.25		0.616		-0.00975262	-0.343963	-0.344	1.13515	0.924663	0.534	0.616		22.4149	43.0778		1.0249	-2.42553
	Non-Sieved			'R2'	'2018-09-21 21:15'	'Chewbacca'	'16KL248_t'	'Calcite'	'2018-09-10 07:08:00'	-1.69	0	0	0.14	0.01	0	31.07	0	7.549	0.009	-0.421	0.007	11.641	0.059	-0.268	0.058	-13.651	1.518	-27.194	1.494	-1.62		-8.13		0.618		-0.0100438	-0.34518	-0.345	1.16295	0.937523	0.536	0.618		22.5386	42.3758		1.02503	-2.43137
	Non-Sieved			'R3'	'2018-10-01 00:36'	'Chewbacca'	'16KL248_t'	'Calcite'	'2018-09-10 07:08:00'	-1.69	0	0	-0.02	0.01	0	30.9	0	7.386	0.016	-0.412	0.016	11.358	0.063	-0.213	0.063	-9.785	2.983	-23.053	2.942	-1.63		-8.34		0.622		-0.00969314	-0.340406	-0.34	1.20248	0.948795	0.54	0.622		22.3221	40.9858		1.02529	-2.89472
	Non-Sieved			'R4'	'2018-10-07 18:01'	'Chewbacca'	'16KL248_t'	'Calcite'	'2018-09-10 07:08:00'	-2.05	0	0	-0.28	0.01	0	30.63	0	6.89	0.013	-0.288	0.011	11.188	0.057	0.142	0.054	-21.79	1.759	-34.043	1.735	-1.99		-8.6		0.773		-0.0100031	-0.219078	-0.219	1.20464	0.954703	0.691	0.773		22.0541	-0.950791		1.0344	-11.9321
	Non-Sieved			'R5'	'2018-10-27 03:20'	'Chewbacca'	'16KL248_t'	'Calcite'	'2018-10-14 18:24:00'	-1.55	0	0	-0.14	0.01	0	30.77	0	7.383	0.013	-0.42	0.014	11.043	0.043	-0.283	0.043	-9.066	4.903	-22.238	4.837	-1.34		-8.13		0.521		-0.00850583	-0.357201	-0.357	1.19984	0.867666	0.439	0.521		22.5386	82.9906		1.01837	4.09066
	Non-Sieved			'R6'	'2018-11-01 03:38'	'Chewbacca'	'16KL248_t'	'Calcite'	'2018-10-29 09:28:00'	-1.68	0	0	-0.03	0.01	0	30.89	0	7.391	0.01	-0.408	0.01	11.215	0.033	-0.349	0.033	-15.642	5.545	-28.831	5.469	-1.46		-7.46		0.653		-0.00852377	-0.345001	-0.345	1.04289	0.931095	0.571	0.653		23.2293	30.802		1.02726	-3.9272
	Non-Sieved			'R7'	'2018-11-03 22:25'	'Chewbacca'	'16KL248_t'	'Calcite'	'2018-10-29 09:28:00'	-1.51	0	0	0.23	0.01	0	31.16	0	7.868	0.011	-0.361	0.012	11.852	0.035	-0.234	0.035	-18.802	4.168	-32.611	4.111	-1.29		-7.2		0.706		-0.00852377	-0.293935	-0.294	1.04289	0.931095	0.624	0.706		23.4974	15.4716		1.03051	-6.80055
	Sieved(<200µm)			'R8'	'2019-04-15 23:26'	'Chewbacca'	'16KL248_t'	'Calcite'	'2019-03-16 16:59:00'	-1.6	0	0	0.73	0.01	0	31.67	0	8.231	0.011	-0.425	0.012	12.706	0.039	-0.391	0.038	-61.418	8.161	-75.472	8.039	-1.42		-6.74		0.646		-0.00821626	-0.357372	-0.358	1.07976	0.950531	0.564	0.646		23.9716	33.0149		1.02682	-2.77718
	Sieved(<200µm)			R9'	'2019-05-30 17:25'	'Chewbacca'	'16KL248_t'	'Calcite'	'2019-03-16 16:59:00'	-1.64	0	0	0.37	0.01	0	31.31	0	7.912	0.01	-0.34	0.011	12.186	0.072	-0.19	0.076	-635.036	95.203	-640.226	93.851	-1.43		-7.14		0.735		-0.00802308	-0.276521	-0.277	1.05462	0.944593	0.653	0.735		23.5592	8.00707		1.03222	-8.3865
	Sieved(<200µm)			R10'	'2019-06-04 00:49'	'Chewbacca'	'16KL248_t'	'Calcite'	'2019-03-16 16:59:00'	-1.55	0	0	-0.2	0	0	30.71	0	7.313	0.015	-0.434	0.015	10.953	0.047	-0.262	0.049	-1001.18	1659.93	-1001.15	1638.04	-1.34		-7.7		0.634		-0.00815457	-0.374366	-0.374	1.06603	0.950591	0.552	0.634		22.9819	36.9236		1.02606	-3.00117
		5		16KL240'								0.0338296			0.0466667		0.0472582		0.0508407		0.0170522		0.068348		0.0502073		0.942044		0.997698	3.12333	0.0723418	-0.0366667	0.0776745	0.749	0.0221133									30.8822	4.90103	5.20531	1.03611	-5.04489	2.15685
	Non-Sieved			'R1'	'2018-09-16 19:07'	'Chewbacca'	'16KL240_t'	'Dolomite'	'2018-09-10 07:08:00'	3.08	0	0	8.79	0	0	39.99	0	21.084	0.011	-0.439	0.01	29.092	0.064	-0.39	0.063	-24.438	3.151	-58.751	3.039	3.16		-0.1		0.74		-0.00975262	-0.233376	-0.234	1.11393	0.918365	0.658	0.74		30.8169	6.77769		1.03561	-4.63141
	Non-Sieved			'R2'	'2018-09-22 16:58'	'Chewbacca'	'16KL240_t'	'Dolomite'	'2018-09-10 07:08:00'	3.1	0	0	8.95	0.01	0	40.15	0	21.238	0.016	-0.471	0.015	29.31	0.06	-0.492	0.059	-27.689	2.432	-62.205	2.342	3.17		0.05		0.716		-0.00999839	-0.258654	-0.259	1.16652	0.93661	0.634	0.716		30.9715	12.8309		1.0342	-3.12471
	Non-Sieved			'R3'	'2018-10-02 03:43'	'Chewbacca'	'16KL240_t'	'Dolomite'	'2018-09-10 07:08:00'	3.1	0	0	9.22	0	0	40.43	0	21.465	0.012	-0.523	0.012	29.927	0.055	-0.429	0.055	-25.499	2.942	-60.597	2.836	3.15		0.33		0.658		-0.00991851	-0.310099	-0.31	1.20248	0.948795	0.576	0.658		31.2602	29.2504		1.03067	0.571857
	Sieved(<200µm)			'R4'	'2018-10-06 19:55'	'Chewbacca'	'16KL240_t'	'Dolomite'	'2018-09-10 07:08:00'	2.99	0	0	8.85	0	0	40.04	0	21.087	0.006	-0.412	0.006	29.281	0.066	-0.319	0.066	-26.309	3.387	-60.583	3.267	3.04		-0.06		0.791		-0.00985985	-0.204085	-0.204	1.20464	0.954703	0.709	0.791		30.8581	-4.90547		1.03852	-7.37855
	Sieved(<200µm)			'R5'	'2018-10-20 02:24'	'Chewbacca'	'16KL240_t'	'Dolomite'	'2018-10-14 18:24:00'	3.01	0	0	8.8	0	0	39.99	0	21.049	0.015	-0.418	0.014	28.862	0.025	-0.63	0.023	-50.049	6.454	-83.415	6.228	3.23		0.63		0.663		-0.00848351	-0.239431	-0.239	1.19984	0.867666	0.581	0.663		31.5695	27.7224		1.03098	0.569069
		8		16KL236'								0.04			0.03		0.03		0.006		0.0025		0.148		0.2025		12.2345		12.0365	-1.34	0.0424264	-7.135	0.360624	0.718	0.005									23.5644	12.3202	1.29526	1.03122	-7.42158	0.0417528
	Non-Sieved			'R1'	'2018-08-21 21:06'	'Chewbacca'	'16KL236_t'	'Calcite'	'2018-08-14 06:56:00'	-1.41	0	0	0.55	0.01	0	31.49	0	8.292	0.018	-0.363	0.016	12.549	0.053	-0.188	0.051	-11.462	2.792	-26.097	2.752	-1.37		-7.39		0.713		-0.00975683	-0.282096	-0.282	1.11407	0.945331	0.631	0.713		23.3015	13.6155		1.03092	-7.39206
	Non-Sieved			'R2'	'2018-09-15 19:01'	'Chewbacca'	'16KL236_t'	'Calcite'	'2018-09-10 07:08:00'	-1.53	0	0	0.55	0	0	31.49	0	8.153	0.017	-0.385	0.016	12.595	0.071	-0.14	0.071	-8.044	2.624	-22.61	2.584	-1.45		-7.7		0.66		-0.00980305	-0.305076	-0.305	1.15478	0.930217	0.578	0.66		22.9819	28.6364		1.0277	-4.59185
	Non-Sieved			'R3'	'2018-09-25 05:47'	'Chewbacca'	'16KL236_t'	'Calcite'	'2018-09-10 07:08:00'	-1.57	0	0	0.12	0.01	0	31.05	0	7.625	0.016	-0.433	0.015	19.973	2.056	8.008	2.033	-15.336	3.318	-28.924	3.269	-1.51		-8.19		0.599		-0.00987156	-0.357729	-0.358	1.20093	0.946296	0.517	0.599		22.4768	49.2398		1.02378	-1.27738
	Non-Sieved			'R4'	'2018-10-06 02:25'	'Chewbacca'	'16KL236_t'	'Calcite'	'2018-09-10 07:08:00'	-1.73	0	0	0.51	0.01	0	31.45	0	7.902	0.008	-0.4	0.009	12.482	0.057	-0.175	0.058	-13.308	2.923	-27.527	2.881	-1.67		-7.73		0.648		-0.00983182	-0.322309	-0.322	1.20464	0.954703	0.566	0.648		22.951	32.3777		1.02695	-3.89347
	Non-Sieved			'R5'	'2018-10-18 04:44'	'Chewbacca'	'16KL236_t'	'Calcite'	'2018-10-14 18:24:00'	-1.66	0	0	0.14	0.01	0	31.06	0	7.569	0.012	-0.42	0.012	11.462	0.045	-0.434	0.045	-198.729	142.893	-209.741	140.926	-1.45		-7.8		0.523		-0.00848351	-0.355788	-0.356	1.19984	0.867666	0.441	0.523		22.8788	81.9888		1.01852	4.28129
	Non-Sieved			'R6'	'2018-10-21 22:26'	'Chewbacca'	'16KL236_t'	'Calcite'	'2018-10-14 18:24:00'	-1.71	0	0	0.62	0.01	0	31.56	0	8.097	0.021	-0.342	0.02	12.549	0.068	-0.321	0.064	-20.191	5.584	-34.543	5.501	-1.49		-7.25		0.622		-0.00848351	-0.273309	-0.273	1.19984	0.867666	0.54	0.622		23.4458	40.9858		1.02529	-1.79874
	Sieved(<200µm)			'R7'	'2019-03-29 19:27'	'Chewbacca'	'16KL236_t'	'Calcite'	'2019-03-16 16:59:00'	-1.49	0	0	0.61	0.01	0	31.55	0	8.28	0.019	-0.358	0.018	12.253	0.039	-0.593	0.039	13.007	3.926	-2.024	3.868	-1.31		-6.88		0.723		-0.00964805	-0.278114	-0.278	1.07963	0.940965	0.641	0.723		23.8273	11.0249		1.03151	-7.4511
	Sieved(<200µm)			'R8'	'2019-06-03 16:32'	'Chewbacca'	'16KL236_t'	'Calcite'	'2019-03-16 16:59:00'	-1.5	0	0	0.89	0	0	31.84	0	8.637	0.009	-0.281	0.009	13.32	0.03	-0.106	0.029	-728.963	56.965	-733.131	56.09	-1.29		-6.61		0.809		-0.00815457	-0.210569	-0.21	1.06603	0.950591	0.727	0.809		24.1056	-8.69264		1.0364	-11.8667
		6		16KL230'								0.0218581			0.100167		0.100167		0.107629		0.0099387		0.16552		0.0400375		6.8027		6.54693	2.87333	0.0404145	-4.04667	0.17673	0.732	0.00971253									26.7482	8.81431	2.39912	1.03281	-5.86712	1.10513
	Sieved(<200µm)			'R1'	'2018-12-24 00:46'	'Chewbacca'	'16KL230_t'	'Aragonite'	'2018-12-21 10:28:00'	2.6	0	0	3.9	0	0	34.94	0	15.677	0.008	-0.346	0.006	18.796	0.043	-0.735	0.043	-37.325	5.543	-61.671	5.403	2.79		-4.57		0.707		-0.00876298	-0.208623	-0.209	1.12383	0.860013	0.625	0.707		26.2087	15.2042		1.03135	-4.98348
	Sieved(<200µm)			'R2'	'2018-12-28 03:10'	'Chewbacca'	'16KL230_t'	'Aragonite'	'2018-12-21 10:28:00'	2.69	0	0	3.98	0	0	35.02	0	15.76	0.01	-0.426	0.01	19.052	0.067	-0.638	0.067	-76.304	19.304	-99.882	18.81	2.87		-4.48		0.618		-0.0087721	-0.287752	-0.288	1.12383	0.860013	0.536	0.618		26.3015	42.3758		1.02586	0.434324
	Sieved(<200µm)			'R3'	'2018-12-29 02:29'	'Chewbacca'	'16KL230_t'	'Aragonite'	'2018-12-21 10:28:00'	2.69	0	0	4.01	0	0	35.06	0	15.795	0.009	-0.424	0.009	19.033	0.072	-0.716	0.07	-1072.03	1294.7	-1070.17	1261.6	2.87		-4.44		0.621		-0.0087721	-0.285445	-0.286	1.12383	0.860013	0.539	0.621		26.3427	41.3316		1.02605	0.28629
	Sieved(<200µm)			'R4'	'2018-12-31 03:03'	'Chewbacca'	'16KL230_t'	'Aragonite'	'2018-12-21 10:28:00'	2.7	0	0	4	0.01	0	35.05	0	15.799	0.017	-0.419	0.016	19.111	0.032	-0.626	0.032	-100.689	24.917	-123.69	24.281	2.88		-4.45		0.626		-0.0087721	-0.28041	-0.281	1.12383	0.860013	0.544	0.626		26.3324	39.614		1.02637	-0.0360183
	Sieved(<200µm)			'R5'	'2018-12-31 21:18'	'Chewbacca'	'16KL230_t'	'Aragonite'	'2018-12-21 10:28:00'	2.61	0	0	4.01	0.01	0	35.06	0	15.753	0.011	-0.385	0.011	19.234	0.074	-0.52	0.074	-87.484	15.133	-110.758	14.747	2.79		-4.44		0.66		-0.00852961	-0.250633	-0.251	1.12383	0.860013	0.578	0.66		26.3427	28.6364		1.02851	-2.10326
	Sieved(<200µm)			'R6'	'2019-01-02 16:04'	'Chewbacca'	'16KL230_t'	'Aragonite'	'2018-12-21 10:28:00'	2.68	0	0	4.03	0.01	0	35.07	0	15.878	0.011	-0.35	0.012	19.238	0.048	-0.553	0.05	-110.266	11.962	-133.052	11.653	2.86		-4.42		0.703		-0.00867918	-0.212192	-0.213	1.12383	0.860013	0.621	0.703		26.3633	16.2782		1.03111	-4.60455
		3		16KL230'								0.0218581			0.100167		0.100167		0.107629		0.0099387		0.16552		0.0400375		6.8027		6.54693	2.87333	0.0404145	-4.04667	0.17673	0.732	0.00971253									26.7482	8.81431	2.39912	1.03281	-5.86712	1.10513
	Sieved(<200µm)			'R1'	'2019-02-11 20:17'	'Chewbacca'	'16KL230_t_200s'	'Aragonite'	'2019-02-01 09:17:00'	2.7	0	0	3.94	0	0	34.99	0	15.851	0.011	-0.312	0.012	19.336	0.075	-0.285	0.077	-45.566	4.976	-69.871	4.846	2.85		-4.25		0.751		-0.00835935	-0.179496	-0.18	1.08053	0.863361	0.669	0.751		26.5386	4.12885		1.03391	-7.12576
	Sieved(<200µm)			'R2'	'2019-02-12 17:00'	'Chewbacca'	'16KL230_t_200s'	'Aragonite'	'2019-02-01 09:17:00'	2.71	0	0	4.23	0.01	0	35.28	0	16.115	0.012	-0.344	0.011	19.771	0.043	-0.423	0.043	-51.601	3.761	-76.277	3.663	2.85		-3.96		0.719		-0.00835935	-0.209289	-0.209	1.08053	0.863361	0.637	0.719		26.8376	12.0527		1.03206	-5.05568
	Sieved(<200µm)			'R3'	'2019-02-14 00:16'	'Chewbacca'	'16KL230_t_200s'	'Aragonite'	'2019-02-01 09:17:00'	2.77	0	0	4.25	0	0	35.3	0	16.211	0.012	-0.339	0.012	19.877	0.057	-0.366	0.057	-28.856	4.405	-54.233	4.291	2.92		-3.93		0.726		-0.00835935	-0.203487	-0.203	1.08053	0.863361	0.644	0.726		26.8685	10.2614		1.03246	-5.4199
		8		16KL224'								0			0.00333333		0.0371184		0.0542801		0.00933333		0.127354		0.0509324		2.38478		2.30944	1.44	0.052915	-5.38333	0.0723418	0.675667	0.00952774									25.3702	24.0301	2.75801	1.02946	-3.97399	0.993871
	Non-Sieved			'R1'	'2018-09-15 00:43'	'Chewbacca'	'16KL224_t'	'Aragonite'	'2018-09-10 07:08:00'	1.4	0	0	3.19	0.01	0	34.21	0	13.699	0.01	-0.41	0.011	17.74	0.071	-0.348	0.071	-22.631	3.072	-44.845	3.001	1.48		-5.43		0.694		-0.00979802	-0.275777	-0.275	1.15478	0.930217	0.612	0.694		25.3221	18.7391		1.03057	-5.0963
	Non-Sieved			'R2'	'2018-09-17 01:37'	'Chewbacca'	'16KL224_t'	'Aragonite'	'2018-09-10 07:08:00'	1.39	0	0	3.31	0	0	34.33	0	13.79	0.013	-0.43	0.012	18.145	0.077	-0.187	0.075	-15.804	2.171	-38.391	2.12	1.46		-5.3		0.671		-0.00975262	-0.295511	-0.296	1.13515	0.924663	0.589	0.671		25.4561	25.325		1.02918	-3.62044
	Non-Sieved			'R3'	'2018-09-23 01:30'	'Chewbacca'	'16KL224_t'	'Aragonite'	'2018-09-10 07:08:00'	1.31	0	0	3.21	0.01	0	34.23	0	13.602	0.012	-0.442	0.013	17.791	0.057	-0.33	0.054	-15.189	3.201	-37.524	3.129	1.38		-5.42		0.662		-0.00999839	-0.306002	-0.306	1.16652	0.93661	0.58	0.662		25.3324	28.0261		1.02863	-3.20524
	Sieved(<200µm)			'R4'	'2018-10-06 00:18'	'Chewbacca'	'16KL224_t'	'Aragonite'	'2018-09-10 07:08:00'	1.25	0	0	3.11	0	0	34.13	0	13.49	0.014	-0.39	0.013	17.636	0.035	-0.29	0.034	-9	4.539	-31.224	4.436	1.3		-5.52		0.726		-0.00983182	-0.257369	-0.258	1.20464	0.954703	0.644	0.726		25.2293	10.2614		1.03246	-7.00752
	Sieved(<200µm)			'R5'	'2018-10-16 00:55'	'Chewbacca'	'16KL224_t'	'Aragonite'	'2018-10-14 18:24:00'	1.29	0	0	3.37	0	0	34.4	0	13.792	0.009	-0.395	0.009	17.92	0.07	-0.533	0.069	392.787	167.066	360.788	163.225	1.5		-4.75		0.624		-0.0089568	-0.271468	-0.271	1.19984	0.867666	0.542	0.624		26.0231	40.2977		1.02624	-0.212698
	Sieved(<200µm)			'R6'	'2018-10-20 06:42'	'Chewbacca'	'16KL224_t'	'Aragonite'	'2018-10-14 18:24:00'	1.33	0	0	3.19	0.01	0	34.21	0	13.553	0.01	-0.493	0.009	17.582	0.049	-0.505	0.048	-33.583	2.67	-55.489	2.611	1.55		-4.96		0.497		-0.00848351	-0.378023	-0.378	1.19984	0.867666	0.415	0.497		25.8066	95.7139		1.01748	8.17938
	Sieved(<200µm)			'R7'	'2018-10-21 04:27'	'Chewbacca'	'16KL224_t'	'Aragonite'	'2018-10-14 18:24:00'	1.4	0	0	3.41	0.01	0	34.44	0	13.854	0.011	-0.483	0.01	18.018	0.054	-0.52	0.056	-62.058	11.291	-83.784	11.029	1.61		-4.71		0.511		-0.00848351	-0.365469	-0.365	1.19984	0.867666	0.429	0.511		26.0644	88.13		1.01852	7.40708
	Sieved(<200µm)			'R8'	'2018-11-03 20:18'	'Chewbacca'	'16KL224_t'	'Aragonite'	'2018-10-29 09:28:00'	1.34	0	0	3.32	0.01	0	34.35	0	13.843	0.008	-0.351	0.009	18.038	0.06	-0.321	0.059	-27.223	3.72	-49.535	3.637	1.56		-4.72		0.77		-0.00852377	-0.233005	-0.233	1.04289	0.931095	0.688	0.77		26.0541	-0.274519		1.03498	-8.62654
		6	1	16KL222'								0.05			0.01		0.01		0.059		0.0005		0.0245		0.045		456.358		449.195	-0.055	0.176777	-7.255	0.544472	0.678	0.014									23.4407	23.357	4.0625	1.02881	-5.21558	0.626726
	Non-Sieved			'R1'	'2018-09-10 21:21'	'Chewbacca'	'16KL222_t'	'Calcite'	'2018-09-10 07:08:00'	-0.21	0	0	0.39	0.01	0	31.32	0	9.208	0.012	-0.447	0.011	12.156	0.038	-0.248	0.036	-11.562	1.984	-27.042	1.951	-0.13		-7.89		0.605		-0.0097888	-0.356865	-0.357	1.11798	0.922587	0.523	0.605		22.786	47.024		1.02418	-1.36188
	Non-Sieved			'R2'	'2018-09-13 01:59'	Chewbacca'	'16KL222_t'	'Calcite'	'2018-09-10 07:08:00'	-0.26	0	0	0.61	0.01	0	31.55	0	9.44	0.014	-0.396	0.014	12.672	0.041	-0.181	0.042	-16.326	1.953	-32.112	1.921	-0.18		-7.64		0.664		-0.00979566	-0.303529	-0.303	1.16297	0.934635	0.582	0.664		23.0438	27.4195		1.02795	-4.77242
	Non-Sieved			'R3'	'2018-09-16 03:36'	'Chewbacca'	'16KL222_t'	'Calcite'	'2018-09-10 07:08:00'	-0.23	0	0	0.34	0.01	0	31.27	0	9.132	0.014	-0.459	0.014	12.671	0.119	0.353	0.119	-6.899	2.104	-22.344	2.071	-0.15		-7.93		0.589		-0.00980305	-0.369479	-0.369	1.11323	0.917884	0.507	0.589		22.7448	53.0372		1.02312	-0.364939
	Non-Sieved			'R4'	'2018-10-03 04:04'	'Chewbacca'	'16KL222_t'	'Calcite'	'2018-09-10 07:08:00'	-0.19	0	0	0.54	0.01	0	31.47	0	9.37	0.009	-0.458	0.008	12.581	0.047	-0.13	0.047	-14.851	3.119	-30.588	3.068	-0.14		-7.7		0.595		-0.00987342	-0.365486	-0.365	1.21239	0.95533	0.513	0.595		22.9819	50.7428		1.02352	-0.52462
	Sieved(<200µm)			'R5'	'2018-10-16 03:03'	'Chewbacca'	'16KL222_t'	'Calcite'	'2018-10-14 18:24:00'	-0.34	0	0	0.6	0	0	31.54	0	9.335	0.012	-0.417	0.012	12.381	0.067	-0.447	0.065	177.151	62.353	158.371	61.357	-0.12		-7.28		0.55		-0.0089568	-0.333388	-0.333	1.19984	0.867666	0.468	0.55		23.4149	69.2421		1.02045	2.91029
	Sieved(<200µm) (Out of Dry Ice)			'R6'	'2019-04-15 17:15'	'Chewbacca'	'16KL222_t'	'Calcite'	'2019-03-16 16:59:00'	-0.21	0	0	1.22	0	0	32.17	0	10.18	0.008	-0.329	0.007	13.754	0.058	-0.328	0.059	-37.432	6.754	-54.076	6.638	-0.02		-6.26		0.768		-0.00821626	-0.245358	-0.245	1.07976	0.950531	0.686	0.768		24.4664	0.17914		1.03411	-9.32871
	Sieved(<200µm)			R7'	'2019-05-30 00:41'	'Chewbacca'	'16KL222_t'	'Calcite'	'2019-03-16 16:59:00'	-0.17	0	0	0.57	0.01	0	31.5	0	9.411	0.009	-0.466	0.01	12.529	0.076	-0.24	0.076	2682.15	1128.37	2623.04	1110.24	0.06		-6.95		0.615		-0.00802308	-0.390495	-0.39	1.05462	0.944593	0.533	0.615		23.7551	43.4305		1.02484	-1.05444
	Sieved(<200µm)			R8'	'2019-06-02 23:25'	'Chewbacca'	'16KL222_t'	'Calcite'	'2019-03-16 16:59:00'	-0.16	0	0	0.63	0.01	0	31.57	0	9.558	0.02	-0.395	0.018	12.623	0.077	-0.271	0.075	896.391	7667.23	866.279	7543.42	0.07		-6.87		0.692		-0.00812789	-0.317314	-0.318	1.06065	0.946651	0.61	0.692		23.8376	19.2945		1.02966	-5.65874
		5	1	16KL285'								0.0152753			0.0783865		0.0817177		0.0931671		0.00669162		0.138073		0.0375514		2.50887		2.40683	2.90333	0.0305505	-2.36667	0.15885	0.706333	0.00633333									28.4802	15.4124	1.70608	1.03131	-2.74056	0.744358
	Non-Sieved			'R1'	'2018-09-18 03:58'	'Chewbacca'	'16KL285_t'	'Aragonite'	'2018-09-10 07:08:00'	2.85	0	0	6.06	0.01	0	37.17	0	18.049	0.008	-0.438	0.008	23.518	0.053	-0.407	0.052	-18.158	1.662	-47.329	1.613	2.93		-2.27		0.71		-0.00978193	-0.261446	-0.262	1.13776	0.926267	0.628	0.71		28.5798	14.4065		1.03153	-2.85596
	Non-Sieved			'R2'	'2018-09-25 01:14'	'Chewbacca'	'16KL285_t'	'Aragonite'	'2018-09-10 07:08:00'	2.81	0	0	5.83	0.01	0	36.93	0	17.77	0.02	-0.436	0.02	23.165	0.045	-0.278	0.044	-24.227	2.775	-52.735	2.692	2.87		-2.55		0.715		-0.00987156	-0.260582	-0.261	1.20093	0.946296	0.633	0.715		28.2912	13.0917		1.03182	-3.42048
	Non-Sieved			'R3'	'2018-09-27 00:59'	'Chewbacca'	'16KL285_t'	'Aragonite'	'2018-09-10 07:08:00'	2.86	0	0	6.07	0	0	37.18	0	18.05	0.014	-0.457	0.014	23.621	0.063	-0.328	0.062	-26.58	1.843	-55.529	1.787	2.91		-2.28		0.694		-0.00983183	-0.279535	-0.279	1.20394	0.948327	0.612	0.694		28.5695	18.7391		1.03057	-1.94524
	Sieved(<200µm)			'R4'	'2018-10-05 02:27'	'Chewbacca'	'16KL285_t'	'Aragonite'	'2018-09-10 07:08:00'	2.36	0	0	4.46	0.01	0	35.52	0	15.888	0.016	-0.467	0.014	20.363	0.051	-0.307	0.052	-23.128	2.043	-48.657	1.989	2.41		-4.04		0.663		-0.00985653	-0.310399	-0.31	1.20464	0.954703	0.581	0.663		26.7551	27.7224		1.02869	-1.88199
	Sieved(<200µm) (High T)			'R5'	'2018-10-19 02:53'	'Chewbacca'	'16KL285_t'	'Aragonite'	'2018-10-14 18:24:00'	2.73	0	0	5.97	0.01	0	37.07	0	17.771	0.012	-0.495	0.013	23.053	0.03	-0.668	0.031	-45.593	7.315	-73.655	7.099	2.95		-1.77		0.537		-0.00848351	-0.34424	-0.344	1.19984	0.867666	0.455	0.537		29.0953	75.2052		1.02039	8.52929
		8		16KL280'								0.034801			0.0881917		0.0888819		0.109144		0.0211371		0.184474		0.00881917		0.775474		0.665613	2.40667	0.0650641	-3.06667	0.181751	0.749	0.0184481									27.7585	4.81901	4.4937	1.03378	-5.81853	1.87171
	Sieved(<200µm)			'R1'	'2018-12-24 02:55'	'Chewbacca'	'16KL280_t'	'Aragonite'	'2018-12-21 10:28:00'	2.19	0	0	5.2	0	0	36.28	0	16.528	0.013	-0.424	0.012	21.201	0.091	-0.947	0.087	-37.924	7.254	-64.283	7.056	2.37		-3.05		0.628		-0.00876298	-0.279165	-0.279	1.12383	0.860013	0.546	0.628		27.7757	38.9349		1.0265	1.24561
	Sieved(<200µm)			'R2'	'2018-12-28 05:19'	'Chewbacca'	'16KL280_t'	'Aragonite'	'2018-12-21 10:28:00'	2.17	0	0	4.97	0.01	0	36.05	0	16.226	0.011	-0.469	0.013	21.028	0.063	-0.671	0.063	-143.628	25.138	-166.699	24.462	2.35		-3.32		0.575		-0.0087721	-0.326664	-0.327	1.12383	0.860013	0.493	0.575		27.4973	58.5864		1.02302	4.37742
	Sieved(<200µm)			'R3'	'2018-12-29 04:37'	'Chewbacca'	'16KL280_t'	'Aragonite'	'2018-12-21 10:28:00'	2.18	0	0	4.95	0	0	36.03	0	16.222	0.008	-0.465	0.008	20.841	0.023	-0.813	0.023	-3254.18	2185.01	-3193.46	2126.16	2.36		-3.34		0.579		-0.0087721	-0.322699	-0.323	1.12383	0.860013	0.497	0.579		27.4767	56.9721		1.02329	4.09259
	Sieved(<200µm)			'R4'	'2018-12-31 05:10'	'Chewbacca'	'16KL280_t'	'Aragonite'	'2018-12-21 10:28:00'	2.21	0	0	5.01	0.01	0	36.08	0	16.262	0.014	-0.514	0.013	21.022	0.043	-0.746	0.045	-85.314	48.36	-110.056	47.052	2.4		-3.28		0.525		-0.0087721	-0.371348	-0.371	1.12383	0.860013	0.443	0.525		27.5386	80.9954		1.01954	7.84913
	Sieved(<200µm)			'R5'	'2019-01-07 00:22'	'Chewbacca'	'16KL280_t'	'Aragonite'	'2019-01-04 10:17:00'	2.19	0	0	5.02	0.01	0	36.1	0	16.326	0.014	-0.438	0.015	21.25	0.061	-0.552	0.061	-23.05	2.677	-49.479	2.607	2.32		-3.24		0.689		-0.00858088	-0.297909	-0.298	1.07979	0.928655	0.607	0.689		27.5798	20.1337		1.03027	-2.61509
	Sieved(<200µm)			'R6'	'2019-01-13 18:47'	'Chewbacca'	'16KL280_t'	'Aragonite'	'2019-01-04 10:17:00'	2.33	0	0	5.26	0	0	36.35	0	16.794	0.012	-0.364	0.012	21.887	0.059	-0.41	0.059	-33.609	3.336	-60.342	3.244	2.47		-3.01		0.774		-0.00869112	-0.218041	-0.218	1.07638	0.926406	0.692	0.774		27.8169	-1.1751		1.03521	-7.13869
	Sieved(<200µm)			'R7'	'2019-01-18 16:16'	'Chewbacca'	'16KL280_t'	'Aragonite'	'2019-01-18 07:32:00'	2.21	0	0	5.06	0.01	0	36.14	0	16.448	0.013	-0.384	0.013	21.44	0.04	-0.44	0.037	-33.355	3.721	-59.603	3.624	2.34		-3.27		0.76		-0.00821743	-0.24884	-0.249	1.03094	0.934011	0.678	0.76		27.5489	2.01667		1.03442	-6.64041
	Sieved(<200µm)			'R8'	'2019-01-20 03:21'	'Chewbacca'	'16KL280_t'	'Aragonite'	'2019-01-18 07:32:00'	2.26	0	0	5.36	0.01	0	36.44	0	16.753	0.011	-0.435	0.011	22.059	0.058	-0.43	0.057	-31.166	4.359	-58.081	4.238	2.41		-2.92		0.713		-0.00819696	-0.297676	-0.298	1.0402	0.940525	0.631	0.713		27.9097	13.6155		1.0317	-3.67649
		7		16KL277'								0			0		0.0731057		0.0756006		0.010116		0.168954		0.137751		3920.77		3844.23	0.0433333	0.0378594	-5.04333	0.146401	0.681	0.0130767									25.7207	22.5499	3.74051	1.02899	-3.17249	1.2661
	Non-Sieved			'R1'	'2018-09-17 06:09'	'Chewbacca'	'16KL277_t'	'Calcite'	'2018-09-10 07:08:00'	-0.04	0	0	2.45	0	0	33.45	0	11.477	0.012	-0.466	0.012	16.22	0.072	-0.368	0.07	-10.266	1.975	-29.945	1.936	0.03		-5.6		0.605		-0.00975262	-0.354069	-0.354	1.13515	0.924663	0.523	0.605		25.1468	47.024		1.02418	0.94319
	Non-Sieved			'R2'	'2018-09-22 01:28'	'Chewbacca'	'16KL277_t'	'Calcite'	'2018-09-10 07:08:00'	-0.06	0	0	2.49	0.01	0	33.49	0	11.533	0.007	-0.429	0.006	16.467	0.038	-0.201	0.038	-15.179	3.089	-34.813	3.025	0.01		-5.55		0.655		-0.0100438	-0.313165	-0.313	1.16295	0.937523	0.573	0.655		25.1984	30.1785		1.02739	-2.13208
	Non-Sieved			'R3'	'2018-09-26 01:47'	'Chewbacca'	'16KL277_t'	'Calcite'	'2018-09-10 07:08:00'	-0.05	0	0	2.51	0.01	0	33.5	0	11.547	0.02	-0.445	0.019	16.399	0.067	-0.294	0.068	-10.601	3.402	-30.368	3.335	0.02		-5.55		0.631		-0.0098782	-0.330936	-0.331	1.20093	0.946296	0.549	0.631		25.1984	37.9243		1.02587	-0.65406
	Non-Sieved			'R4'	'2018-10-03 01:55'	'Chewbacca'	'16KL277_t'	'Calcite'	'2018-09-10 07:08:00'	-0.02	0	0	2.58	0.01	0	33.58	0	11.679	0.017	-0.416	0.015	16.592	0.075	-0.25	0.075	-13.874	2.976	-33.744	2.915	0.04		-5.46		0.673		-0.00987342	-0.300688	-0.301	1.21239	0.95533	0.591	0.673		25.2912	24.7345		1.02851	-3.12527
	Non-Sieved			'R5'	'2018-11-02 01:56'	'Chewbacca'	'16KL277_t'	'Calcite'	'2018-10-29 09:28:00'	-0.21	0	0	2.55	0.01	0	33.55	0	11.454	0.016	-0.419	0.015	16.476	0.066	-0.302	0.066	-12.042	3.595	-31.701	3.524	0		-4.91		0.678		-0.00852377	-0.321369	-0.322	1.04289	0.931095	0.596	0.678		25.8582	23.2736		1.02881	-2.87148
	Sieved(<200µm)			'R6'	'2019-02-22 02:45'	'Chewbacca'	'16KL277_t'	'Calcite'	'2019-02-14 08:13:00'	-0.06	0	0	2.45	0	0	33.44	0	11.624	0.016	-0.293	0.015	19.857	0.079	3.227	0.076	-2763.97	51.624	-2728.97	50.6	0.14		-5.03		0.804		-0.00887263	-0.189865	-0.19	1.12021	0.935068	0.722	0.804		25.7345	-7.65677		1.03613	-10.0318
	Sieved(<200µm)			'R7'	'2019-04-04 17:45'	'Chewbacca'	'16KL277_t'	'Calcite'	'2019-03-16 16:59:00'	-0.12	0	0	2.46	0.01	0	33.46	0	11.476	0.012	-0.403	0.013	15.913	0.037	-0.685	0.034	19.432	3.596	-0.778	3.525	0.07		-5.02		0.705		-0.00923884	-0.296975	-0.297	1.06566	0.938916	0.623	0.705		25.7448	15.7397		1.03045	-4.56196
	Sieved(<200µm)			R8'	'2019-05-28 22:17'	'Chewbacca'	'16KL277_t'	'Calcite'	'2019-03-16 16:59:00'	-0.14	0	0	2.32	0	0	33.31	0	11.236	0.011	-0.466	0.012	15.922	0.061	-0.384	0.06	1127.1	4297.93	1085.62	4214.1	0.09		-5.2		0.63		-0.00799141	-0.376209	-0.376	1.05462	0.944593	0.548	0.63		25.5592	38.2601		1.02581	-0.239863
	Sieved(<200µm)			R9'	'2019-05-31 22:59'	'Chewbacca'	'16KL277_t'	'Calcite'	'2019-03-16 16:59:00'	-0.17	0	0	2.31	0.01	0	33.3	0	11.239	0.013	-0.438	0.012	16.056	0.051	-0.247	0.05	-11758.6	11439.2	-11548.9	11216.3	0.06		-5.2		0.66		-0.00802308	-0.347829	-0.347	1.05462	0.944593	0.578	0.66		25.5592	28.6364		1.0277	-2.08402
		8	4	16KL274'								0			0		0.0560753		0.112942		0.0301386		0.0779665		0.103409		10.2216		9.95793	5.30667	0.0971253	-0.35	0.101489	0.737	0.0080829									30.5592	7.55572	1.99084	1.0331	-2.45826	0.720201
	Sieved(<200µm)			'R1'	'2019-01-02 03:10'	'Chewbacca'	'16KL274_t'	'Aragonite'	'2018-12-21 10:28:00'	4.88	0.01	0	5.97	0.01	0	37.08	0	19.91	0.016	-0.47	0.015	22.994	0.089	-0.743	0.09	-320.955	96.148	-342.337	93.12	5.06		-2.15		0.609		-0.00869361	-0.29691	-0.297	1.12383	0.860013	0.527	0.609		28.7035	45.572		1.02527	3.34583
	Sieved(<200µm)			'R2'	'2019-01-03 18:50'	'Chewbacca'	'16KL274_t'	'Aragonite'	'2018-12-21 10:28:00'	5.17	0	0	7.72	0	0	38.88	0	22.04	0.017	-0.438	0.018	26.495	0.057	-0.799	0.056	-102.071	14.257	-133.618	13.758	5.36		-0.1		0.659		-0.00844217	-0.251935	-0.252	1.12383	0.860013	0.577	0.659		30.8169	28.943		1.02844	2.30718
	Sieved(<200µm)			'R3'	'2019-01-05 00:50'	'Chewbacca'	'16KL274_t'	'Aragonite'	'2019-01-04 10:17:00'	5.17	0	0	7.82	0.01	0	38.98	0	22.113	0.011	-0.462	0.011	26.823	0.087	-0.667	0.087	-85.554	6.907	-117.848	6.663	5.33		-0.37		0.723		-0.00874467	-0.268629	-0.269	1.06265	0.927279	0.641	0.723		30.5386	11.0249		1.03229	-1.69601
	Sieved(<200µm) (Low T)			'R4'	'2019-01-06 15:47'	'Chewbacca'	'16KL274_t'	'Aragonite'	'2019-01-04 10:17:00'	5.17	0	0	7.2	0.01	0	38.34	0	21.595	0.011	-0.347	0.011	25.55	0.065	-0.688	0.061	-48.074	5.072	-80.568	4.897	5.32		-1.02		0.832		-0.00858088	-0.161696	-0.162	1.05188	0.920133	0.75	0.832		29.8685	-13.3062		1.03839	-8.20563
	Sieved(<200µm) (Low T)			'R5'	'2019-01-07 18:13'	'Chewbacca'	'16KL274_t'	'Aragonite'	'2019-01-04 10:17:00'	5.2	0	0	7.41	0.01	0	38.56	0	21.8	0.015	-0.39	0.012	25.99	0.052	-0.684	0.049	-38.827	3.614	-72.058	3.49	5.35		-0.77		0.793		-0.00863342	-0.201791	-0.201	1.07979	0.928655	0.711	0.793		30.1262	-5.33432		1.03626	-5.92341
	Sieved(<200µm) (Low T)			'R6'	'2019-01-12 18:57'	'Chewbacca'	'16KL274_t'	'Aragonite'	'2019-01-04 10:17:00'	5.23	0	0	7.32	0	0	38.47	0	21.741	0.012	-0.375	0.013	25.918	0.07	-0.565	0.068	-42.379	3.311	-75.336	3.198	5.37		-0.89		0.813		-0.00887308	-0.18209	-0.182	1.07638	0.926406	0.731	0.813		30.0025	-9.51267		1.03736	-7.09395
	Sieved(<200µm) (Low T)			'R7'	'2019-01-13 16:26'	'Chewbacca'	'16KL274_t'	'Aragonite'	'2019-01-04 10:17:00'	5.23	0.01	0	7.22	0.01	0	38.37	0.01	21.676	0.013	-0.343	0.012	25.839	0.035	-0.452	0.028	-39.765	4.991	-72.636	4.819	5.37		-0.99		0.842		-0.00869112	-0.154611	-0.155	1.07638	0.926406	0.76	0.842		29.8994	-15.2382		1.03892	-8.68695
	Sieved(<200µm) (Low T)			'R8'	'2019-01-25 16:58'	'Chewbacca'	'16KL274_t'	'Aragonite'	'2019-01-18 07:32:00'	5.27	0	0	8.17	0.01	0	39.34	0	22.648	0.016	-0.382	0.015	27.641	0.053	-0.565	0.053	-44.172	3.994	-78.653	3.85	5.42		-0.05		0.813		-0.00798501	-0.201155	-0.201	1.03482	0.939201	0.731	0.813		30.8685	-9.51267		1.03736	-6.25916
		3		16KL274'								0.0519615			0.109697		0.112596		0.15014		0.00288675		0.244079		0.0782823		5.42926		5.44883	5.3025	0.0797392	-0.42	0.162686	0.738	0.0058023									30.487	7.30023	1.43073	1.03316	-2.58458	0.640015
	Sieved(<200µm)			'R1'	'2019-02-12 00:27'	'Chewbacca'	'16KL274_t200s'	'Aragonite'	'2019-02-01 09:17:00'	5.23	0	0	7.88	0.01	0	39.04	0	22.335	0.011	-0.367	0.01	27.091	0.069	-0.531	0.066	-66.914	7.342	-100.033	7.08	5.39		-0.24		0.751		-0.00835935	-0.180294	-0.18	1.08053	0.863361	0.669	0.751		30.6726	4.12885		1.03391	-3.12734
	Sieved(<200µm)			'R2'	'2019-02-12 19:27'	'Chewbacca'	'16KL274_t200s'	'Aragonite'	'2019-02-01 09:17:00'	5.14	0	0	7.5	0.01	0	38.65	0	21.842	0.011	-0.372	0.012	26.291	0.042	-0.56	0.041	-51.134	6.43	-84.035	6.209	5.29		-0.63		0.741		-0.00835935	-0.189415	-0.189	1.08053	0.863361	0.659	0.741		30.2705	6.53374		1.03333	-2.96354
	Sieved(<200µm)			'R3'	'2019-02-14 02:19'	'Chewbacca'	'16KL274_t200s'	'Aragonite'	'2019-02-01 09:17:00'	5.05	0	0	7.69	0.01	0	38.85	0	21.945	0.012	-0.377	0.012	26.928	0.046	-0.312	0.047	-50.162	4.686	-83.359	4.521	5.2		-0.44		0.737		-0.00835935	-0.193554	-0.193	1.08053	0.863361	0.655	0.737		30.4664	7.51337		1.0331	-2.55144
		5		16KL268'								0.0173205			0.0463081		0.0493288		0.0649521		0.00896908		0.0772492		0.019		0.79196		0.676392	4.04333	0.011547	-1.45667	0.0702377	0.719667	0.0121701									29.4183	11.9825	3.08935	1.03209	-2.58488	1.18446
	Non-Sieved			'R1'	'2018-09-15 03:00'	'Chewbacca'	'16KL268_t'	'Aragonite'	'2018-09-10 07:08:00'	3.94	0	0	6.73	0.01	0	37.85	0	19.781	0.011	-0.457	0.012	24.937	0.036	-0.341	0.038	-26.847	1.877	-58.024	1.817	4.03		-1.53		0.708		-0.00979802	-0.263185	-0.263	1.15478	0.930217	0.626	0.708		29.3427	14.9376		1.03141	-2.00202
	Non-Sieved			'R2'	'2018-09-22 19:11'	'Chewbacca'	'16KL268_t'	'Aragonite'	'2018-09-10 07:08:00'	3.97	0	0	6.82	0.01	0	37.95	0	19.941	0.013	-0.435	0.013	25.086	0.051	-0.389	0.051	-26.459	2.629	-57.865	2.543	4.05		-1.45		0.744		-0.00999839	-0.235622	-0.235	1.16652	0.93661	0.662	0.744		29.4252	5.80572		1.03351	-3.94783
	Non-Sieved			'R3'	'2018-09-26 22:50'	'Chewbacca'	'16KL268_t'	'Aragonite'	'2018-09-10 07:08:00'	4	0	0	6.89	0.01	0	38.02	0	19.998	0.015	-0.465	0.017	25.204	0.063	-0.404	0.058	-24.301	3.99	-55.92	3.861	4.05		-1.39		0.707		-0.00983183	-0.268383	-0.269	1.20394	0.948327	0.625	0.707		29.487	15.2042		1.03135	-1.8048
	Sieved(<200µm)			'R4'	'2018-10-05 00:20'	'Chewbacca'	'16KL268_t'	'Aragonite'	'2018-09-10 07:08:00'	2.87	0	0	6.18	0.01	0	37.29	0	18.157	0.01	-0.475	0.009	23.744	0.077	-0.422	0.076	-18.303	3.695	-47.717	3.587	2.92		-2.16		0.68		-0.00985653	-0.296035	-0.296	1.20464	0.954703	0.598	0.68		28.6932	22.6952		1.02973	-1.00724
	Sieved(<200µm)			'R5'	'2018-10-19 00:47'	'Chewbacca'	'16KL268_t'	'Aragonite'	'2018-10-14 18:24:00'	3.88	0	0	6.88	0	0	38.01	0	19.857	0.008	-0.486	0.008	24.894	0.085	-0.686	0.084	-63.457	9.271	-93.689	8.969	4.11		-0.71		0.569		-0.00848351	-0.317543	-0.317	1.19984	0.867666	0.487	0.569		30.188	61.0528		1.02261	7.40822
		5		16KL266'								0.005			0.035		0.035		0.0385		0.003		0.074		0.006		1.124		1.162	2.845	0.00707107	-3.16	0.0424264	0.7315	0.053033									27.6623	9.34556	9.39353	1.03275	-4.92205	3.00735
	Sieved(<200µm)			'R1'	'2018-12-24 05:05'	'Chewbacca'	'16KL266_t'	'Aragonite'	'2018-12-21 10:28:00'	2.23	0	0	4.5	0	0	35.56	0	15.84	0.013	-0.428	0.013	19.989	0.087	-0.746	0.086	-61.355	7.387	-85.835	7.194	2.41		-3.87		0.617		-0.00876298	-0.289194	-0.289	1.12383	0.860013	0.535	0.617		26.9303	42.7262		1.02579	1.11026
	Sieved(<200µm)			'R2'	'2018-12-26 18:57'	'Chewbacca'	'16KL266_t'	'Aragonite'	'2018-12-21 10:28:00'	2.35	0	0	4.73	0.01	0	35.79	0	16.269	0.017	-0.358	0.016	22.378	0.068	1.138	0.071	-84.63	12.58	-109.019	12.248	2.54		-3.6		0.701		-0.0087721	-0.215287	-0.215	1.12383	0.860013	0.619	0.701		27.2087	16.8196		1.03099	-3.66976
	Sieved(<200µm)			'R3'	'2018-12-28 18:10'	'Chewbacca'	'16KL266_t'	'Aragonite'	'2018-12-21 10:28:00'	2.3	0	0	4.76	0.01	0	35.83	0	16.239	0.014	-0.371	0.013	20.687	0.07	-0.584	0.071	-242.23	51.022	-262.431	49.665	2.48		-3.57		0.685		-0.0087721	-0.22855	-0.229	1.12383	0.860013	0.603	0.685		27.2396	21.2639		1.03003	-2.71193
	Sieved(<200µm)			'R4'	'2018-12-30 04:44'	'Chewbacca'	'16KL266_t'	'Aragonite'	'2018-12-21 10:28:00'	2.3	0	0	4.59	0.01	0	35.65	0	15.956	0.011	-0.468	0.012	20.317	0.063	-0.601	0.063	-145.888	19.373	-168.367	18.861	2.48		-3.77		0.574		-0.0087721	-0.328032	-0.328	1.12383	0.860013	0.492	0.574		27.0334	58.9937		1.02295	3.9903
	Sieved(<200µm)			'R5'	'2018-12-31 19:11'	'Chewbacca'	'16KL266_t'	'Aragonite'	'2018-12-21 10:28:00'	2.19	0	0	4.61	0.01	0	35.68	0	15.994	0.013	-0.36	0.012	20.258	0.065	-0.713	0.065	-77.426	14.869	-101.664	14.478	2.38		-3.74		0.691		-0.00852961	-0.223577	-0.223	1.12383	0.860013	0.609	0.691		27.0644	19.5735		1.03039	-3.23171
		4	1	16KL266'								0.0267706			0.0928597		0.0964689		0.111842		0.0121063		0.176956		0.0164488		0.464113		0.531093	2.855	0.00707107	-3.175	0.0212132	0.7805	0.0115									27.6468	-2.58406	2.53609	1.03557	-7.64837	0.848252
	Sieved(<200µm)			'R1'	'2019-01-21 03:42'	'Chewbacca'	'16KL266_63S'	'Aragonite'	'2019-01-18 07:32:00'	2.71	0	0	5.13	0.01	0	36.21	0	17.036	0.013	-0.357	0.012	21.6	0.046	-0.432	0.043	-38.888	4.889	-65.584	4.754	2.86		-3.16		0.792		-0.00798501	-0.220967	-0.221	1.0402	0.940525	0.71	0.792		27.6623	-5.12015		1.03621	-8.24818
	Sieved(<200µm) (Low T)			'R2'	'2019-01-24 15:15'	'Chewbacca'	'16KL266_63S'	'Aragonite'	'2019-01-18 07:32:00'	2.6	0	0	4.73	0	0	35.79	0	16.542	0.018	-0.326	0.018	20.818	0.044	-0.387	0.041	-38.867	4.934	-64.704	4.803	2.74		-3.58		0.82		-0.00798501	-0.193912	-0.194	1.03482	0.939201	0.738	0.82		27.2293	-10.9295		1.03774	-10.1301
	Sieved(<200µm)			'R3'	'2019-01-26 15:12'	'Chewbacca'	'16KL266_63S'	'Aragonite'	'2019-01-18 07:32:00'	2.71	0	0	5.11	0	0	36.18	0	16.986	0.018	-0.38	0.018	21.526	0.035	-0.45	0.035	-40.242	4.636	-66.851	4.508	2.85		-3.19		0.769		-0.00798501	-0.244367	-0.244	1.03482	0.939201	0.687	0.769		27.6314	-0.0479722		1.03493	-7.04857
	Sieved(<200µm)			'R4'	'2019-02-09 18:39'	'Chewbacca'	'16KL266_63S'	'Aragonite'	'2019-02-01 09:17:00'	2.7	0	0	5.04	0.01	0	36.11	0	16.909	0.014	-0.374	0.012	21.378	0.056	-0.462	0.057	-37.994	6.567	-64.527	6.39	2.84		-3.13		0.694		-0.00835935	-0.232652	-0.232	1.08053	0.863361	0.612	0.694		27.6932	18.7391		1.03057	-2.79553
		5		16KL331'								0.0120185			0.0517472		0.0550757		0.0610983		0.00260342		0.467918		0.394948		142.075		137.832	3.07667	0.0152753	-1.87667	0.106927	0.632333	0.00233333									28.9853	37.4842	0.780058	1.02677	2.15515	0.343656
	Sieved(<200µm)			'R1'	'2018-12-24 16:03'	'Chewbacca'	'16KL331_t'	'Aragonite'	'2018-12-21 10:28:00'	2.85	0	0	6.13	0.01	0	37.24	0	18.198	0.008	-0.364	0.009	23.18	0.04	-0.877	0.037	-41.332	7.604	-69.945	7.378	3.03		-1.96		0.712		-0.0087721	-0.204365	-0.205	1.12383	0.860013	0.63	0.712		28.8994	13.8784		1.03164	-2.66025
	Sieved(<200µm)			'R2'	'2018-12-26 21:19'	'Chewbacca'	'16KL331_t'	'Aragonite'	'2018-12-21 10:28:00'	2.9	0	0	6.26	0	0	37.37	0	18.291	0.011	-0.44	0.01	24.805	0.093	0.469	0.091	-78.136	14.501	-105.908	14.064	3.08		-1.81		0.628		-0.0087721	-0.27955	-0.28	1.12383	0.860013	0.546	0.628		29.054	38.9349		1.0265	2.49096
	Sieved(<200µm)			'R3'	'2018-12-28 20:15'	'Chewbacca'	'16KL331_t'	'Aragonite'	'2018-12-21 10:28:00'	2.91	0	0	6.25	0.01	0	37.36	0	18.303	0.013	-0.436	0.013	23.563	0.049	-0.732	0.047	-532.624	516.784	-546.705	501.209	3.09		-1.82		0.633		-0.0087721	-0.275444	-0.275	1.12383	0.860013	0.551	0.633		29.0437	37.2561		1.02682	2.17034
	Sieved(<200µm)			'R4'	'2018-12-30 20:46'	'Chewbacca'	'16KL331_t'	'Aragonite'	'2018-12-21 10:28:00'	2.87	0	0	6.1	0.01	0	37.2	0	18.114	0.006	-0.431	0.005	23.282	0.041	-0.699	0.04	-141.829	45.271	-167.399	43.92	3.06		-2		0.636		-0.0087721	-0.272102	-0.272	1.12383	0.860013	0.554	0.636		28.8582	36.2617		1.02701	1.80415
	Sieved(<200µm)			'R5'	'2019-01-20 01:17'	'Chewbacca'	'16KL331_t'	'Aragonite'	'2019-01-18 07:32:00'	2.91	0	0	6.35	0.01	0	37.46	0	18.435	0.014	-0.403	0.013	24.015	0.05	-0.485	0.047	-31.217	3.558	-60.584	3.45	3.06		-1.91		0.761		-0.00819696	-0.251889	-0.252	1.0402	0.940525	0.679	0.761		28.9509	1.78495		1.03447	-5.33948
		5	1	16KL328'								0.0233333			0.0762306		0.0793725		0.08903		0.0124677		0.156676		0.0102686		1.95792		1.74327	2.1375	0.043589	-2	0.135769	0.721	0.0152753									28.1709	11.6969	3.86215	1.03216	-2.89813	1.61759
	Non-Sieved			'R1'	'2018-08-17 18:46'	'Chewbacca'	'16KL328_t'	'Aragonite'	'2018-08-14 06:56:00'	2.83	0	0	5.81	0.01	0	36.91	0	17.752	0.013	-0.46	0.013	22.986	0.062	-0.431	0.061	-28.521	3.743	-56.898	3.631	2.88		-2.65		0.711		-0.00981808	-0.285709	-0.286	1.12733	0.950481	0.629	0.711		28.1881	14.1421		1.03158	-3.29278
	Non-Sieved			'R2'	'2018-09-01 00:16'	'Chewbacca'	'16KL328_t'	'Aragonite'	'2018-08-14 06:56:00'	2.83	0	0	5.9	0.01	0	37	0	17.825	0.014	-0.478	0.014	23.193	0.055	-0.398	0.053	-24.767	2.397	-53.417	2.327	2.87		-2.54		0.701		-0.00989465	-0.301628	-0.302	1.10551	0.952955	0.619	0.701		28.3015	16.8196		1.03099	-2.60984
	Non-Sieved			'R3'	'2018-09-03 18:17'	'Chewbacca'	'16KL328_t'	'Aragonite'	'2018-08-14 06:56:00'	2.76	0	0	5.64	0.01	0	36.73	0	17.529	0.009	-0.435	0.01	22.655	0.092	-0.403	0.091	-31.536	2.199	-59.431	2.136	2.8		-2.81		0.751		-0.00993088	-0.260922	-0.261	1.1161	0.960059	0.669	0.751		28.0231	4.12885		1.03391	-5.68992
	Non-Sieved			'R4'	'2018-10-02 05:50'	'Chewbacca'	'16KL328_t'	'Aragonite'	'2018-09-10 07:08:00'	2.82	0	0	5.85	0.01	0	36.95	0	17.75	0.011	-0.489	0.011	22.935	0.055	-0.553	0.053	-15.227	3.513	-44.053	3.412	2.87		-2.54		0.654		-0.00991851	-0.312946	-0.313	1.20248	0.948795	0.572	0.654		28.3015	30.4898		1.02813	0.162827
	Sieved(<200µm) (Low T)			'R5'	'2019-02-22 00:40'	'Chewbacca'	'16KL328_t'	'Aragonite'	'2019-02-14 08:13:00'	2.7	0	0	5.65	0.01	0	36.74	0	17.613	0.009	-0.308	0.009	25.717	0.048	2.567	0.047	-2215.13	47.029	-2180.18	45.676	2.9		-2.45		0.847		-0.00887263	-0.151726	-0.152	1.12021	0.935068	0.765	0.847		28.3942	-16.1881		1.03919	-10.3894
		6		16KL325'								0			0.00333333		0.183697		0.251893		0.00902466		0.501218		0.138398		11.0198		11.16	-0.34	0.104403	-6.69333	0.171561	0.683667	0.0129915									24.0197	21.7812	3.6561	1.02915	-4.98321	1.14939
	Non-Sieved			'R1'	'2018-09-15 21:14'	'Chewbacca'	'16KL325_t'	'Calcite'	'2018-09-10 07:08:00'	-0.3	0	0	1.32	0.01	0	32.28	0	10.128	0.008	-0.399	0.008	14.187	0.041	-0.115	0.043	-12.341	2.896	-29.537	2.845	-0.22		-6.85		0.666		-0.00980305	-0.299715	-0.3	1.15478	0.930217	0.584	0.666		23.8582	26.8166		1.02807	-4.10022
	Non-Sieved			'R2'	'2018-09-23 05:51'	'Chewbacca'	'16KL325_t'	'Calcite'	'2018-09-10 07:08:00'	-0.27	0	0	1.07	0	0	32.02	0	9.875	0.012	-0.429	0.012	18.16	2.743	4.311	2.707	-16.393	2.494	-33.065	2.45	-0.2		-7.12		0.634		-0.00999839	-0.330266	-0.33	1.16652	0.93661	0.552	0.634		23.5798	36.9236		1.02606	-2.41842
	Non-Sieved			'R3'	'2018-09-25 03:37'	'Chewbacca'	'16KL325_t'	'Calcite'	'2018-09-10 07:08:00'	-0.31	0	0	1.27	0	0	32.23	0	10.051	0.012	-0.418	0.012	13.926	0.058	-0.261	0.057	-12.596	5.299	-29.678	5.207	-0.24		-6.93		0.646		-0.00987156	-0.318781	-0.319	1.20093	0.946296	0.564	0.646		23.7757	33.0149		1.02682	-2.96794
	Non-Sieved			'R4'	'2018-10-03 06:18'	'Chewbacca'	'16KL325_t'	'Calcite'	'2018-09-10 07:08:00'	-0.28	0	0	1.17	0.01	0	32.13	0	9.958	0.013	-0.438	0.013	37.397	12.821	23.074	12.645	-26.22	8.842	-42.911	8.69	-0.22		-7		0.625		-0.00987342	-0.339681	-0.34	1.21239	0.95533	0.543	0.625		23.7036	39.9553		1.02548	-1.73596
	Non-Sieved			'R5'	'2018-10-18 02:36'	'Chewbacca'	'16KL325_t'	'Calcite'	'2018-10-14 18:24:00'	-0.47	0	0	1.12	0.01	0	32.08	0	9.814	0.012	-0.346	0.011	13.633	0.051	-0.256	0.053	-3120.01	2700.52	-3084.18	2654.87	-0.25		-6.67		0.634		-0.00848351	-0.262743	-0.263	1.19984	0.867666	0.552	0.634		24.0438	36.9236		1.02606	-1.96629
	Sieved(<200µm)			'R6'	'2019-01-08 04:56'	'Chewbacca'	'16KL325_t'	'Calcite'	'2019-01-04 10:17:00'	-0.31	0	0	1.17	0	0	32.12	0	9.934	0.012	-0.426	0.011	13.579	0.063	-0.402	0.061	-8.262	1.43	-25.219	1.407	-0.19		-6.64		0.642		-0.00863342	-0.340236	-0.341	1.07638	0.926406	0.56	0.642		24.0747	34.3013		1.02657	-2.43101
		6	1	16KL325'								0.010328			0.0843966		0.0877655		0.109236		0.0287147		0.886055		0.814821		679.972		668.808	-0.403333	0.0152753	-6.74667	0.0378594	0.661333	0.00742369									23.9647	28.2796	2.24122	1.02778	-3.71244	0.755096
	Sieved(<200µm)			'R1'	'2019-01-23 21:41'	'Chewbacca'	'16KL325_63S'	'Calcite'	'2019-01-18 07:32:00'	-0.54	0	0	1.28	0	0	32.24	0	9.878	0.011	-0.38	0.011	14.001	0.033	-0.218	0.033	-28.977	5.253	-45.584	5.162	-0.41		-6.51		0.709		-0.00798501	-0.301124	-0.301	1.03482	0.939201	0.627	0.709		24.2087	14.6717		1.03068	-6.2828
	Sieved(<200µm)			'R2'	'2019-01-24 17:23'	'Chewbacca'	'16KL325_63S'	'Calcite'	'2019-01-18 07:32:00'	-0.56	0	0	0.95	0	0	31.9	0	9.561	0.012	-0.341	0.011	13.287	0.039	-0.265	0.039	-22.49	1.84	-38.558	1.811	-0.43		-6.85		0.748		-0.00798501	-0.264655	-0.264	1.03482	0.939201	0.666	0.748		23.8582	4.8438		1.03297	-8.82039
	Sieved(<200µm)			'R3'	'2019-01-25 23:12'	'Chewbacca'	'16KL325_63S'	'Calcite'	'2019-01-18 07:32:00'	-0.55	0	0	1.07	0	0	32.02	0	9.59	0.013	-0.433	0.013	13.337	0.094	-0.441	0.094	-22.04	6.496	-38.338	6.387	-0.42		-6.73		0.652		-0.00798501	-0.356424	-0.357	1.03482	0.939201	0.57	0.652		23.9819	31.1152		1.0272	-3.13373
	Sieved(<200µm) (Low T)			'R4'	'2019-02-21 20:34'	'Chewbacca'	'16KL325_63S'	'Calcite'	'2019-02-14 08:13:00'	-0.58	0	0	1.07	0	0	32.03	0	9.756	0.015	-0.249	0.014	18.376	0.092	4.516	0.091	-3561.43	39.038	-3518.78	38.389	-0.37		-6.39		0.835		-0.00887263	-0.162439	-0.162	1.12021	0.935068	0.753	0.835		24.3324	-13.8903		1.03782	-12.9979
	Sieved(<200µm)			'R5'	'2019-03-23 19:08'	'Chewbacca'	'16KL325_63S'	'Calcite'	'2019-03-16 16:59:00'	-0.58	0	0	0.77	0.01	0	31.71	0	9.279	0.012	-0.411	0.012	12.599	0.033	-0.572	0.032	9.096	3.573	-7.101	3.518	-0.39		-6.72		0.676		-0.0097482	-0.320546	-0.321	1.09472	0.944778	0.594	0.676		23.9922	23.8554		1.02869	-4.56659
	Sieved(<200µm)			'R6'	'2019-05-20 22:27'	'Chewbacca'	'16KL325_63S'	'Calcite'	'2019-03-16 16:59:00'	-0.61	0	0	0.73	0.01	0	31.67	0	9.185	0.014	-0.43	0.013	12.769	0.046	-0.318	0.049	1414.33	171.453	1375.85	168.716	-0.4		-6.79		0.656		-0.00796239	-0.356865	-0.357	1.04653	0.947232	0.574	0.656		23.9201	29.8682		1.02745	-3.437
		7		16KL314'								0			0		0.011547		0.0961775		0.0247857		0.073644		0.0816272		7.38834		7.28388	1.53667	0.205508	-4.67333	0.267644	0.724333	0.00409607									26.1022	10.6963	1.04042	1.03159	-5.32036	0.668745
	Non-Sieved			'R1'	'2018-08-21 23:44'	'Chewbacca'	'16KL314_t'	'Calcite'	'2018-08-14 06:56:00'	1.49	0	0	2.85	0.01	0	33.86	0	13.399	0.01	-0.453	0.009	17.03	0.055	-0.375	0.052	-20.769	2.546	-42.471	2.486	1.53		-5.06		0.668		-0.00975683	-0.322268	-0.322	1.11407	0.945331	0.586	0.668		25.7035	26.2173		1.0282	-2.42532
	Non-Sieved			'R2'	'2018-09-23 03:39'	'Chewbacca'	'16KL314_t'	'Calcite'	'2018-09-10 07:08:00'	1.41	0	0	2.76	0.01	0	33.76	0	13.248	0.015	-0.431	0.013	16.939	0.05	-0.273	0.05	-9.11	3.893	-30.812	3.804	1.48		-5.27		0.67		-0.00999839	-0.298541	-0.299	1.16652	0.93661	0.588	0.67		25.4871	25.6215		1.02832	-2.75564
	Non-Sieved			'R3'	'2018-09-29 01:20'	'Chewbacca'	'16KL314_t'	'Calcite'	'2018-09-10 07:08:00'	1.45	0	0	2.81	0.01	0	33.82	0	13.347	0.009	-0.428	0.008	17.033	0.071	-0.291	0.069	-15.969	2	-37.665	1.958	1.51		-5.22		0.674		-0.00983779	-0.296695	-0.296	1.20541	0.949253	0.592	0.674		25.5386	24.4406		1.02857	-2.94431
	Non-Sieved			'R4'	'2018-10-07 20:18'	'Chewbacca'	'16KL314_t'	'Calcite'	'2018-09-10 07:08:00'	1.25	0	0	3.03	0.01	0	34.04	0	13.413	0.011	-0.387	0.01	17.568	0.065	-0.192	0.065	-16.696	2.089	-38.595	2.043	1.3		-4.97		0.732		-0.0100031	-0.252828	-0.253	1.20464	0.954703	0.65	0.732		25.7963	8.75251		1.03204	-6.05069
	Non-Sieved			'R5'	'2018-10-18 00:28'	'Chewbacca'	'16KL314_t'	'Calcite'	'2018-10-14 18:24:00'	1.21	0	0	2.72	0	0	33.73	0	13.074	0.009	-0.371	0.008	16.716	0.074	-0.417	0.071	-149	234.004	-167.41	228.941	1.43		-4.83		0.638		-0.00848351	-0.260087	-0.26	1.19984	0.867666	0.556	0.638		25.9407	35.6041		1.02632	-0.366016
	Non-Sieved			'R6'	'2018-10-27 01:13'	'Chewbacca'	'16KL314_t'	'Calcite'	'2018-10-14 18:24:00'	1.54	0	0	2.76	0.01	0	33.77	0	13.416	0.015	-0.386	0.015	16.774	0.043	-0.441	0.04	-23.035	4.843	-44.553	4.736	1.76		-4.78		0.623		-0.00850583	-0.271886	-0.272	1.19984	0.867666	0.541	0.623		25.9922	40.6412		1.02535	0.621748
	Non-Sieved			'R7'	'2018-10-27 16:16'	'Chewbacca'	'16KL314_t'	'Calcite'	'2018-10-14 18:24:00'	1.45	0	0	3.05	0.01	0	34.06	0	13.704	0.017	-0.307	0.015	17.318	0.043	-0.474	0.041	-32.654	4.68	-54.416	4.574	1.67		-4.45		0.718		-0.00830221	-0.193226	-0.193	1.19984	0.867666	0.636	0.718		26.3324	12.3114		1.03122	-4.73797
		4		16KL314'								0.0141421			0.0603462		0.0603462		0.0661102		0.0196426		0.131691		0.029555		3.73894		3.72904	1.64	#DIV/0!	-4.6	#DIV/0!	0.723	#DIV/0!									26.1778	11.0249	#DIV/0!	1.03151	-5.17242	#DIV/0!
	Sieved(<200µm)			'R1'	'2019-02-12 04:35'	'Chewbacca'	'16KL314_t_200s'	'Calcite'	'2019-02-01 09:17:00'	1.54	0	0	2.72	0.01	0	33.73	0	13.379	0.02	-0.391	0.021	16.805	0.053	-0.334	0.053	-29.244	4.07	-50.561	3.984	1.68		-4.89		0.643		-0.00835935	-0.27916	-0.28	1.08053	0.863361	0.561	0.643		25.8788	33.9782		1.02663	-0.735244
	Sieved(<200µm)			'R2'	'2019-02-13 01:38'	'Chewbacca'	'16KL314_t_200s'	'Calcite'	'2019-02-01 09:17:00'	1.56	0	0	2.82	0	0	33.83	0	13.496	0.017	-0.394	0.017	16.886	0.052	-0.448	0.05	-25.004	5.735	-46.618	5.608	1.7		-4.79		0.641		-0.00835935	-0.281182	-0.282	1.08053	0.863361	0.559	0.641		25.9819	34.6255		1.02651	-0.511438
	Sieved(<200µm)			'R3'	'2019-02-13 20:10'	'Chewbacca'	'16KL314_t_200s'	'Calcite'	'2019-02-01 09:17:00'	1.5	0	0	3.01	0.01	0	34.02	0	13.699	0.013	-0.32	0.011	17.399	0.06	-0.315	0.061	-42.004	5.604	-63.528	5.479	1.64		-4.6		0.723		-0.00835935	-0.205485	-0.206	1.08053	0.863361	0.641	0.723		26.1778	11.0249		1.03151	-5.17242
	Sieved(<200µm)			'R4'	'2019-02-14 06:28'	'Chewbacca'	'16KL314_t_200s'	'Calcite'	'2019-02-01 09:17:00'	1.56	0	0	2.87	0.01	0	33.88	0	13.529	0.018	-0.407	0.017	17.058	0.08	-0.379	0.079	-28.227	3.947	-49.859	3.86	1.7		-4.74		0.627		-0.00835935	-0.293906	-0.294	1.08053	0.863361	0.545	0.627		26.0334	39.2739		1.02561	0.410369
		8	1	17KL305'								0			0		0.21682		0.241993		0.015592		0.388242		0.0889276		859.44		844.557	1.38667	0.0351188	-6.51	0.26	0.744667	0.0184872									24.2087	5.85996	4.48264	1.03276	-8.27905	1.55957
	Sieved(<200µm)			'R1'	'2019-01-02 05:19'	'Chewbacca'	'17KL305_t'	'Calcite'	'2018-12-21 10:28:00'	1.32	0	0	1.03	0.01	0	31.98	0	11.396	0.012	-0.412	0.013	13.026	0.066	-0.677	0.062	77.769	213.756	57.906	209.813	1.5		-7.25		0.59		-0.00869361	-0.312928	-0.313	1.12383	0.860013	0.508	0.59		23.4458	52.6514		1.02319	0.254774
	Sieved(<200µm)			'R2'	'2019-01-03 22:57'	'Chewbacca'	'17KL305_t'	'Calcite'	'2018-12-21 10:28:00'	1.21	0	0	1.17	0	0	32.13	0	11.423	0.012	-0.424	0.011	13.557	0.049	-0.435	0.049	-38.625	10.135	-56.503	9.946	1.39		-7.09		0.574		-0.00844217	-0.327565	-0.328	1.12383	0.860013	0.492	0.574		23.6108	58.9937		1.0221	1.4737
	Sieved(<200µm)			'R3'	'2019-01-05 02:55'	'Chewbacca'	'17KL305_t'	'Calcite'	'2019-01-04 10:17:00'	1.28	0	0	1.05	0.01	0	32	0	11.379	0.008	-0.409	0.008	13.255	0.064	-0.493	0.062	-21.587	9.378	-39.613	9.203	1.41		-6.62		0.68		-0.00874467	-0.309494	-0.31	1.06265	0.927279	0.598	0.68		24.0953	22.6952		1.02893	-4.70335
	Sieved(<200µm)			'R4'	'2019-01-05 21:14'	'Chewbacca'	'17KL305_t'	'Calcite'	'2019-01-04 10:17:00'	1.23	0	0	1.19	0.01	0	32.15	0	11.493	0.013	-0.404	0.013	13.619	0.052	-0.425	0.05	-11.97	8.556	-30.415	8.396	1.37		-6.47		0.686		-0.00871905	-0.303792	-0.304	1.06265	0.927279	0.604	0.686		24.2499	20.9801		1.0293	-4.90674
	Sieved(<200µm)			'R5'	'2019-01-19 23:14'	'Chewbacca'	'17KL305_t'	'Calcite'	'2019-01-18 07:32:00'	1.24	0	0	1.44	0.01	0	32.4	0	11.795	0.018	-0.363	0.017	14.165	0.065	-0.373	0.065	-19.287	1.611	-38.074	1.582	1.39		-6.35		0.746		-0.00819696	-0.266317	-0.266	1.0402	0.940525	0.664	0.746		24.3737	5.32351		1.03285	-8.21058
	Sieved(<200µm) (Low T)			'R6'	'2019-02-21 18:31'	'Chewbacca'	'17KL305_t'	'Calcite'	'2019-02-14 08:13:00'	1.21	0	0	1.29	0.01	0	32.25	0	11.739	0.013	-0.232	0.014	20.762	0.058	6.432	0.055	-4571.47	65.964	-4504.23	64.726	1.41		-6.18		0.874		-0.00887263	-0.127844	-0.128	1.12021	0.935068	0.792	0.874		24.5489	-21.1425		1.0399	-14.763
	Sieved(<200µm)			'R7'	'2019-04-04 15:42'	'Chewbacca'	'17KL305_t'	'Calcite'	'2019-03-16 16:59:00'	1.15	0	0	1.11	0.01	0	32.06	0	11.395	0.019	-0.335	0.019	13.338	0.04	-0.532	0.04	16.714	2.548	-2.016	2.502	1.35		-6.37		0.776		-0.00923884	-0.229723	-0.23	1.06566	0.938916	0.694	0.776		24.353	-1.62206		1.03457	-9.87173
	Sieved(<200µm)			'R8'	'2019-05-24 23:07'	'Chewbacca'	'17KL305_t'	'Calcite'	'2019-03-16 16:59:00'	1.19	0	0	0.71	0.01	0	31.65	0	10.957	0.01	-0.389	0.009	12.833	0.068	-0.224	0.069	2576.85	6668.9	2513.43	6551.16	1.42		-6.81		0.712		-0.00798357	-0.301524	-0.302	1.05912	0.948869	0.63	0.712		23.8994	13.8784		1.03086	-6.75485
		6		16KL302'								0			0.00333333		0.0472582		0.0575452		0.0132958		0.100107		0.0286201		0.868571		0.936162	0.546667	0.0152753	-5.46667	0.0873689	0.664667	0.0165965									25.2843	27.4639	4.92209	1.02797	-2.61557	1.64278
	Non-Sieved			'R1'	'2018-09-15 05:19'	'Chewbacca'	'16KL302_t'	'Calcite'	'2018-09-10 07:08:00'	0.47	0	0	2.51	0.01	0	33.51	0	12.072	0.008	-0.428	0.008	16.356	0.052	-0.35	0.053	-6.666	2.238	-27.023	2.19	0.55		-5.54		0.655		-0.00979802	-0.309718	-0.31	1.15478	0.930217	0.573	0.655		25.2087	30.1785		1.02739	-2.12204
	Non-Sieved			'R2'	'2018-09-25 23:41'	'Chewbacca'	'16KL302_t'	'Calcite'	'2018-09-10 07:08:00'	0.47	0	0	2.67	0	0	33.67	0	12.27	0.014	-0.397	0.015	16.664	0.038	-0.364	0.036	-9.474	2.491	-30.083	2.44	0.53		-5.37		0.697		-0.0098782	-0.275795	-0.276	1.20093	0.946296	0.615	0.697		25.384	17.9118		1.02997	-4.44854
	Non-Sieved			'R3'	'2018-09-27 03:13'	'Chewbacca'	'16KL302_t'	'Calcite'	'2018-09-10 07:08:00'	0.51	0	0	2.56	0.01	0	33.56	0	12.151	0.018	-0.442	0.018	16.372	0.045	-0.442	0.047	-7.134	2.582	-27.623	2.526	0.56		-5.49		0.642		-0.00983183	-0.322533	-0.322	1.20394	0.948327	0.56	0.642		25.2602	34.3013		1.02657	-1.27613
	Non-Sieved			'R4'	'2018-09-30 16:17'	'Chewbacca'	'16KL302_t'	'Calcite'	'2018-09-10 07:08:00'	0.45	0	0	2.67	0	0	33.67	0	12.265	0.017	-0.381	0.018	16.746	0.06	-0.285	0.058	-12.936	2.326	-33.453	2.279	0.5		-5.38		0.716		-0.00969314	-0.262114	-0.262	1.20541	0.949253	0.634	0.716		25.3737	12.8309		1.0311	-5.55361
	Sieved(<200µm)			'R5'	'2018-10-20 04:29'	'Chewbacca'	'16KL302_t'	'Calcite'	'2018-10-14 18:24:00'	0.41	0	0	2.41	0.01	0	33.41	0	11.94	0.014	-0.403	0.014	16.116	0.051	-0.391	0.05	-37.865	3.511	-57.344	3.438	0.63		-5.18		0.588		-0.00848351	-0.301707	-0.302	1.19984	0.867666	0.506	0.588		25.5798	53.4244		1.02305	2.47172
	Sieved(<200µm)			'R6'	'2018-10-21 02:20'	'Chewbacca'	'16KL302_t'	'Calcite'	'2018-10-14 18:24:00'	0.63	0	0	2.82	0	0	33.83	0	12.564	0.015	-0.416	0.016	16.813	0.066	-0.523	0.065	-29.915	12.642	-50.541	12.374	0.85		-4.71		0.579		-0.00848351	-0.309413	-0.309	1.19984	0.867666	0.497	0.579		26.0644	56.9721		1.02244	3.54057
		6		16KL293'								0.0357071			0.0542371		0.0559762		0.0579461		0.0165227		0.101118		0.0292945		4.12575		4.07233	-0.4	0.0424264	-6.485	0.219203	0.6795	0.0295									24.2345	23.2081	8.53641	1.02888	-4.51212	2.24952
	Non-Sieved			'R1'	'2018-09-10 23:44'	'Chewbacca'	'16KL293_t'	'Calcite'	'2018-09-10 07:08:00'	-0.4	0	0	0.72	0.01	0	31.66	0	9.414	0.012	-0.399	0.011	12.82	0.043	-0.261	0.043	-5.479	3.245	-21.522	3.193	-0.32		-7.52		0.661		-0.0097888	-0.306848	-0.307	1.11798	0.922587	0.579	0.661		23.1675	28.3308		1.02776	-4.47158
	Non-Sieved			'R2'	'2018-09-16 06:01'	'Chewbacca'	'16KL293_t'	'Calcite'	'2018-09-10 07:08:00'	-0.41	0	0	0.67	0.01	0	31.61	0	9.29	0.007	-0.465	0.007	12.627	0.053	-0.347	0.05	-2.514	2.553	-18.498	2.514	-0.33		-7.56		0.584		-0.00980305	-0.37393	-0.374	1.11323	0.917884	0.502	0.584		23.1262	54.987		1.02278	0.336373
	Non-Sieved			'R3'	'2018-09-29 03:23'	'Chewbacca'	'16KL293_t'	'Calcite'	'2018-09-10 07:08:00'	-0.37	0	0	0.85	0.01	0	31.79	0	9.562	0.012	-0.415	0.013	13.108	0.07	-0.229	0.07	-8.286	3.256	-24.564	3.202	-0.31		-7.38		0.644		-0.00983779	-0.320931	-0.321	1.20541	0.949253	0.562	0.644		23.3118	33.6561		1.0267	-3.29707
	Non-Sieved			'R4'	'2018-10-06 22:04'	'Chewbacca'	'16KL293_t'	'Calcite'	'2018-09-10 07:08:00'	-0.52	0	0	0.82	0.01	0	31.77	0	9.415	0.011	-0.391	0.011	13.078	0.065	-0.206	0.062	-20.956	3.195	-36.833	3.143	-0.46		-7.39		0.677		-0.00985985	-0.298169	-0.298	1.20464	0.954703	0.595	0.677		23.3015	23.564		1.02875	-5.29733
	Non-Sieved			'R5'	'2018-10-21 20:18'	'Chewbacca'	'16KL293_t'	'Calcite'	'2018-10-14 18:24:00'	-0.53	0	0	0.96	0.01	0	31.9	0	9.609	0.012	-0.323	0.01	13.262	0.046	-0.292	0.041	-21.641	5.79	-37.753	5.695	-0.31		-6.86		0.66		-0.00848351	-0.241482	-0.241	1.19984	0.867666	0.578	0.66		23.8479	28.6364		1.0277	-3.74922
	Non-Sieved			'R6'	'2018-10-27 18:37'	'Chewbacca'	'16KL293_t'	'Calcite'	'2018-10-14 18:24:00'	-0.58	0	0	1.15	0	0	32.1	0	9.746	0.012	-0.331	0.012	13.586	0.048	-0.358	0.046	-17.162	5.179	-33.669	5.091	-0.37		-6.64		0.65		-0.00830221	-0.250087	-0.25	1.19984	0.867666	0.568	0.65		24.0747	31.7445		1.02708	-2.92147
		4		16KL293'								0.0394493			0.146423		0.150187		0.160377		0.0139792		0.310642		0.0301676		2.88039		3.03577	-0.34	0.127279	-6.405	0.106066	0.6745	0.0345									24.317	24.8112	10.1395	1.02856	-4.12489	2.79714
	Sieved(<200µm)			'R1'	'2019-02-12 02:31'	'Chewbacca'	'16KL293_t_200s'	'Calcite'	'2019-02-01 09:17:00'	-0.49	0	0	0.65	0.01	0	31.59	0	9.309	0.005	-0.343	0.006	12.696	0.064	-0.242	0.066	-14.727	4.01	-30.395	3.948	-0.37		-7		0.659		-0.00835935	-0.265183	-0.265	1.08053	0.863361	0.577	0.659		23.7036	28.943		1.02764	-3.82927
	Sieved(<200µm)			'R2'	'2019-02-12 23:35'	'Chewbacca'	'16KL293_t_200s'	'Calcite'	'2019-02-01 09:17:00'	-0.52	0	0	0.9	0	0	31.85	0	9.532	0.013	-0.355	0.012	13.112	0.032	-0.339	0.031	-27.514	3.471	-43.439	3.416	-0.39		-6.74		0.648		-0.00835935	-0.275319	-0.275	1.08053	0.863361	0.566	0.648		23.9716	32.3777		1.02695	-2.89964
	Sieved(<200µm)			'R3'	'2019-02-13 17:47'	'Chewbacca'	'16KL293_t_200s'	'Calcite'	'2019-02-01 09:17:00'	-0.55	0	0	1.31	0.01	0	32.27	0	9.972	0.016	-0.302	0.017	14.087	0.087	-0.194	0.087	-24.619	3.87	-41.343	3.803	-0.43		-6.33		0.709		-0.00835935	-0.218641	-0.219	1.08053	0.863361	0.627	0.709		24.3943	14.6717		1.03068	-6.10276
	Sieved(<200µm) (Out of Dry Ice)			'R4'	'2019-02-14 04:24'	'Chewbacca'	'16KL293_t_200s'	'Calcite'	'2019-02-01 09:17:00'	-0.37	0	0	1.17	0	0	32.12	0	9.933	0.016	-0.366	0.015	13.728	0.046	-0.255	0.044	-25.873	3.919	-42.468	3.851	-0.25		-6.48		0.64		-0.00835935	-0.282967	-0.282	1.08053	0.863361	0.558	0.64		24.2396	34.9506		1.02644	-2.14701
	Replicates that used for T calculation are marked in red. The exlusions are marked with orange shaded bands.
	1. We construct a δ18Oc vs Δ47-derived temperature cross plot for replicates of each sample. We infer that those replicates with higher δ18Oc values and lower Δ47-derived temperatures reflects authigenic carbonate with less detrital carbonate component.
	2. Among 57 samples for Δ47 isotopic measurement, 37 samples (marked with green bands) display a positive correlation between their δ18Oc and the Δ47 value. For each sample, three replicates on the “authigenic carbonate end-member” (i.e. with the lower Δ47-derived temperature and the higher δ18Oc value) are chosen and calculated for their mean and error of δ18Oc, δ13Cc, and Δ47-derived temperatur…
	3. For the remaining 20 samples (marked with yellow bands) that do not show a positive correlation between δ18Oc and Δ47 values, we statistically constrain the three replicates whose 1σ error of Δ47-derived temperature is smallest (ranging from 0.4 °C to 7.7 °C); their 1σ error of δ13Cc and δ18Oc is ≤ 0.3‰, respectively.
	4. Two samples (16KL160 and 16KL331, marked with red bands) yield 45.6 ± 2.2°C (1σ) and 37.5 ± 0.8 °C (1σ), respectively. Given that the modern global surface lake summer temperature is below 30 °C, the high Δ47-derived temperatures of these two samples may reflect detrital carbonate inputs. We thus do not consider these two samples for MAAT estimate.
[truncated: 3 more columns]

## Sheet: Clumped isotope standards
	ID	Analysis	Analysis Status	Disabled	Identifier_1	Run	Mass Spec	Easotope Name	Sample Type	Corr Interval	Acid Temp	Acquisitions	Enabled Acquisitions	d13C VPDB (Raw)	d13C VPDB (Raw) SD	d13C VPDB (Raw) SE	d13C VPDB (Raw) CI	d18O VPDB (Raw)	d18O VPDB (Raw) SD	d18O VPDB (Raw) SE	d18O VPDB (Raw) CI	d18O VSMOW (Raw)	d18O VSMOW (Raw) SD	d18O VSMOW (Raw) SE	d18O VSMOW (Raw) CI	d45 WG (Raw)	d45 WG (Raw) SD	d45 WG (Raw) SE	d45 WG (Raw) CI	d46 WG (Raw)	d46 WG (Raw) SD	d46 WG (Raw) SE	d46 WG (Raw) CI	d47 WG (Raw)	d47 WG (Raw) SD	d47 WG (Raw) SE	d47 WG (Raw) CI	D47 WG (Raw)	D47 WG (Raw) SD	D47 WG (Raw) SE	D47 WG (Raw) CI	d48 WG (Raw)	d48 WG (Raw) SD	d48 WG (Raw) SE	d48 WG (Raw) CI	D48 WG (Raw)	D48 WG (Raw) SD	D48 WG (Raw) SE	D48 WG (Raw) CI
R1	2018-12-21 11:41	CO2 clumped	OK	FALSE	EvapDI+CM H 11.13.18 PK		Chewbacca	Heated Gas	CO2	2018-12-21 10:28:00		9	9	1.42	0	0	0.00164271	23.91	0.01	0	0.00413942	55.57	0.01	0	0.00426741	5.785	0.002	0.001	0.00150835	29.823	0.007	0.002	0.00415827	34.322	0.044	0.015	0.0273034	-1.095	0.044	0.015	0.0270866	57.443	0.178	0.059	0.110216	-2.915	0.161	0.054	0.0995762
R2	2018-12-21 13:51	CO2 clumped	OK	FALSE	CMTile		Chewbacca	CMTile	Calcite	2018-12-21 10:28:00	90	9	9	1.85	0	0	0.00120389	6	0	0	0.00250636	37.11	0	0	0.00258385	5.579	0.002	0.001	0.00112342	11.835	0.004	0.001	0.00251811	16.778	0.048	0.016	0.0298831	-0.667	0.051	0.017	0.0317232	22.627	0.238	0.079	0.147604	-1.154	0.23	0.077	0.142511
R3	2018-12-22 11:17	CO2 clumped	OK	FALSE	EvapDI+CM UH 11.13.18 PK		Chewbacca	Unheated gas	CO2	2018-12-21 10:28:00		9	9	2.57	0	0	0.00165698	27.54	0.01	0	0.00402433	59.31	0.01	0	0.00414876	6.992	0.002	0.001	0.00154822	33.478	0.007	0.002	0.00404328	40.067	0.049	0.016	0.0300853	-0.277	0.045	0.015	0.027883	65.041	0.22	0.073	0.136553	-2.842	0.209	0.07	0.129798
R4	2018-12-22 13:20	CO2 clumped	OK	FALSE	Veinstrom		Chewbacca	Veinstrom	Calcite	2018-12-21 10:28:00	90	9	9	-6.25	0	0	0.00225836	-3.39	0.01	0	0.00337895	27.43	0.01	0	0.00348342	-2.344	0.003	0.001	0.00216352	2.38	0.005	0.002	0.00339687	-0.249	0.029	0.01	0.0180794	-0.166	0.028	0.009	0.0173607	4.64	0.177	0.059	0.109693	-0.126	0.177	0.059	0.10948
R5	2018-12-22 22:01	CO2 clumped	OK	FALSE	NBS 19		Chewbacca	NBS 19	Calcite	2018-12-21 10:28:00	90	9	9	1.85	0	0	0.00172369	5.64	0	0	0.00232278	36.73	0	0	0.0023946	5.563	0.003	0.001	0.00163425	11.467	0.004	0.001	0.00233463	16.52	0.037	0.012	0.0231345	-0.547	0.037	0.012	0.0228802	22.083	0.141	0.047	0.0871315	-0.96	0.139	0.046	0.0861556
R6	2018-12-23 11:42	CO2 clumped	OK	FALSE	BD HSLS UH 11.27.18 PK RL		Chewbacca	Unheated gas	CO2	2018-12-21 10:28:00		9	9	-37.6	0	0	0.00180508	-3.88	0	0	0.00252043	26.92	0	0	0.00259836	-31.772	0.003	0.001	0.00168298	1.822	0.004	0.001	0.00253188	-30.771	0.054	0.018	0.0331863	0.284	0.053	0.018	0.0326446	3.505	0.24	0.08	0.148897	-0.142	0.238	0.079	0.147309
R7	2018-12-23 13:48	CO2 clumped	OK	FALSE	Veinstrom		Chewbacca	Veinstrom	Calcite	2018-12-21 10:28:00	90	9	9	-6.34	0	0	0.00161022	-3.64	0	0	0.00238216	27.17	0	0	0.00245582	-2.441	0.002	0.001	0.00152656	2.131	0.004	0.001	0.00239416	-0.608	0.059	0.02	0.0362699	-0.18	0.058	0.019	0.0357898	4.111	0.366	0.122	0.226689	-0.155	0.363	0.121	0.225296
R8	2018-12-23 22:37	CO2 clumped	OK	FALSE	Carmel Chalk		Chewbacca	Carmel Chalk	Calcite	2018-12-21 10:28:00	90	9	9	-2.42	0	0	0.00151049	3.73	0	0	0.00204491	34.76	0	0	0.00210814	1.49	0.002	0.001	0.00140126	9.538	0.003	0.001	0.00205393	10.569	0.036	0.012	0.0225493	-0.356	0.037	0.012	0.0226494	18.404	0.249	0.083	0.154071	-0.749	0.244	0.081	0.15154
R9	2018-12-24 11:48	CO2 clumped	OK	FALSE	Bonedry DI H 5.25.17 BT		Chewbacca	Heated Gas	CO2	2018-12-21 10:28:00		9	9	-36.25	0	0	0.0017412	-2.52	0	0	0.0028321	28.32	0	0	0.00291967	-30.457	0.003	0.001	0.00163984	3.187	0.005	0.002	0.00284571	-28.755	0.049	0.016	0.0305945	-0.377	0.054	0.018	0.0332986	6.039	0.189	0.063	0.11715	-0.342	0.182	0.061	0.113013
R10	2018-12-24 22:39	CO2 clumped	OK	FALSE	ETH-3-3		Chewbacca	ETH-3-3	Calcite	2018-12-21 10:28:00	90	9	9	1.52	0	0	0.00237375	5.75	0	0	0.00276553	36.84	0	0	0.00285104	5.257	0.004	0.001	0.00219797	11.574	0.004	0.001	0.00277718	16.468	0.041	0.014	0.0251413	-0.39	0.038	0.013	0.0232749	22.305	0.163	0.054	0.101135	-0.955	0.161	0.054	0.0997849
R11	2018-12-25 12:01	CO2 clumped	OK	FALSE	EvapDI+CM H 11.13.18 PK		Chewbacca	Heated Gas	CO2	2018-12-21 10:28:00		9	9	1.48	0	0	0.00255789	22.27	0.01	0	0.00386857	53.88	0.01	0	0.00398819	5.785	0.004	0.001	0.00248749	28.176	0.006	0.002	0.00389066	32.916	0.038	0.013	0.0232959	-0.883	0.039	0.013	0.0244784	55.03	0.222	0.074	0.137874	-2	0.21	0.07	0.130098
R12	2018-12-25 14:08	CO2 clumped	OK	FALSE	ETH-4-3		Chewbacca	ETH-4-3	Calcite	2018-12-21 10:28:00	90	9	9	-10.29	0	0	0.00168565	-8.69	0.01	0	0.00581524	21.96	0.01	0	0.00599505	-6.322	0.003	0.001	0.00162768	-2.957	0.009	0.003	0.00584371	-9.661	0.03	0.01	0.0186634	-0.254	0.033	0.011	0.0203167	-5.743	0.244	0.081	0.151011	0.163	0.247	0.082	0.152909
R13	2018-12-25 22:53	CO2 clumped	OK	FALSE	ETH-1-3		Chewbacca	ETH-1-3	Calcite	2018-12-21 10:28:00	90	9	9	1.91	0	0	0.00124102	5.44	0	0	0.00272442	36.52	0	0	0.00280866	5.611	0.002	0.001	0.00117178	11.263	0.004	0.001	0.0027376	16.186	0.044	0.015	0.0273448	-0.726	0.042	0.014	0.0262194	21.796	0.176	0.059	0.108843	-0.837	0.174	0.058	0.107782
R14	2018-12-26 16:52	CO2 clumped	OK	FALSE	EvapDI+CM UH 11.13.18 PK		Chewbacca	Unheated gas	CO2	2018-12-21 10:28:00		9	9	1.8	0	0	0.000955942	27.14	0.01	0	0.00419943	58.89	0.01	0	0.00432928	6.255	0.002	0.001	0.000958893	33.066	0.007	0.002	0.00422029	38.816	0.053	0.018	0.033117	-0.333	0.054	0.018	0.0332715	67.749	1.507	0.502	0.934237	0.49	1.418	0.473	0.879123
R15	2018-12-27 12:09	CO2 clumped	OK	FALSE	BonedryDI UH 11.2.18 PK		Chewbacca	Unheated gas	CO2	2018-12-21 10:28:00		9	9	-37.99	0	0	0.00220391	-2.96	0	0	0.00268911	27.87	0	0	0.00277225	-32.107	0.003	0.001	0.00210043	2.741	0.004	0.001	0.00270347	-30.243	0.031	0.01	0.0194012	0.286	0.033	0.011	0.0204693	5.429	0.25	0.083	0.155058	-0.06	0.252	0.084	0.156133
R16	2018-12-27 22:59	CO2 clumped	OK	FALSE	Carmel Chalk		Chewbacca	Carmel Chalk	Calcite	2018-12-21 10:28:00	90	9	9	-2.44	0	0	0.00099742	3.74	0.01	0	0.00457463	34.78	0.01	0	0.00471608	1.475	0.002	0.001	0.000952106	9.55	0.007	0.002	0.0045966	10.576	0.029	0.01	0.0176824	-0.344	0.027	0.009	0.0170042	18.772	0.166	0.055	0.103077	-0.41	0.171	0.057	0.106219
R17	2018-12-28 11:36	CO2 clumped	OK	FALSE	BonedryDI H 11.13.18 PK		Chewbacca	Heated Gas	CO2	2018-12-21 10:28:00		9	9	1.68	0	0	0.00197111	24.2	0.01	0	0.00424447	55.87	0.01	0	0.00437571	6.046	0.003	0.001	0.00183324	30.12	0.007	0.002	0.00426417	35.021	0.078	0.026	0.048341	-0.971	0.071	0.024	0.0440997	58.706	0.173	0.058	0.107351	-2.3	0.159	0.053	0.0982844
R18	2018-12-28 13:40	CO2 clumped	OK	FALSE	ETH-3-3		Chewbacca	ETH-3-3	Calcite	2018-12-21 10:28:00	90	9	9	1.51	0	0	0.00214583	5.7	0.01	0	0.00338448	36.79	0.01	0	0.00348913	5.248	0.003	0.001	0.00201222	11.524	0.005	0.002	0.00340056	16.437	0.04	0.013	0.0246972	-0.362	0.039	0.013	0.0240538	22.384	0.196	0.065	0.121377	-0.778	0.197	0.066	0.122308
R19	2018-12-28 22:19	CO2 clumped	OK	FALSE	CMTile		Chewbacca	CMTile	Calcite	2018-12-21 10:28:00	90	9	9	1.86	0	0	0.00185947	6.05	0.01	0	0.00378453	37.16	0.01	0	0.00390155	5.592	0.003	0.001	0.0017599	11.883	0.006	0.002	0.00380301	16.854	0.044	0.015	0.0273582	-0.653	0.044	0.015	0.0275588	22.984	0.08	0.027	0.0498626	-0.902	0.087	0.029	0.0539396
R20	2018-12-29 11:42	CO2 clumped	OK	FALSE	BonedryDI H 11.2.18 PK		Chewbacca	Heated Gas	CO2	2018-12-21 10:28:00		9	9	-36.99	0.01	0	0.00325842	-2.82	0	0	0.00284274	28.02	0	0	0.00293063	-31.166	0.005	0.002	0.00309635	2.889	0.005	0.002	0.00285897	-29.869	0.026	0.009	0.0161376	-0.477	0.027	0.009	0.0165956	5.276	0.156	0.052	0.0964757	-0.507	0.159	0.053	0.0982845
R21	2018-12-29 13:44	CO2 clumped	OK	FALSE	ETH-4-3		Chewbacca	ETH-4-3	Calcite	2018-12-21 10:28:00	90	9	9	-10.34	0	0	0.00178235	-9.05	0.01	0	0.00423146	21.59	0.01	0	0.0043623	-6.38	0.003	0.001	0.00175642	-3.32	0.007	0.002	0.00425379	-10.119	0.046	0.015	0.0283055	-0.299	0.05	0.017	0.0307332	-6.402	0.229	0.076	0.141815	0.228	0.232	0.077	0.143741
R22	2018-12-30 12:05	CO2 clumped	OK	FALSE	EvapDI+CM UH 11.13.18 PK		Chewbacca	Unheated gas	CO2	2018-12-21 10:28:00		9	9	1.41	0	0	0.00185008	25.73	0.01	0	0.00324867	57.45	0.01	0	0.00334912	5.838	0.003	0.001	0.00174085	31.654	0.005	0.002	0.00326429	37.014	0.035	0.012	0.021564	-0.296	0.034	0.011	0.0213499	62.224	0.194	0.065	0.120194	-1.96	0.187	0.062	0.115616
R23	2018-12-31 12:35	CO2 clumped	OK	FALSE	BD-HSLS UH 11.27.18 PK_RL		Chewbacca	Unheated gas	CO2	2018-12-21 10:28:00		9	9	-37.13	0	0	0.0022423	-3.46	0.01	0	0.00376748	27.35	0.01	0	0.00388397	-31.314	0.003	0.001	0.00215452	2.241	0.006	0.002	0.00378714	-29.912	0.03	0.01	0.0182876	0.271	0.026	0.009	0.0161623	4.463	0.153	0.051	0.0949291	-0.025	0.151	0.05	0.0935438
R24	2019-01-01 12:06	CO2 clumped	OK	FALSE	EvapDI CM H 5.31.17 DU		Chewbacca	Heated Gas	CO2	2018-12-21 10:28:00		9	9	6.9	0	0	0.00254443	8.76	0.01	0	0.00360583	39.96	0.01	0	0.00371732	10.404	0.004	0.001	0.00244798	14.619	0.006	0.002	0.0036257	24.211	0.034	0.011	0.0212396	-1.024	0.033	0.011	0.0201717	28.212	0.17	0.057	0.105452	-1.204	0.16	0.053	0.0992836
R25	2019-01-01 14:09	CO2 clumped	OK	FALSE	ETH-3-3		Chewbacca	ETH-3-3	Calcite	2018-12-21 10:28:00	90	9	9	1.53	0	0	0.00105904	5.59	0	0	0.00270658	36.68	0	0	0.00279026	5.26	0.002	0.001	0.000986403	11.419	0.004	0.001	0.00271928	16.323	0.024	0.008	0.0148371	-0.384	0.027	0.009	0.0166402	22.222	0.086	0.029	0.053473	-0.729	0.09	0.03	0.0559705
R26	2019-01-02 11:56	CO2 clumped	OK	FALSE	Bonedry DI H 11.2.18 PK		Chewbacca	Heated Gas	CO2	2018-12-21 10:28:00		9	9	-37.51	0	0	0.00160905	-3.11	0.01	0	0.00501588	27.72	0.01	0	0.00517097	-31.661	0.003	0.001	0.00159625	2.594	0.008	0.003	0.0050413	-30.607	0.047	0.016	0.0293275	-0.422	0.045	0.015	0.0278879	4.781	0.133	0.044	0.0825533	-0.413	0.134	0.045	0.0827654
R27	2019-01-03 10:08	CO2 clumped	OK	FALSE	EvapDI CM UH 6.21.18 PK		Chewbacca	Unheated gas	CO2	2018-12-21 10:28:00		9	9	1.94	0	0	0.00150897	-2.54	0	0	0.00285989	28.3	0	0	0.00294832	5.36	0.002	0.001	0.00140179	3.247	0.005	0.002	0.00287307	8.656	0.041	0.014	0.0252454	-0.083	0.04	0.013	0.0246514	6.521	0.218	0.073	0.135005	0.017	0.212	0.071	0.131224
R28	2019-01-03 12:21	CO2 clumped	OK	FALSE	ETH-4-3		Chewbacca	ETH-4-3	Calcite	2018-12-21 10:28:00	90	9	9	-10.33	0	0	0.00251585	-8.96	0	0	0.00227321	21.68	0	0	0.0023435	-6.366	0.004	0.001	0.00241363	-3.228	0.004	0.001	0.00228767	-10.023	0.029	0.01	0.0181674	-0.306	0.031	0.01	0.0190895	-6.197	0.107	0.036	0.0663468	0.251	0.106	0.035	0.0656651
R29	2019-01-04 12:02	CO2 clumped	OK	FALSE	Bonedry DI UH 11.2.18.PK		Chewbacca	Unheated gas	CO2	2019-01-04 10:17:00		9	9	-38.05	0	0	0.00226249	-2.66	0.01	0	0.00346038	28.18	0.01	0	0.00356737	-32.151	0.004	0.001	0.002198	3.044	0.006	0.002	0.00347978	-30.023	0.036	0.012	0.0223007	0.263	0.035	0.012	0.0216092	6.013	0.15	0.05	0.0926759	-0.084	0.152	0.051	0.0944455
R30	2019-01-04 22:42	CO2 clumped	OK	FALSE	ETH-3-3		Chewbacca	ETH-3-3	Calcite	2019-01-04 10:17:00	90	9	9	1.49	0	0	0.0024809	5.64	0.01	0	0.0047152	36.73	0.01	0	0.00486099	5.226	0.004	0.001	0.00237457	11.468	0.008	0.003	0.00473918	16.288	0.029	0.01	0.0177499	-0.431	0.027	0.009	0.0170234	22.381	0.22	0.073	0.136381	-0.671	0.215	0.072	0.133501
R31	2019-01-05 12:37	CO2 clumped	OK	FALSE	Evap DI+CM UH 11.15.17.BT		Chewbacca	Heated Gas	CO2	2019-01-04 10:17:00		9	9	1.57	0	0	0.00235181	-5.7	0.01	0	0.00466795	25.04	0.01	0	0.00481228	4.905	0.004	0.001	0.00226216	0.069	0.008	0.003	0.00469193	4.401	0.043	0.014	0.0265399	-0.724	0.045	0.015	0.0277434	0.028	0.138	0.046	0.0856725	-0.111	0.141	0.047	0.0872844
R32	2019-01-05 23:17	CO2 clumped	OK	FALSE	Carmel Chalk		Chewbacca	Carmel Chalk	Calcite	2019-01-04 10:17:00	90	9	9	-2.27	0	0	0.00239995	3.77	0.01	0	0.00363566	34.81	0.01	0	0.00374807	1.638	0.004	0.001	0.00235443	9.583	0.006	0.002	0.00365723	10.716	0.036	0.012	0.0225715	-0.407	0.031	0.01	0.0192243	18.648	0.194	0.065	0.12006	-0.598	0.188	0.063	0.116707
R33	2019-01-06 11:33	CO2 clumped	OK	FALSE	Bonedry DI H 11.29.17.BT		Chewbacca	Heated Gas	CO2	2019-01-04 10:17:00		9	9	-38.06	0	0	0.00129285	-3.51	0	0	0.00284749	27.3	0	0	0.00293553	-32.185	0.002	0.001	0.00122908	2.185	0.005	0.002	0.00286138	-31.519	0.035	0.012	0.0219208	-0.402	0.039	0.013	0.0241344	4.104	0.153	0.051	0.0947094	-0.27	0.152	0.051	0.094351
R34	2019-01-06 22:17	CO2 clumped	OK	FALSE	VeinStrom		Chewbacca	Veinstrom	Calcite	2019-01-04 10:17:00	90	9	9	-6.11	0	0	0.00181384	-3.66	0	0	0.0017156	27.15	0	0	0.00176865	-2.23	0.003	0.001	0.00169994	2.111	0.003	0.001	0.00172366	-0.481	0.042	0.014	0.0261631	-0.252	0.04	0.013	0.0249587	4.078	0.164	0.055	0.101673	-0.148	0.163	0.054	0.101081
R35	2019-01-07 13:57	CO2 clumped	OK	FALSE	Bonedry DI UH 3.19.18.PK		Chewbacca	Unheated gas	CO2	2019-01-04 10:17:00		9	9	-37.1	0	0	0.00206465	-1.25	0.01	0	0.00310277	29.63	0.01	0	0.0031987	-31.214	0.003	0.001	0.0019518	4.465	0.005	0.002	0.00311803	-27.795	0.051	0.017	0.0318838	0.167	0.051	0.017	0.0315392	8.816	0.203	0.068	0.125749	-0.133	0.201	0.067	0.124731
R36	2019-01-07 16:09	CO2 clumped	OK	FALSE	ETH-4-3		Chewbacca	ETH-4-3	Calcite	2019-01-04 10:17:00	90	9	9	-10.3	0	0	0.00171868	-8.52	0	0	0.00300585	22.14	0	0	0.00309879	-6.324	0.003	0.001	0.00158923	-2.786	0.005	0.002	0.00301934	-9.525	0.02	0.007	0.0125941	-0.282	0.02	0.007	0.0123538	-5.416	0.143	0.048	0.0886187	0.149	0.149	0.05	0.0923692
R37	2019-01-08 00:45	CO2 clumped	OK	FALSE	CMTile		Chewbacca	CMTile	Calcite	2019-01-04 10:17:00	90	9	9	1.86	0	0	0.00217219	5.91	0	0	0.0029829	37.01	0	0	0.00307513	5.582	0.003	0.001	0.0021077	11.737	0.005	0.002	0.0030003	16.675	0.038	0.013	0.0238428	-0.677	0.043	0.014	0.0266859	23.073	0.265	0.088	0.164083	-0.525	0.262	0.087	0.162598
R38	2019-01-08 13:29	CO2 clumped	OK	FALSE	Evap DI + CM UH 11.13.18 PK		Chewbacca	Unheated gas	CO2	2019-01-04 10:17:00		9	9	1.59	0	0	0.0028222	29.42	0	0	0.0024488	61.25	0	0	0.00252452	6.135	0.004	0.001	0.00267118	35.36	0.004	0.001	0.00246217	40.929	0.03	0.01	0.018843	-0.36	0.033	0.011	0.0206019	70.211	0.208	0.069	0.129112	-1.642	0.197	0.066	0.122287
R39	2019-01-08 15:31	CO2 clumped	OK	FALSE	ETH-2-3		Chewbacca	ETH-2-3	Calcite	2019-01-04 10:17:00	90	9	9	-10.31	0	0	0.00156809	-11.25	0	0	0.00278196	19.32	0	0	0.00286797	-6.426	0.002	0.001	0.00144033	-5.53	0.005	0.002	0.00279415	-12.645	0.033	0.011	0.0206399	-0.622	0.035	0.012	0.0219626	-11.04	0.163	0.054	0.101313	-0.01	0.169	0.056	0.105004
R40	2019-01-08 21:46	CO2 clumped	OK	FALSE	16KL145_t		Chewbacca	ETH-3-3	Calcite	2019-01-04 10:17:00	90	9	9	1.55	0	0	0.0015522	5.79	0	0	0.0029919	36.89	0	0	0.00308441	5.285	0.002	0.001	0.00144155	11.616	0.005	0.002	0.00300567	16.466	0.036	0.012	0.0220844	-0.461	0.035	0.012	0.0219295	22.705	0.305	0.102	0.188989	-0.648	0.295	0.098	0.182886
R41	2019-01-09 13:18	CO2 clumped	OK	FALSE	EvapDI+CM H 3.30.17 NH		Chewbacca	Heated Gas	CO2	2019-01-04 10:17:00		9	9	1.67	0	0	0.00206888	-6.95	0.01	0	0.00328777	23.76	0.01	0	0.00338942	4.957	0.003	0.001	0.00199541	-1.182	0.005	0.002	0.00330556	3.016	0.063	0.021	0.0389005	-0.925	0.058	0.019	0.0356877	-2.527	0.184	0.061	0.114305	-0.164	0.189	0.063	0.117081
R42	2019-01-09 15:29	CO2 clumped	OK	FALSE	Carmel Chalk		Chewbacca	Carmel Chalk	Calcite	2019-01-04 10:17:00	90	9	9	-2.31	0	0	0.00156103	3.68	0	0	0.0026352	34.71	0	0	0.00271668	1.597	0.002	0.001	0.00144848	9.487	0.004	0.001	0.00264716	10.544	0.04	0.013	0.0246205	-0.441	0.036	0.012	0.0225653	18.616	0.137	0.046	0.0849344	-0.439	0.137	0.046	0.0847054
R43	2019-01-10 01:58	CO2 clumped	OK	FALSE	IAEA C1		Chewbacca	IAEA-C1	Calcite	2019-01-04 10:17:00	90	9	9	2.34	0.03	0.01	0.0197118	5.42	0.23	0.08	0.144876	36.51	0.24	0.08	0.149356	6.011	0.038	0.013	0.023478	11.251	0.235	0.078	0.145613	16.706	0.691	0.23	0.428425	-0.615	0.411	0.137	0.254794	22.019	0.685	0.228	0.424695	-0.596	0.256	0.085	0.158438
R44	2019-01-10 12:32	CO2 clumped	OK	FALSE	Bonedry DI UH 4.7.17 HN		Chewbacca	Unheated gas	CO2	2019-01-04 10:17:00		9	9	-37.9	0	0	0.000936612	-5.06	0	0	0.00164314	25.71	0	0	0.00169395	-32.098	0.001	0	0.000871587	0.636	0.003	0.001	0.00165066	-32.154	0.021	0.007	0.0130018	0.368	0.019	0.006	0.0119143	2.687	0.145	0.048	0.089638	1.412	0.146	0.049	0.0902755
R45	2019-01-10 14:42	CO2 clumped	OK	FALSE	ETH-1-3		Chewbacca	ETH-1-3	Calcite	2019-01-04 10:17:00	90	10	10	2	0	0	0.00127903	5.35	0.01	0	0.00327637	36.44	0.01	0	0.00337767	5.693	0.002	0.001	0.00124285	11.182	0.006	0.002	0.00329301	16.095	0.039	0.012	0.0223757	-0.822	0.04	0.013	0.0234318	21.858	0.271	0.086	0.156815	-0.617	0.269	0.085	0.155995
R46	2019-01-10 23:24	CO2 clumped	OK	FALSE	VeinStrom		Chewbacca	Veinstrom	Calcite	2019-01-04 10:17:00	90	9	9	-6.24	0	0	0.00108965	-4.89	0.01	0	0.00352413	25.88	0.01	0	0.00363309	-2.388	0.002	0.001	0.00105491	0.875	0.006	0.002	0.00354151	-1.894	0.046	0.015	0.0284401	-0.289	0.046	0.015	0.028588	1.582	0.103	0.034	0.0638979	-0.169	0.097	0.032	0.060203
R47	2019-01-11 11:39	CO2 clumped	OK	FALSE	BD_HSIS H 11/27/18 PK,RL		Chewbacca	Heated Gas	CO2	2019-01-04 10:17:00		9	9	-37.59	0	0	0.00165105	-5.9	0.01	0	0.00325172	24.84	0.01	0	0.00335226	-31.828	0.002	0.001	0.00152098	-0.212	0.005	0.002	0.00326622	-33.594	0.045	0.015	0.0281941	-0.575	0.045	0.015	0.0281171	-0.825	0.157	0.052	0.0970785	-0.402	0.162	0.054	0.100655
R48	2019-01-11 13:43	CO2 clumped	OK	FALSE	ETH-2-3		Chewbacca	ETH-2-3	Calcite	2019-01-04 10:17:00	90	9	9	-10.28	0	0	0.00133627	-11.16	0.01	0	0.00338414	19.41	0.01	0	0.00348878	-6.397	0.002	0.001	0.00125771	-5.443	0.005	0.002	0.00340033	-12.53	0.042	0.014	0.0263243	-0.623	0.043	0.014	0.026549	-10.851	0.173	0.058	0.107185	0.004	0.18	0.06	0.111421
R49	2019-01-11 22:39	CO2 clumped	OK	FALSE	ETH-4-3		Chewbacca	ETH-4-3	Calcite	2019-01-04 10:17:00	90	9	9	-10.21	0	0	0.0015417	-11.1	0	0	0.00227018	19.47	0	0	0.00234038	-6.328	0.002	0.001	0.00142653	-5.381	0.004	0.001	0.00228017	-12.148	0.057	0.019	0.0352356	-0.368	0.056	0.019	0.034848	-10.652	0.189	0.063	0.117447	0.082	0.195	0.065	0.120907
R50	2019-01-12 10:15	CO2 clumped	OK	FALSE	Bonedry DI UH 11.2.18.PK		Chewbacca	Unheated gas	CO2	2019-01-04 10:17:00		9	9	-37.64	0	0	0.00241871	-0.03	0	0	0.00185688	30.89	0	0	0.00191429	-31.679	0.004	0.001	0.00226329	5.689	0.003	0.001	0.0018652	-27.055	0.049	0.016	0.0306675	0.226	0.049	0.016	0.0303367	11.229	0.123	0.041	0.0764952	-0.18	0.124	0.041	0.0771581
R51	2019-01-13 10:13	CO2 clumped	OK	FALSE	EvapDI +CM UH 11.13.18 PK		Chewbacca	Unheated gas	CO2	2019-01-04 10:17:00		9	9	2.34	0	0	0.00175618	27.63	0.01	0	0.00335218	59.4	0.01	0	0.00345583	6.783	0.003	0.001	0.00165484	33.562	0.005	0.002	0.00336834	39.881	0.064	0.021	0.0395066	-0.322	0.06	0.02	0.0373759	66.818	0.23	0.077	0.142785	-1.341	0.217	0.072	0.134265
R52	2019-01-14 13:16	CO2 clumped	OK	FALSE	BD_HSLS UH 11.27.18 PK RL		Chewbacca	Unheated gas	CO2	2019-01-04 10:17:00		9	9	-37.55	0	0	0.00250218	-5.36	0.01	0	0.00398368	25.39	0.01	0	0.00410685	-31.775	0.004	0.001	0.00232394	0.331	0.006	0.002	0.0040016	-32.174	0.041	0.014	0.0252505	0.302	0.043	0.014	0.0268547	0.605	0.2	0.067	0.123956	-0.058	0.195	0.065	0.120612
R53	2019-01-14 15:20	CO2 clumped	OK	FALSE	ETH-1-3		Chewbacca	ETH-1-3	Calcite	2019-01-04 10:17:00	90	9	9	1.85	0	0	0.001211	5.37	0	0	0.00299132	36.45	0	0	0.00308381	5.554	0.002	0.001	0.00111441	11.195	0.005	0.002	0.00300502	15.93	0.026	0.009	0.0163916	-0.855	0.026	0.009	0.0159134	21.852	0.262	0.087	0.162124	-0.65	0.252	0.084	0.155991
R54	2019-01-15 02:15	CO2 clumped	OK	FALSE	IAEA C2		Chewbacca	IAEA-C2	Calcite	2019-01-04 10:17:00	90	9	9	-8.25	0	0	0.00083165	-1.27	0	0	0.00259922	29.61	0	0	0.00267958	-4.148	0.001	0	0.000794116	4.504	0.004	0.001	0.00261184	-0.164	0.037	0.012	0.0226999	-0.293	0.033	0.011	0.020664	8.821	0.232	0.077	0.143517	-0.205	0.23	0.077	0.142577
R55	2019-01-15 11:15	CO2 clumped	OK	FALSE	BoneDry DI H 3.24.17 DH		Chewbacca	Heated Gas	CO2	2019-01-04 10:17:00		9	9	-37.88	0	0	0.00173351	-2.26	0.01	0	0.00329695	28.59	0.01	0	0.00339889	-31.98	0.003	0.001	0.00168551	3.445	0.005	0.002	0.00331445	-30.083	0.034	0.011	0.0210407	-0.374	0.033	0.011	0.0205656	8.692	0.206	0.069	0.127545	1.777	0.207	0.069	0.128342
R56	2019-01-16 00:08	CO2 clumped	OK	FALSE	VeinStrom		Chewbacca	Veinstrom	Calcite	2019-01-04 10:17:00	90	9	9	-6.26	0	0	0.00209402	-3.82	0	0	0.00181163	26.98	0	0	0.00186765	-2.37	0.003	0.001	0.00196686	1.946	0.003	0.001	0.00182043	-0.783	0.034	0.011	0.0209982	-0.247	0.038	0.013	0.0233551	3.783	0.139	0.046	0.0858752	-0.113	0.136	0.045	0.0845474
R57	2019-01-16 12:01	CO2 clumped	OK	FALSE	EvapDI+CM H PK 11.13.18		Chewbacca	Heated Gas	CO2	2019-01-04 10:17:00		9	9	1.59	0	0	0.00176685	23.79	0	0	0.00290174	55.45	0	0	0.00299147	5.947	0.003	0.001	0.0015884	29.704	0.005	0.002	0.00291294	34.404	0.024	0.008	0.0150695	-1.069	0.026	0.009	0.0158158	58.747	0.158	0.053	0.0978665	-1.455	0.152	0.051	0.0939544
R58	2019-01-16 14:05	CO2 clumped	OK	FALSE	ETH-2-3		Chewbacca	ETH-2-3	Calcite	2019-01-04 10:17:00	90	9	9	-10.29	0	0	0.00175645	-9.98	0.01	0	0.00439218	20.63	0.01	0	0.00452798	-6.364	0.003	0.001	0.00172514	-4.254	0.007	0.002	0.00441498	-11.265	0.046	0.015	0.0284131	-0.551	0.043	0.014	0.0264429	-8.288	0.184	0.061	0.114008	0.203	0.179	0.06	0.111101
R59	2019-01-17 12:36	CO2 clumped	OK	FALSE	EvapDI+CM UH DU 01.15.19		Chewbacca	Unheated gas	CO2	2019-01-04 10:17:00		9	9	1.28	0.01	0	0.00324166	27.19	0.01	0	0.00382112	58.95	0.01	0	0.00393926	5.769	0.005	0.002	0.00309103	33.122	0.006	0.002	0.00384196	38.406	0.044	0.015	0.0271954	-0.282	0.046	0.015	0.0287234	65.945	0.128	0.043	0.0794328	-1.309	0.126	0.042	0.0783082
R60	2019-01-17 14:45	CO2 clumped	OK	FALSE	Veinstrom		Chewbacca	Veinstrom	Calcite	2019-01-04 10:17:00	90	9	9	-6.27	0	0	0.00165589	-4.17	0	0	0.002407	26.62	0	0	0.00248142	-2.392	0.003	0.001	0.00156902	1.595	0.004	0.001	0.0024191	-1.16	0.057	0.019	0.0355699	-0.257	0.057	0.019	0.0355339	3.192	0.14	0.047	0.0867822	-0.001	0.139	0.046	0.0864346
R61	2019-01-18 12:05	CO2 clumped	OK	FALSE	BD_HSLS H 11.23.18 PK RL		Chewbacca	Heated Gas	CO2	2019-01-18 07:32:00		9	9	-37.66	0	0	0.00248916	-4.7	0.01	0	0.00466921	26.08	0.01	0	0.00481359	-31.858	0.004	0.001	0.00241075	0.996	0.008	0.003	0.00469375	-32.363	0.036	0.012	0.0224986	-0.458	0.033	0.011	0.0207544	1.707	0.222	0.074	0.137613	-0.285	0.21	0.07	0.130063
R62	2019-01-18 22:50	CO2 clumped	OK	FALSE	Carmel Chalk		Chewbacca	Carmel Chalk	Calcite	2019-01-18 07:32:00	90	9	9	-2.31	0	0	0.00145973	3.74	0	0	0.00261168	34.77	0	0	0.00269244	1.598	0.002	0.001	0.00141062	9.545	0.004	0.001	0.00262554	10.638	0.031	0.01	0.0189357	-0.406	0.029	0.01	0.017772	18.637	0.11	0.037	0.0680125	-0.535	0.109	0.036	0.0673289
R63	2019-01-19 10:08	CO2 clumped	OK	FALSE	Evap DI+ CM UH 01.15.19 DU		Chewbacca	Unheated gas	CO2	2019-01-18 07:32:00		9	9	1.21	0	0	0.0024522	25.3	0	0	0.00277227	57	0	0	0.00285799	5.643	0.004	0.001	0.00235735	31.221	0.004	0.001	0.00278865	36.384	0.035	0.012	0.021386	-0.292	0.037	0.012	0.023234	62.157	0.236	0.079	0.146226	-1.185	0.225	0.075	0.139655
R64	2019-01-19 12:24	CO2 clumped	OK	FALSE	ETH-4-3		Chewbacca	ETH-4-3	Calcite	2019-01-18 07:32:00	90	9	9	-10.29	0	0	0.00131829	-7.62	0	0	0.00297769	23.06	0	0	0.00306976	-6.28	0.002	0.001	0.00126838	-1.882	0.005	0.002	0.00299271	-8.593	0.043	0.014	0.0267849	-0.279	0.042	0.014	0.0263221	-3.621	0.081	0.027	0.0500359	0.139	0.081	0.027	0.0502002
R65	2019-01-20 10:40	CO2 clumped	OK	FALSE	BoneDry DI BAM 11.29.17 DU		Chewbacca	Unheated gas	CO2	2019-01-18 07:32:00		9	9	-38.34	0	0	0.00262799	-1.58	0	0	0.00260382	29.29	0	0	0.00268433	-32.382	0.004	0.001	0.00251966	4.132	0.004	0.001	0.00261951	-29.209	0.046	0.015	0.0287331	0.284	0.049	0.016	0.0303874	8.197	0.143	0.048	0.0886545	-0.084	0.139	0.046	0.0860755
R66	2019-01-20 21:26	CO2 clumped	OK	FALSE	IAEA C1		Chewbacca	IAEA-C1	Calcite	2019-01-18 07:32:00	90	9	9	2.31	0	0	0.00168604	5.22	0.01	0	0.00356656	36.3	0.01	0	0.00367684	5.979	0.003	0.001	0.00161036	11.05	0.006	0.002	0.00358438	16.565	0.036	0.012	0.0223074	-0.524	0.037	0.012	0.0228105	21.747	0.118	0.039	0.0729377	-0.464	0.112	0.037	0.0693476
R67	2019-01-21 12:25	CO2 clumped	OK	FALSE	EvapDI+CM H 11.13.18 PK		Chewbacca	Heated Gas	CO2	2019-01-18 07:32:00		9	9	1.5	0	0	0.00155311	23.89	0.01	0	0.00426668	55.55	0.01	0	0.00439861	5.863	0.002	0.001	0.00143936	29.802	0.007	0.002	0.00428654	34.517	0.052	0.017	0.0325308	-0.966	0.048	0.016	0.029985	58.937	0.241	0.08	0.149358	-1.466	0.22	0.073	0.136554
R68	2019-01-22 00:54	CO2 clumped	OK	FALSE	ETH-2-3		Chewbacca	ETH-2-3	Calcite	2019-01-18 07:32:00	90	9	9	-10.26	0	0	0.00163019	-11.11	0	0	0.00282978	19.46	0	0	0.00291728	-6.374	0.002	0.001	0.0015071	-5.389	0.005	0.002	0.00284247	-12.433	0.036	0.012	0.0220586	-0.601	0.037	0.012	0.0232412	-10.658	0.183	0.061	0.113141	0.092	0.183	0.061	0.113437
R69	2019-01-22 19:55	CO2 clumped	OK	FALSE	BD_HSLS H 11/27/18 PK, RL		Chewbacca	Heated Gas	CO2	2019-01-18 07:32:00		9	9	-37.34	0	0	0.00243592	-5.36	0.01	0	0.00414846	25.4	0.01	0	0.00427673	-31.579	0.004	0.001	0.00233434	0.335	0.007	0.002	0.00416983	-32.76	0.042	0.014	0.0261824	-0.517	0.042	0.014	0.0258677	0.262	0.167	0.056	0.103402	-0.408	0.163	0.054	0.100909
R70	2019-01-22 21:59	CO2 clumped	OK	FALSE	ETH-4-3		Chewbacca	ETH-4-3	Calcite	2019-01-18 07:32:00	90	9	9	-10.31	0	0	0.0015966	-9.95	0.01	0	0.00459146	20.66	0.01	0	0.00473343	-6.384	0.003	0.001	0.00155473	-4.221	0.007	0.002	0.00461451	-11.026	0.025	0.008	0.0152089	-0.321	0.023	0.008	0.0144631	-8.302	0.176	0.059	0.108902	0.124	0.173	0.058	0.107177
R71	2019-01-23 04:14	CO2 clumped	OK	FALSE	ETH-3-3		Chewbacca	ETH-3-3	Calcite	2019-01-18 07:32:00	90	9	9	1.58	0	0	0.00160257	5.88	0	0	0.00219429	36.98	0	0	0.00226214	5.319	0.002	0.001	0.00151003	11.704	0.004	0.001	0.00220504	16.576	0.041	0.014	0.0252665	-0.473	0.041	0.014	0.025639	22.892	0.18	0.06	0.111308	-0.639	0.176	0.059	0.109017
R72	2019-01-23 13:26	CO2 clumped	OK	FALSE	Evap DI + CM UH 01.15.19 DU		Chewbacca	Unheated gas	CO2	2019-01-18 07:32:00		9	9	0.86	0	0	0.00191067	25.21	0.01	0	0.00342011	56.91	0.01	0	0.00352585	5.305	0.003	0.001	0.00185123	31.131	0.006	0.002	0.00343844	35.92	0.041	0.014	0.025338	-0.308	0.041	0.014	0.0253324	61.817	0.113	0.038	0.070268	-1.331	0.102	0.034	0.0632841
R73	2019-01-23 15:29	CO2 clumped	OK	FALSE	Veinstrom		Chewbacca	Veinstrom	Calcite	2019-01-18 07:32:00	90	9	9	-6.23	0	0	0.00177267	-3.15	0	0	0.00295381	27.67	0	0	0.00304514	-2.319	0.003	0.001	0.00167325	2.617	0.005	0.002	0.00296823	-0.081	0.037	0.012	0.023164	-0.255	0.037	0.012	0.0227618	5.079	0.141	0.047	0.0873353	-0.161	0.134	0.045	0.0831019
R74	2019-01-24 01:51	CO2 clumped	OK	FALSE	CMTile		Chewbacca	CMTile	Calcite	2019-01-18 07:32:00	90	9	9	1.88	0	0	0.00137675	6.15	0	0	0.00278103	37.26	0	0	0.00286702	5.612	0.002	0.001	0.00124042	11.981	0.005	0.002	0.00279274	16.842	0.034	0.011	0.0208501	-0.78	0.034	0.011	0.0209822	23.414	0.163	0.054	0.100835	-0.676	0.154	0.051	0.0954345
R75	2019-01-24 10:45	CO2 clumped	OK	FALSE	Bonedry_HSLS UH 11.22.18		Chewbacca	Unheated gas	CO2	2019-01-18 07:32:00		9	9	-37.71	0	0	0.00182335	-2.78	0.01	0	0.00444408	28.06	0.01	0	0.00458149	-31.839	0.003	0.001	0.00172759	2.925	0.007	0.002	0.00446548	-29.809	0.03	0.01	0.018305	0.267	0.027	0.009	0.017016	5.677	0.174	0.058	0.108131	-0.181	0.171	0.057	0.105719
R76	2019-01-24 21:33	CO2 clumped	OK	FALSE	ETH-1-3		Chewbacca	ETH-1-3	Calcite	2019-01-18 07:32:00	90	9	9	1.93	0	0	0.00174128	5.47	0	0	0.00253974	36.56	0	0	0.00261826	5.63	0.003	0.001	0.00169614	11.301	0.004	0.001	0.00255452	16.096	0.046	0.015	0.0287342	-0.871	0.044	0.015	0.0275482	22.035	0.222	0.074	0.137915	-0.679	0.215	0.072	0.133514
R77	2019-01-25 11:43	CO2 clumped	OK	FALSE	BD_HSLS 11.22.18 PK RL		Chewbacca	Heated Gas	CO2	2019-01-18 07:32:00		9	9	-37.48	0	0	0.00143723	-4.33	0.01	0	0.00371164	26.46	0.01	0	0.0038264	-31.677	0.002	0.001	0.0013677	1.367	0.006	0.002	0.00372962	-31.816	0.035	0.012	0.0217541	-0.448	0.037	0.012	0.0231316	2.415	0.25	0.083	0.155013	-0.32	0.25	0.083	0.155025
R78	2019-01-26 01:16	CO2 clumped	OK	FALSE	Carmel Chalk		Chewbacca	Carmel Chalk	Calcite	2019-01-18 07:32:00	90	9	9	-2.26	0	0	0.00140603	3.7	0.01	0	0.00393974	34.74	0.01	0	0.00406156	1.642	0.002	0.001	0.00141689	9.515	0.006	0.002	0.0039607	10.624	0.063	0.021	0.038794	-0.435	0.06	0.02	0.0369743	18.578	0.124	0.041	0.076624	-0.532	0.127	0.042	0.0788348
R79	2019-01-26 10:58	CO2 clumped	OK	FALSE	Evap DI + CM H 01.15.19 DM		Chewbacca	Heated Gas	CO2	2019-01-18 07:32:00		9	9	2.18	0	0	0.00102244	26.23	0.01	0	0.00403445	57.97	0.01	0	0.0041592	6.581	0.001	0	0.000896019	32.162	0.007	0.002	0.00405264	37.486	0.04	0.013	0.0245137	-1.088	0.042	0.014	0.0257328	63.67	0.114	0.038	0.070898	-1.585	0.103	0.034	0.0641088
R80	2019-01-26 21:34	CO2 clumped	OK	FALSE	VeinStrom		Chewbacca	Veinstrom	Calcite	2019-01-18 07:32:00	90	9	9	-6.26	0	0	0.00106966	-4.97	0	0	0.00217226	25.8	0	0	0.00223942	-2.412	0.002	0.001	0.00102783	0.793	0.004	0.001	0.00218333	-2.003	0.031	0.01	0.0191002	-0.293	0.032	0.011	0.0198105	1.47	0.16	0.053	0.0992075	-0.116	0.159	0.053	0.0987191
R81	2019-01-27 13:22	CO2 clumped	OK	FALSE	Evap DI + CM UH 01.15.19 DU		Chewbacca	Unheated gas	CO2	2019-01-18 07:32:00		9	9	0.65	0	0	0.00201143	26.57	0	0	0.00239326	58.31	0	0	0.00246726	5.154	0.003	0.001	0.00182201	32.493	0.004	0.001	0.00240126	37.129	0.048	0.016	0.0295174	-0.284	0.046	0.015	0.028622	64.851	0.244	0.081	0.151217	-1.118	0.227	0.076	0.140887
R82	2019-01-27 15:26	CO2 clumped	OK	FALSE	ETH-4-3		Chewbacca	ETH-4-3	Calcite	2019-01-18 07:32:00	90	9	9	-10.28	0	0	0.00165332	-8.45	0	0	0.00237922	22.21	0	0	0.00245279	-6.302	0.002	0.001	0.00151953	-2.718	0.004	0.001	0.00238922	-9.437	0.04	0.013	0.0250751	-0.283	0.041	0.014	0.0251459	-5.249	0.168	0.056	0.104252	0.181	0.168	0.056	0.104206
R83	2019-01-28 02:02	CO2 clumped	OK	FALSE	ETH-1-3		Chewbacca	ETH-1-3	Calcite	2019-01-18 07:32:00	90	9	9	1.9	0	0	0.00252749	5.46	0	0	0.00144609	36.55	0	0	0.0014908	5.603	0.004	0.001	0.00237238	11.29	0.002	0.001	0.00145314	16.069	0.044	0.015	0.0274684	-0.861	0.045	0.015	0.0279678	21.996	0.11	0.037	0.0680472	-0.696	0.106	0.035	0.0658044
R84	2019-01-28 10:54	CO2 clumped	OK	FALSE	BD_HSLS UH 11.27.18 PK RL		Chewbacca	Unheated gas	CO2	2019-01-18 07:32:00		9	9	-37.61	0	0	0.00174557	-2.69	0	0	0.00232717	28.15	0	0	0.00239912	-31.742	0.003	0.001	0.00168235	3.019	0.004	0.001	0.00234023	-29.671	0.03	0.01	0.018504	0.213	0.032	0.011	0.01987	5.837	0.168	0.056	0.103994	-0.209	0.166	0.055	0.102767
R85	2019-01-28 23:51	CO2 clumped	OK	FALSE	Carmel Chalk		Chewbacca	Carmel Chalk	Calcite	2019-01-18 07:32:00	90	9	9	-2.34	0	0	0.00139784	3.55	0	0	0.00213926	34.58	0	0	0.00220541	1.562	0.002	0.001	0.00128508	9.357	0.003	0.001	0.0021484	10.39	0.049	0.016	0.0302258	-0.431	0.05	0.017	0.0308135	18.4	0.132	0.044	0.0816715	-0.395	0.129	0.043	0.0800656
R86	2019-01-29 10:34	CO2 clumped	OK	FALSE	Evap DI + CM UH 0.1.15.19 DH		Chewbacca	Unheated gas	CO2	2019-01-18 07:32:00		9	9	0.74	0	0	0.00136866	27.31	0.01	0	0.00337273	59.08	0.01	0	0.00347702	5.269	0.002	0.001	0.00133099	33.241	0.005	0.002	0.00338996	37.979	0.042	0.014	0.0263057	-0.295	0.045	0.015	0.0276223	66.342	0.239	0.08	0.148317	-1.167	0.229	0.076	0.142064
R87	2019-01-29 23:13	CO2 clumped	OK	FALSE	ETH-3-3		Chewbacca	ETH-3-3	Calcite	2019-01-18 07:32:00	90	9	9	1.47	0	0	0.000959722	5.68	0.01	0	0.00313721	36.78	0.01	0	0.00323421	5.209	0.002	0.001	0.000960016	11.509	0.005	0.002	0.00315329	16.273	0.038	0.013	0.0236171	-0.468	0.037	0.012	0.0231533	22.655	0.158	0.053	0.0977277	-0.484	0.151	0.05	0.093874
R88	2019-01-30 11:20	CO2 clumped	OK	FALSE	Bonedry_HSLS H		Chewbacca	Heated Gas	CO2	2019-01-18 07:32:00		9	9	-37.72	0	0	0.00289242	-6.59	0	0	0.00283999	24.13	0	0	0.0029278	-31.976	0.004	0.001	0.00272646	-0.905	0.005	0.002	0.00285422	-34.404	0.036	0.012	0.0223476	-0.574	0.037	0.012	0.0231858	-2.122	0.158	0.053	0.0977035	-0.313	0.162	0.054	0.100472
R89	2019-01-30 13:24	CO2 clumped	OK	FALSE	IAEA C-1		Chewbacca	IAEA-C1	Calcite	2019-01-18 07:32:00	90	9	9	2.33	0	0	0.00152421	5.35	0.01	0	0.00338156	36.43	0.01	0	0.00348612	6.005	0.002	0.001	0.00144712	11.173	0.005	0.002	0.00339814	16.486	0.048	0.016	0.0298414	-0.749	0.046	0.015	0.0282723	21.867	0.169	0.056	0.104464	-0.591	0.169	0.056	0.104585
R90	2019-01-31 00:02	CO2 clumped	OK	FALSE	CMTile		Chewbacca	CMTile	Calcite	2019-01-18 07:32:00	90	9	9	1.92	0	0	0.00172401	6.17	0.01	0	0.00343616	37.28	0.01	0	0.0035424	5.649	0.003	0.001	0.00158586	11.997	0.006	0.002	0.00345155	16.911	0.038	0.013	0.0237422	-0.766	0.038	0.013	0.0236234	23.517	0.141	0.047	0.0873214	-0.606	0.133	0.044	0.0824445
R91	2019-02-01 14:29	CO2 clumped	OK	FALSE	EvapDI+CM H 01.15.19 DU		Chewbacca	Heated Gas	CO2	2019-02-01 09:17:00		9	9	0.96	0	0	0.00107157	22.87	0.01	0	0.00406611	54.49	0.01	0	0.00419183	5.324	0.002	0.001	0.0009564	28.775	0.007	0.002	0.00408463	32.805	0.053	0.018	0.032691	-1.09	0.05	0.017	0.0309425	56.418	0.249	0.083	0.154606	-1.851	0.238	0.079	0.147276
R92	2019-02-01 16:33	CO2 clumped	OK	FALSE	ETH-1-3		Chewbacca	ETH-1-3	Calcite	2019-02-01 09:17:00	90	9	9	1.89	0	0	0.00167245	5.37	0.01	0	0.00379249	36.45	0.01	0	0.00390975	5.589	0.002	0.001	0.00150573	11.192	0.006	0.002	0.00380885	16.041	0.043	0.014	0.026419	-0.779	0.042	0.014	0.026157	21.798	0.162	0.054	0.100155	-0.696	0.156	0.052	0.0969893
R93	2019-02-01 22:59	CO2 clumped	OK	FALSE	ETH-4-3		Chewbacca	ETH-4-3	Calcite	2019-02-01 09:17:00	90	9	9	-10.25	0	0	0.00219112	-11.26	0	0	0.00182086	19.31	0	0	0.00187716	-6.371	0.003	0.001	0.00203417	-5.54	0.003	0.001	0.00182799	-12.243	0.051	0.017	0.0314644	-0.263	0.053	0.018	0.0330456	-10.689	0.186	0.062	0.11544	0.363	0.19	0.063	0.117512
R94	2019-02-02 01:06	CO2 clumped	OK	FALSE	VeinStrom		Chewbacca	Veinstrom	Calcite	2019-02-01 09:17:00	90	9	9	-6.28	0	0	0.00101404	-5.07	0.01	0	0.00521821	25.69	0.01	0	0.00537956	-2.432	0.002	0.001	0.00105796	0.691	0.008	0.003	0.00524435	-2.028	0.056	0.019	0.0344593	-0.197	0.056	0.019	0.0344976	1.547	0.143	0.048	0.0885615	0.164	0.145	0.048	0.0901288
R95	2019-02-02 12:05	CO2 clumped	OK	FALSE	BD_HSLS UH 1.17.19. PK, RL		Chewbacca	Unheated gas	CO2	2019-02-01 09:17:00		9	9	-37.56	0	0	0.00199406	-1.84	0.01	0	0.00414634	29.03	0.01	0	0.00427455	-31.667	0.003	0.001	0.00192449	3.873	0.007	0.002	0.00416751	-28.718	0.028	0.009	0.0174975	0.279	0.028	0.009	0.0175641	7.645	0.146	0.049	0.090272	-0.115	0.14	0.047	0.0868552
R96	2019-02-03 00:51	CO2 clumped	OK	FALSE	CMTile		Chewbacca	CMTile	Calcite	2019-02-01 09:17:00	90	9	9	1.89	0	0	0.00174763	6.15	0	0	0.00150834	37.26	0	0	0.00155497	5.616	0.003	0.001	0.00164022	11.981	0.002	0.001	0.00151558	16.939	0.025	0.008	0.0152559	-0.69	0.025	0.008	0.0154739	23.362	0.209	0.07	0.129845	-0.726	0.202	0.067	0.125281
R97	2019-02-03 12:38	CO2 clumped	OK	FALSE	Evap DI+CM UH 01.15.19 DH		Chewbacca	Unheated gas	CO2	2019-02-01 09:17:00		9	9	0.54	0	0	0.00244288	21.4	0.01	0	0.00364955	52.99	0.01	0	0.00376239	4.878	0.004	0.001	0.00236406	27.305	0.006	0.002	0.00366997	31.799	0.043	0.014	0.0267549	-0.2	0.048	0.016	0.0298067	53.996	0.066	0.022	0.0409702	-1.289	0.056	0.019	0.0349457
R98	2019-02-04 01:11	CO2 clumped	OK	FALSE	ETH-3-3		Chewbacca	ETH-3-3	Calcite	2019-02-01 09:17:00	90	9	9	1.56	0	0	0.00144115	5.82	0.01	0	0.00367901	36.92	0.01	0	0.00379276	5.299	0.002	0.001	0.00132808	11.648	0.006	0.002	0.00369594	16.582	0.048	0.016	0.0300249	-0.391	0.048	0.016	0.0297513	22.8	0.183	0.061	0.113228	-0.617	0.172	0.057	0.106851
R99	2019-02-05 13:14	CO2 clumped	OK	FALSE	EvapDI+CM H 01.15.19 DU		Chewbacca	Heated Gas	CO2	2019-02-01 09:17:00		9	9	0.07	0	0	0.00209155	20.05	0.01	0	0.00370508	51.59	0.01	0	0.00381964	4.394	0.003	0.001	0.00201046	25.946	0.006	0.002	0.00372441	29.395	0.167	0.056	0.103762	-0.734	0.166	0.055	0.103125	51.118	0.179	0.06	0.111029	-1.375	0.176	0.059	0.109234
R100	2019-02-05 19:30	CO2 clumped	OK	FALSE	ETH-3-3		Chewbacca	ETH-3-3	Calcite	2019-02-01 09:17:00	90	9	9	1.59	0	0	0.00150434	5.87	0.01	0	0.00384344	36.97	0.01	0	0.00396228	5.328	0.002	0.001	0.00145281	11.699	0.006	0.002	0.00386274	16.689	0.032	0.011	0.0197589	-0.366	0.032	0.011	0.0198377	22.882	0.159	0.053	0.0984803	-0.638	0.155	0.052	0.0958728
R101	2019-02-05 21:36	CO2 clumped	OK	FALSE	ETH-4-3		Chewbacca	ETH-4-3	Calcite	2019-02-01 09:17:00	90	9	9	-10.23	0	0	0.0021979	-11.17	0	0	0.00222734	19.4	0	0	0.00229621	-6.354	0.003	0.001	0.00210188	-5.449	0.004	0.001	0.00224036	-12.07	0.048	0.016	0.0296085	-0.195	0.05	0.017	0.03117	-10.581	0.154	0.051	0.0956185	0.291	0.153	0.051	0.0949838
R102	2019-02-05 23:42	CO2 clumped	OK	FALSE	VeinStrom		Chewbacca	Veinstrom	Calcite	2019-02-01 09:17:00	90	9	9	-6.26	0	0	0.00290892	-5.04	0	0	0.00282173	25.72	0	0	0.00290898	-2.418	0.004	0.001	0.00278127	0.718	0.005	0.002	0.00283849	-1.955	0.042	0.014	0.0257468	-0.166	0.046	0.015	0.0285114	1.299	0.191	0.064	0.118596	-0.138	0.194	0.065	0.12047
R103	2019-02-06 11:11	CO2 clumped	OK	FALSE	BonedryDI UH 11.2.18 PK		Chewbacca	Unheated gas	CO2	2019-02-01 09:17:00		10	10	-37.78	0	0	0.00215601	-1.87	0	0	0.00198366	28.99	0	0	0.00204499	-31.874	0.004	0.001	0.00205105	3.835	0.003	0.001	0.00199494	-28.958	0.042	0.013	0.0242906	0.29	0.043	0.014	0.0249797	7.482	0.166	0.053	0.0964415	-0.201	0.165	0.052	0.0953891
R104	2019-02-06 13:33	CO2 clumped	OK	FALSE	EvapDI+CM UH 01.15.19 DU		Chewbacca	Unheated gas	CO2	2019-02-01 09:17:00		9	9	1.31	0	0	0.00199757	24.11	0	0	0.00261932	55.77	0	0	0.00270031	5.692	0.003	0.001	0.00193146	30.023	0.004	0.001	0.00263456	35.262	0.047	0.016	0.0289558	-0.283	0.041	0.014	0.025373	59.398	0.078	0.026	0.0482774	-1.462	0.078	0.026	0.0480491
R105	2019-02-07 11:13	CO2 clumped	OK	FALSE	BD-HSLS H 11/27/18 PK.RL		Chewbacca	Heated Gas	CO2	2019-02-01 09:17:00		9	9	-37.53	0	0	0.00280352	-3.65	0	0	0.00265201	27.16	0	0	0.00273401	-31.699	0.004	0.001	0.00265045	2.054	0.004	0.001	0.00266586	-30.846	0.049	0.016	0.0303976	-0.098	0.05	0.017	0.0307337	3.812	0.168	0.056	0.104425	-0.299	0.17	0.057	0.105515
R106	2019-02-08 11:34	CO2 clumped	OK	FALSE	EVAP DI+CM H 3.30.17 NH		Chewbacca	Heated Gas	CO2	2019-02-01 09:17:00		9	9	1.49	0	0	0.00187236	-3.02	0	0	0.00242175	27.81	0	0	0.00249663	4.925	0.003	0.001	0.00179155	2.77	0.004	0.001	0.00243496	7.301	0.041	0.014	0.0253626	-0.513	0.039	0.013	0.0240391	5.363	0.214	0.071	0.132561	-0.183	0.215	0.072	0.133089
R107	2019-02-08 13:39	CO2 clumped	OK	FALSE	IAEA C1		Chewbacca	IAEA-C1	Calcite	2019-02-01 09:17:00	90	9	9	2.3	0	0	0.00170615	5.15	0.01	0	0.00332213	36.23	0.01	0	0.00342485	5.968	0.003	0.001	0.00169845	10.979	0.005	0.002	0.00334113	16.539	0.042	0.014	0.0262619	-0.47	0.045	0.015	0.0279027	21.654	0.151	0.05	0.0937828	-0.415	0.155	0.052	0.0958066
R108	2019-02-09 01:00	CO2 clumped	OK	FALSE	YL-349-26814_26815		Chewbacca	ETH-3-3	Calcite	2019-02-01 09:17:00	90	9	9	1.56	0	0	0.00236934	5.83	0	0	0.00245868	36.93	0	0	0.0025347	5.296	0.004	0.001	0.0022207	11.66	0.004	0.001	0.00247027	16.572	0.029	0.01	0.0177124	-0.411	0.028	0.009	0.0174367	22.869	0.251	0.084	0.155844	-0.573	0.245	0.082	0.15204
R109	2019-02-09 12:26	CO2 clumped	OK	FALSE	BD DI UH 11.2.18 PK		Chewbacca	Unheated gas	CO2	2019-02-01 09:17:00		9	9	-37.06	0	0	0.0021545	-1.97	0.01	0	0.00618813	28.89	0.01	0	0.00637947	-31.198	0.003	0.001	0.00213425	3.736	0.01	0.003	0.00621981	-28.381	0.027	0.009	0.0164588	0.26	0.026	0.009	0.0163668	7.383	0.173	0.058	0.107458	-0.103	0.164	0.055	0.101714
R110	2019-02-09 14:29	CO2 clumped	OK	FALSE	ETH-4-3		Chewbacca	ETH-4-3	Calcite	2019-02-01 09:17:00	90	9	9	-10.33	0	0	0.00250152	-9.9	0	0	0.00299265	20.72	0	0	0.00308518	-6.405	0.004	0.001	0.00239596	-4.169	0.005	0.002	0.00300941	-10.885	0.042	0.014	0.0259001	-0.208	0.048	0.016	0.0296231	-8.152	0.161	0.054	0.100077	0.17	0.162	0.054	0.100633
R111	2019-02-09 23:13	CO2 clumped	OK	FALSE	Veinstrom		Chewbacca	Veinstrom	Calcite	2019-02-01 09:17:00	90	9	9	-6.26	0	0	0.00282588	-4.99	0.01	0	0.00347743	25.77	0.01	0	0.00358495	-2.414	0.004	0.001	0.00264901	0.769	0.006	0.002	0.00349388	-1.967	0.036	0.012	0.0221115	-0.23	0.04	0.013	0.0247168	1.552	0.147	0.049	0.0910421	0.014	0.146	0.049	0.0907557
R112	2019-02-10 12:08	CO2 clumped	OK	FALSE	EVAP DI+CM UH 01.15.19		Chewbacca	Unheated gas	CO2	2019-02-01 09:17:00		9	9	0.92	0	0	0.000876851	26.71	0	0	0.00279984	58.46	0	0	0.00288641	5.419	0.001	0	0.000823125	32.638	0.005	0.002	0.00281314	37.562	0.026	0.009	0.0159541	-0.277	0.026	0.009	0.0161319	65.078	0.15	0.05	0.0927284	-1.186	0.134	0.045	0.082837
R113	2019-02-10 23:07	CO2 clumped	OK	FALSE	ETH-2-3		Chewbacca	ETH-2-3	Calcite	2019-02-01 09:17:00	90	9	9	-10.23	0	0	0.00220308	-10.45	0	0	0.00277893	20.15	0	0	0.00286486	-6.33	0.003	0.001	0.00207201	-4.722	0.005	0.002	0.0027924	-11.645	0.055	0.018	0.034288	-0.508	0.055	0.018	0.0342567	-9.298	0.114	0.038	0.0704941	0.125	0.116	0.039	0.0716644
R114	2019-02-11 11:43	CO2 clumped	OK	FALSE	BD HSLS H 11.27.18 PK RL		Chewbacca	Heated Gas	CO2	2019-02-01 09:17:00		9	9	-37.66	0	0	0.00223103	-2.22	0	0	0.0017692	28.63	0	0	0.0018239	-31.775	0.003	0.001	0.00211135	3.483	0.003	0.001	0.00177899	-29.708	0.052	0.017	0.0322961	-0.244	0.053	0.018	0.0326755	6.689	0.263	0.088	0.162933	-0.287	0.263	0.088	0.163253
R115	2019-02-12 10:44	CO2 clumped	OK	FALSE	EvapDI+CM H 01.15.19 DH		Chewbacca	Heated Gas	CO2	2019-02-01 09:17:00		9	9	0.92	0	0	0.0019048	21.5	0	0	0.00200143	53.09	0	0	0.00206331	5.238	0.003	0.001	0.00174882	27.405	0.003	0.001	0.0020087	31.577	0.03	0.01	0.0183939	-0.88	0.027	0.009	0.0167657	54.173	0.167	0.056	0.103432	-1.314	0.158	0.053	0.0979839
R116	2019-02-12 12:52	CO2 clumped	OK	FALSE	ETH-3-4		Chewbacca	ETH-3-4	Calcite	2019-02-01 09:17:00	90	9	9	1.52	0	0	0.00196812	5.67	0	0	0.00291039	36.77	0	0	0.00300038	5.259	0.003	0.001	0.00186477	11.499	0.005	0.002	0.00292502	16.458	0.041	0.014	0.0253769	-0.328	0.039	0.013	0.0242325	22.793	0.227	0.076	0.140984	-0.329	0.219	0.073	0.135687
R117	2019-02-12 21:32	CO2 clumped	OK	FALSE	ETH-4-3		Chewbacca	ETH-4-3	Calcite	2019-02-01 09:17:00	90	9	9	-10.14	0	0	0.00204369	-9.28	0	0	0.00252845	21.35	0	0	0.00260663	-6.2	0.003	0.001	0.00193081	-3.553	0.004	0.001	0.00254115	-10.136	0.023	0.008	0.0139513	-0.272	0.023	0.008	0.0140808	-7.012	0.24	0.08	0.148796	0.082	0.246	0.082	0.152309
R118	2019-02-13 11:32	CO2 clumped	OK	FALSE	BD HSLS H 11.27.18 PK RL		Chewbacca	Heated Gas	CO2	2019-02-01 09:17:00		9	9	-37.6	0	0	0.00265398	-2.52	0.01	0	0.00315866	28.32	0.01	0	0.00325633	-31.72	0.004	0.001	0.00246932	3.184	0.005	0.002	0.00317254	-30.111	0.039	0.013	0.0241326	-0.425	0.037	0.012	0.0231639	5.98	0.177	0.059	0.109548	-0.397	0.176	0.059	0.109069
R119	2019-02-14 13:29	CO2 clumped	OK	FALSE	BD HSLS UH 11.27.18 PK RL		Chewbacca	Unheated gas	CO2	2019-02-14 08:13:00		9	9	-37.3	0	0	0.00236058	-5.43	0	0	0.0023727	25.32	0	0	0.00244607	-31.541	0.004	0.001	0.00224928	0.262	0.004	0.001	0.00238604	-32.028	0.034	0.011	0.0213536	0.272	0.031	0.01	0.0194034	0.534	0.122	0.041	0.0754853	0.01	0.124	0.041	0.0768238
R120	2019-02-14 15:33	CO2 clumped	OK	FALSE	ETH-1-3		Chewbacca	ETH-1-3	Calcite	2019-02-14 08:13:00	90	9	9	1.87	0	0	0.00157031	5.51	0	0	0.0023891	36.6	0	0	0.00246297	5.576	0.002	0.001	0.00144703	11.336	0.004	0.001	0.00239942	16.143	0.032	0.011	0.0195798	-0.805	0.03	0.01	0.0187293	22.225	0.19	0.063	0.117492	-0.562	0.189	0.063	0.117308
R121	2019-02-14 17:39	CO2 clumped	OK	FALSE	ETH-2-3		Chewbacca	ETH-2-3	Calcite	2019-02-14 08:13:00	90	9	9	-10.52	0	0	0.00152048	-11.44	0.01	0	0.00321729	19.12	0.01	0	0.00331677	-6.636	0.002	0.001	0.00145868	-5.724	0.005	0.002	0.00323352	-12.977	0.026	0.009	0.0163209	-0.549	0.029	0.01	0.0179165	-11.28	0.191	0.064	0.118517	0.137	0.194	0.065	0.12037
R122	2019-02-14 21:55	CO2 clumped	OK	FALSE	ETH-4-3		Chewbacca	ETH-4-3	Calcite	2019-02-14 08:13:00	90	9	9	-10.2	0	0	0.0020111	-11.21	0	0	0.00302207	19.36	0.01	0	0.00311552	-6.323	0.003	0.001	0.00195979	-5.488	0.005	0.002	0.00303945	-12.231	0.042	0.014	0.0261787	-0.352	0.039	0.013	0.0238657	-10.908	0.178	0.059	0.110042	0.038	0.18	0.06	0.111601
R123	2019-02-15 00:04	CO2 clumped	OK	FALSE	Carmel Chalk		Chewbacca	Carmel Chalk	Calcite	2019-02-14 08:13:00	90	9	9	-2.37	0	0	0.00186976	3.62	0.01	0	0.00357534	34.65	0.01	0	0.00368589	1.538	0.003	0.001	0.00178952	9.425	0.006	0.002	0.0035935	10.456	0.038	0.013	0.0234558	-0.407	0.039	0.013	0.0238907	18.545	0.166	0.055	0.102697	-0.386	0.166	0.055	0.102953
R124	2019-02-15 10:57	CO2 clumped	OK	FALSE	EvapDI+CM UH 01.15.19 DU		Chewbacca	Unheated gas	CO2	2019-02-14 08:13:00		9	9	1.41	0	0	0.0015228	28.65	0.01	0	0.00449682	60.45	0.01	0	0.00463586	5.942	0.002	0.001	0.00144625	34.586	0.007	0.002	0.00451854	39.946	0.035	0.012	0.0214903	-0.371	0.032	0.011	0.0200026	69.084	0.134	0.045	0.0832613	-1.2	0.128	0.043	0.0791432
R125	2019-02-15 13:03	CO2 clumped	OK	FALSE	ETH-1-3		Chewbacca	ETH-1-3	Calcite	2019-02-14 08:13:00	90	9	9	1.88	0	0	0.00201448	5.33	0.01	0	0.00329578	36.41	0.01	0	0.00339769	5.58	0.003	0.001	0.0018573	11.155	0.005	0.002	0.00331026	15.938	0.042	0.014	0.026064	-0.834	0.042	0.014	0.0262734	21.837	0.144	0.048	0.0892689	-0.583	0.143	0.048	0.0886064
R126	2019-02-15 15:06	CO2 clumped	OK	FALSE	ETH-2-3		Chewbacca	ETH-2-3	Calcite	2019-02-14 08:13:00	90	9	9	-10.35	0	0	0.00109822	-11.37	0	0	0.00222987	19.2	0	0	0.00229882	-6.475	0.002	0.001	0.00107065	-5.651	0.004	0.001	0.0022417	-12.735	0.055	0.018	0.0340046	-0.543	0.056	0.019	0.0345614	-11.304	0.169	0.056	0.104509	-0.035	0.173	0.058	0.107415
R127	2019-02-15 17:13	CO2 clumped	OK	FALSE	ETH-3-4		Chewbacca	ETH-3-4	Calcite	2019-02-14 08:13:00	90	9	9	1.5	0	0	0.00128737	5.68	0.01	0	0.00341024	36.78	0.01	0	0.00351569	5.238	0.002	0.001	0.00125164	11.513	0.006	0.002	0.00342751	16.346	0.019	0.006	0.0118576	-0.43	0.018	0.006	0.0114055	22.627	0.129	0.043	0.080151	-0.519	0.133	0.044	0.0822927
R128	2019-02-15 19:20	CO2 clumped	OK	FALSE	ETH-4-3		Chewbacca	ETH-4-3	Calcite	2019-02-14 08:13:00	90	9	9	-10.23	0	0	0.00235687	-11.26	0	0	0.0026102	19.31	0	0	0.00269091	-6.358	0.004	0.001	0.00222615	-5.539	0.004	0.001	0.00262346	-12.308	0.036	0.012	0.0221384	-0.343	0.037	0.012	0.022957	-11.006	0.123	0.041	0.0763562	0.042	0.121	0.04	0.0748111
R129	2019-02-15 21:26	CO2 clumped	OK	FALSE	CMTile		Chewbacca	CMTile	Calcite	2019-02-14 08:13:00	90	9	9	1.78	0	0	0.00139119	5.89	0.01	0	0.00412847	36.99	0.01	0	0.00425612	5.503	0.002	0.001	0.00134792	11.715	0.007	0.002	0.00414901	16.516	0.042	0.014	0.0259767	-0.731	0.041	0.014	0.0256664	22.859	0.221	0.074	0.136836	-0.693	0.214	0.071	0.132369
R130	2019-02-15 23:35	CO2 clumped	OK	FALSE	Veinstrom		Chewbacca	Veinstrom	Calcite	2019-02-14 08:13:00	90	9	9	-6.3	0	0	0.00163607	-5.15	0	0	0.00309037	25.61	0.01	0	0.00318593	-2.454	0.003	0.001	0.00156959	0.609	0.005	0.002	0.00310621	-2.191	0.037	0.012	0.0232068	-0.258	0.039	0.013	0.0243007	1.067	0.222	0.074	0.137779	-0.152	0.224	0.075	0.13915
R131	2019-02-16 09:50	CO2 clumped	OK	FALSE	EvapDI+CM H 01.15.19 DU		Chewbacca	Heated Gas	CO2	2019-02-14 08:13:00		9	9	1.31	0	0	0.00185319	19.84	0.01	0	0.00433456	51.37	0.01	0	0.00446858	5.547	0.003	0.001	0.00187296	25.734	0.007	0.002	0.00435888	30.045	0.066	0.022	0.0406853	-1.084	0.063	0.021	0.0392805	50.788	0.251	0.084	0.155526	-1.277	0.241	0.08	0.14949
R132	2019-02-16 12:01	CO2 clumped	OK	FALSE	Carmel Chalk		Chewbacca	Carmel Chalk	Calcite	2019-02-14 08:13:00	90	9	9	-2.46	0	0	0.00272226	3.49	0	0	0.00247464	34.52	0	0	0.00255116	1.442	0.004	0.001	0.00251822	9.296	0.004	0.001	0.00248404	10.237	0.043	0.014	0.0266518	-0.399	0.046	0.015	0.0282962	18.173	0.19	0.063	0.11793	-0.498	0.184	0.061	0.11394
R133	2019-02-17 09:49	CO2 clumped	OK	FALSE	Bonedry DI H 11.1.18 PK		Chewbacca	Heated Gas	CO2	2019-02-14 08:13:00		9	9	-38.1	0	0	0.00202122	-6.09	0.01	0	0.00469899	24.64	0.01	0	0.00484428	-32.319	0.003	0.001	0.00194253	-0.402	0.008	0.003	0.0047224	-34.219	0.039	0.013	0.0240897	-0.512	0.044	0.015	0.0271487	-0.992	0.159	0.053	0.0983244	-0.189	0.155	0.052	0.0963759
R134	2019-02-17 11:55	CO2 clumped	OK	FALSE	CMTile		Chewbacca	CMTile	Calcite	2019-02-14 08:13:00	90	9	9	1.79	0	0	0.00237365	5.9	0.01	0	0.00434865	37	0.01	0	0.00448311	5.519	0.004	0.001	0.00235096	11.727	0.007	0.002	0.00437364	16.549	0.042	0.014	0.0259796	-0.726	0.042	0.014	0.0257594	22.899	0.204	0.068	0.126581	-0.677	0.202	0.067	0.125235
R135	2019-02-18 10:24	CO2 clumped	OK	FALSE	Bonedry DI UH 11.2.18 PK		Chewbacca	Unheated gas	CO2	2019-02-14 08:13:00		9	9	-37.82	0	0	0.00226294	-3.59	0	0	0.00305899	27.22	0.01	0	0.00315357	-31.966	0.003	0.001	0.00206136	2.11	0.005	0.002	0.00307069	-30.7	0.033	0.011	0.0201987	0.282	0.036	0.012	0.0222555	4.108	0.17	0.057	0.1051	-0.115	0.171	0.057	0.105792
R136	2019-02-18 12:30	CO2 clumped	OK	FALSE	ETH-2-3		Chewbacca	ETH-2-3	Calcite	2019-02-14 08:13:00	90	9	9	-10.34	0	0	0.00179799	-11.34	0.01	0	0.00405733	19.23	0.01	0	0.00418279	-6.458	0.003	0.001	0.00172794	-5.616	0.007	0.002	0.00407774	-12.707	0.045	0.015	0.0277375	-0.567	0.042	0.014	0.0262647	-11.278	0.214	0.071	0.132583	-0.078	0.211	0.07	0.130549
R137	2019-02-18 23:14	CO2 clumped	OK	FALSE	ETH-4-3		Chewbacca	ETH-4-3	Calcite	2019-02-14 08:13:00	90	9	9	-10.24	0	0	0.00158098	-11.21	0	0	0.00281081	19.36	0	0	0.00289772	-6.362	0.002	0.001	0.00147572	-5.49	0.005	0.002	0.00282392	-12.269	0.023	0.008	0.0140177	-0.348	0.026	0.009	0.0159507	-10.9	0.28	0.093	0.17375	0.05	0.284	0.095	0.17574
R138	2019-02-19 09:37	CO2 clumped	OK	FALSE	Evap DI+CM UH DU 01.15.19		Chewbacca	Unheated gas	CO2	2019-02-14 08:13:00		9	9	1.93	0	0	0.00135073	30.09	0.01	0	0.00320833	61.94	0.01	0	0.00330753	6.483	0.002	0.001	0.00126733	36.031	0.005	0.002	0.00322357	41.955	0.044	0.015	0.0273441	-0.367	0.044	0.015	0.0270056	71.828	0.157	0.052	0.0972978	-1.427	0.148	0.049	0.0918614
R139	2019-02-19 11:40	CO2 clumped	OK	FALSE	ETH-1-4		Chewbacca	ETH-1-4	Calcite	2019-02-14 08:13:00	90	9	9	1.87	0	0	0.0020752	5.33	0	0	0.0030768	36.42	0.01	0	0.00317193	5.571	0.003	0.001	0.00191748	11.16	0.005	0.002	0.00309024	15.945	0.023	0.008	0.014166	-0.824	0.021	0.007	0.0128492	21.782	0.168	0.056	0.104224	-0.648	0.166	0.055	0.103136
R140	2019-02-20 10:48	CO2 clumped	OK	FALSE	EvapDI+CM H 01.15.19.DU		Chewbacca	Heated Gas	CO2	2019-02-14 08:13:00		9	9	2.33	0	0	0.00164108	25.62	0.01	0	0.00314144	57.33	0.01	0	0.00323858	6.703	0.003	0.001	0.00155262	31.547	0.005	0.002	0.0031568	37.127	0.049	0.016	0.0301979	-0.973	0.049	0.016	0.0302683	62.687	0.182	0.061	0.112863	-1.318	0.178	0.059	0.110388
R141	2019-02-21 09:50	CO2 clumped	OK	FALSE	BD_HSLS H 11.27.18 PK_RL		Chewbacca	Heated Gas	CO2	2019-02-14 08:13:00		9	9	-37.51	0	0	0.00217829	-2.66	0	0	0.00160066	28.17	0	0	0.00165015	-31.642	0.003	0.001	0.00205436	3.041	0.003	0.001	0.00160914	-30.163	0.028	0.009	0.0174759	-0.422	0.029	0.01	0.0179732	5.881	0.172	0.057	0.106597	-0.209	0.17	0.057	0.105305
R142	2019-02-22 11:47	CO2 clumped	OK	FALSE	BD_HSLS 11.27.18. PK.RL		Chewbacca	Unheated gas	CO2	2019-02-14 08:13:00		9	9	-37.57	0	0	0.00164218	-3.64	0	0	0.00306524	27.16	0.01	0	0.00316002	-31.737	0.002	0.001	0.00153381	2.056	0.005	0.002	0.00307949	-30.455	0.033	0.011	0.0203472	0.344	0.033	0.011	0.0205693	16.907	3.675	1.225	2.27771	12.737	3.657	1.219	2.26686
R143	2019-03-18 14:07	CO2 clumped	OK	FALSE	ETH-1-3		Chewbacca	ETH-1-3	Calcite	2019-03-16 16:59:00	90	9	9	1.83	0	0	0.0019941	5.23	0.01	0	0.00351908	36.31	0.01	0	0.00362789	5.532	0.003	0.001	0.00188129	11.059	0.006	0.002	0.0035362	15.791	0.04	0.013	0.024505	-0.837	0.037	0.012	0.0230803	21.227	0.11	0.037	0.0683311	-0.992	0.116	0.039	0.0718158
R144	2019-03-18 16:14	CO2 clumped	OK	FALSE	ETH-2-3		Chewbacca	ETH-2-3	Calcite	2019-03-16 16:59:00	90	9	9	-10.32	0	0	0.00224725	-11.26	0	0	0.00238537	19.31	0	0	0.00245912	-6.435	0.003	0.001	0.00212318	-5.54	0.004	0.001	0.00239758	-12.602	0.047	0.016	0.0290738	-0.56	0.049	0.016	0.0300664	-10.893	0.156	0.052	0.0969933	0.158	0.153	0.051	0.0948584
R145	2019-03-18 18:22	CO2 clumped	OK	FALSE	ETH-3-4		Chewbacca	ETH-3-4	Calcite	2019-03-16 16:59:00	90	9	9	1.55	0	0	0.00191504	5.84	0.01	0	0.00438057	36.94	0.01	0	0.00451602	5.291	0.003	0.001	0.0017998	11.672	0.007	0.002	0.00440151	16.513	0.02	0.007	0.0121619	-0.475	0.02	0.007	0.0121923	22.546	0.192	0.064	0.119088	-0.913	0.194	0.065	0.120167
R146	2019-03-18 20:27	CO2 clumped	OK	FALSE	ETH-2-3		Chewbacca	ETH-2-3	Calcite	2019-03-16 16:59:00	90	9	9	-10.28	0	0	0.00103214	-11.21	0	0	0.00295752	19.37	0	0	0.00304897	-6.397	0.002	0.001	0.000952378	-5.485	0.005	0.002	0.00297125	-12.503	0.024	0.008	0.0149534	-0.554	0.024	0.008	0.0146157	-10.734	0.12	0.04	0.0741192	0.208	0.121	0.04	0.0750091
R147	2019-03-18 22:32	CO2 clumped	OK	FALSE	ETH-3-4		Chewbacca	ETH-3-4	Calcite	2019-03-16 16:59:00	90	9	9	1.55	0	0	0.0017875	5.77	0.01	0	0.00391521	36.87	0.01	0	0.00403627	5.283	0.003	0.001	0.00175283	11.601	0.006	0.002	0.00393603	16.468	0.034	0.011	0.0213653	-0.441	0.038	0.013	0.0235054	22.335	0.191	0.064	0.118111	-0.979	0.18	0.06	0.111748
R148	2019-03-19 11:05	CO2 clumped	OK	FALSE	EvapDI+CM UH 3.5.19 DU		Chewbacca	Unheated gas	CO2	2019-03-16 16:59:00		9	9	1.76	0	0	0.00147435	30.21	0.01	0	0.00411469	62.06	0.01	0	0.00424192	6.325	0.002	0.001	0.00139978	36.154	0.007	0.002	0.0041346	41.888	0.031	0.01	0.0194317	-0.386	0.028	0.009	0.0170903	70.911	0.14	0.047	0.0867353	-2.519	0.125	0.042	0.0776997
R149	2019-03-19 13:13	CO2 clumped	OK	FALSE	VeinStrom		Chewbacca	Veinstrom	Calcite	2019-03-16 16:59:00	90	9	9	-6.31	0	0	0.00123483	-5.05	0	0	0.00216359	25.72	0	0	0.00223048	-2.459	0.002	0.001	0.00122093	0.711	0.004	0.001	0.00217611	-2.1	0.037	0.012	0.0227686	-0.261	0.037	0.012	0.0232298	1.283	0.17	0.057	0.105107	-0.138	0.167	0.056	0.103417
R150	2019-03-19 21:34	CO2 clumped	OK	FALSE	CMTile		Chewbacca	CMTile	Calcite	2019-03-16 16:59:00	90	9	9	1.85	0	0	0.00158257	6.08	0.01	0	0.00320635	37.18	0.01	0	0.00330549	5.582	0.002	0.001	0.00147967	11.907	0.005	0.002	0.00322146	16.754	0.038	0.013	0.0234267	-0.765	0.036	0.012	0.022403	22.863	0.221	0.074	0.136793	-1.068	0.217	0.072	0.134756
R151	2019-03-20 11:06	CO2 clumped	OK	FALSE	BonedryDI UH 3.6.19 DU		Chewbacca	Unheated gas	CO2	2019-03-16 16:59:00		9	9	-37.54	0	0	0.00190865	-3.4	0.01	0	0.00318579	27.41	0.01	0	0.0032843	-31.703	0.003	0.001	0.00181221	2.3	0.005	0.002	0.00320163	-30.223	0.051	0.017	0.0314106	0.307	0.05	0.017	0.0311691	4.337	0.217	0.072	0.13481	-0.268	0.213	0.071	0.132055
R152	2019-03-20 13:11	CO2 clumped	OK	FALSE	Carmel Chalk		Chewbacca	Carmel Chalk	Calcite	2019-03-16 16:59:00	90	9	9	-2.4	0	0	0.00193206	3.52	0.01	0	0.00428624	34.55	0.01	0	0.00441877	1.505	0.003	0.001	0.00192869	9.33	0.007	0.002	0.00430994	10.311	0.056	0.019	0.0349219	-0.424	0.052	0.017	0.0324972	18.02	0.131	0.044	0.0813324	-0.714	0.126	0.042	0.0780059
R153	2019-03-20 21:38	CO2 clumped	OK	FALSE	ETH-4-3		Chewbacca	ETH-4-3	Calcite	2019-03-16 16:59:00	90	9	9	-10.3	0	0	0.00179157	-11.28	0	0	0.00217054	19.3	0	0	0.00223765	-6.419	0.003	0.001	0.0017005	-5.554	0.004	0.001	0.00218186	-12.388	0.046	0.015	0.0282774	-0.347	0.046	0.015	0.0285076	-10.766	0.149	0.05	0.0923211	0.314	0.151	0.05	0.0932898
R154	2019-03-21 12:49	CO2 clumped	OK	FALSE	Evap DI+CM H 01.15.19 DU		Chewbacca	Heated Gas	CO2	2019-03-16 16:59:00		9	9	1.33	0	0	0.00161938	21.7	0.01	0	0.0042904	53.29	0.01	0	0.00442305	5.63	0.003	0.001	0.00157299	27.607	0.007	0.002	0.00431207	31.911	0.053	0.018	0.0330555	-1.152	0.058	0.019	0.0356978	53.561	0.161	0.054	0.0996618	-2.287	0.151	0.05	0.0933583
R155	2019-03-21 15:00	CO2 clumped	OK	FALSE	ETH-1-4		Chewbacca	ETH-1-4	Calcite	2019-03-16 16:59:00	90	9	9	1.89	0	0	0.000984121	5.37	0	0	0.00256634	36.46	0	0	0.00264569	5.588	0.002	0.001	0.000943719	11.196	0.004	0.001	0.00257904	15.971	0.048	0.016	0.0296832	-0.851	0.048	0.016	0.0299264	21.524	0.16	0.053	0.0992799	-0.972	0.157	0.052	0.097117
R156	2019-03-22 11:22	CO2 clumped	OK	FALSE	Bonedry DI H 11.02.18 PK		Chewbacca	Heated Gas	CO2	2019-03-16 16:59:00		9	9	-37.95	0	0	0.00301591	-5.2	0	0	0.0030695	25.56	0.01	0	0.00316441	-32.147	0.005	0.002	0.00282816	0.495	0.005	0.002	0.00308394	-33.186	0.032	0.011	0.019901	-0.508	0.035	0.012	0.0217334	0.579	0.163	0.054	0.100736	-0.412	0.158	0.053	0.097691
R157	2019-03-22 13:29	CO2 clumped	OK	FALSE	IAEA-C2		Chewbacca	IAEA-C2	Calcite	2019-03-16 16:59:00	90	9	9	-8.25	0	0	0.00182061	-1.38	0.01	0	0.0033672	29.49	0.01	0	0.00347132	-4.151	0.003	0.001	0.00172949	4.391	0.005	0.002	0.00338392	-0.251	0.041	0.014	0.0256485	-0.266	0.043	0.014	0.0267325	8.423	0.202	0.067	0.125306	-0.375	0.198	0.066	0.122679
R158	2019-03-22 19:44	CO2 clumped	OK	FALSE	IAEA-C2		Chewbacca	IAEA-C1	Calcite	2019-03-16 16:59:00	90	9	9	2.28	0	0	0.00237882	5.21	0.01	0	0.00316051	36.29	0.01	0	0.00325824	5.95	0.004	0.001	0.00227012	11.034	0.005	0.002	0.00317737	16.283	0.046	0.015	0.0285052	-0.757	0.045	0.015	0.0279439	21.266	0.14	0.047	0.0867007	-0.904	0.136	0.045	0.0843175
R159	2019-03-22 23:58	CO2 clumped	OK	FALSE	MERCK		Chewbacca	MERCK	Calcite	2019-03-16 16:59:00	90	9	9	-42.07	0	0	0.00179604	-8.16	0	0	0.00263808	22.51	0	0	0.00271965	-36.11	0.003	0.001	0.00170658	-2.492	0.004	0.001	0.00265143	-39.589	0.029	0.01	0.0182558	0.023	0.033	0.011	0.020407	-4.953	0.199	0.066	0.123109	0.024	0.202	0.067	0.125194
R160	2019-03-23 11:15	CO2 clumped	OK	FALSE	Evap DI+CMT UH 3.5.19 DU		Chewbacca	Unheated gas	CO2	2019-03-16 16:59:00		9	9	2.33	0	0	0.00167164	29.47	0.01	0	0.00600239	61.3	0.01	0	0.00618798	6.83	0.003	0.001	0.00160489	35.415	0.01	0.003	0.00603153	41.718	0.027	0.009	0.0169058	-0.366	0.029	0.01	0.0181222	69.375	0.209	0.07	0.129435	-2.528	0.198	0.066	0.122802
R161	2019-03-24 11:44	CO2 clumped	OK	FALSE	Evap DI+CM UH 03.06.19 DU		Chewbacca	Unheated gas	CO2	2019-03-16 16:59:00		9	9	-38.13	0.01	0	0.00333963	-3.04	0.01	0	0.00331737	27.78	0.01	0	0.00341994	-32.239	0.005	0.002	0.00323707	2.661	0.005	0.002	0.00333954	-30.451	0.024	0.008	0.0149243	0.291	0.025	0.008	0.0156511	5.079	0.147	0.049	0.0911115	-0.248	0.149	0.05	0.0921863
R162	2019-03-25 12:49	CO2 clumped	OK	FALSE	EvapDI+CM UH 3.5.19 DU		Chewbacca	Unheated gas	CO2	2019-03-16 16:59:00		9	9	1.7	0	0	0.001463	30.01	0.01	0	0.00422742	61.86	0.01	0	0.00435813	6.257	0.002	0.001	0.00143413	35.956	0.007	0.002	0.00424885	41.62	0.036	0.012	0.0223351	-0.385	0.034	0.011	0.0210006	70.636	0.17	0.057	0.105221	-2.393	0.161	0.054	0.099623
R163	2019-03-25 14:58	CO2 clumped	OK	FALSE	ETH-1-4		Chewbacca	ETH-1-4	Calcite	2019-03-16 16:59:00	90	9	9	1.87	0	0	0.00107154	5.37	0	0	0.00244817	36.45	0	0	0.00252387	5.577	0.002	0.001	0.000938425	11.192	0.004	0.001	0.00245808	15.951	0.028	0.009	0.0175129	-0.854	0.028	0.009	0.0173818	21.441	0.158	0.053	0.0980995	-1.045	0.16	0.053	0.0993002
R164	2019-03-25 17:08	CO2 clumped	OK	FALSE	ETH-4-3		Chewbacca	ETH-4-3	Calcite	2019-03-16 16:59:00	90	9	9	-10.3	0	0	0.00125417	-11.34	0	0	0.00151413	19.23	0	0	0.00156095	-6.423	0.002	0.001	0.00116921	-5.622	0.002	0.001	0.00152097	-12.449	0.048	0.016	0.0296592	-0.337	0.047	0.016	0.0291913	-10.981	0.205	0.068	0.127045	0.234	0.205	0.068	0.127257
R165	2019-03-28 12:19	CO2 clumped	OK	FALSE	Evap DI+CMT H 3.5.19 DU		Chewbacca	Heated Gas	CO2	2019-03-16 16:59:00		9	9	1.63	0	0	0.00154049	28.39	0	0	0.00274705	60.18	0	0	0.00283199	6.134	0.002	0.001	0.00145208	34.322	0.004	0.001	0.00276034	38.973	0.047	0.016	0.0292264	-1.252	0.047	0.016	0.0292319	66.88	0.119	0.04	0.0735191	-2.75	0.106	0.035	0.0655928
R166	2019-03-28 14:30	CO2 clumped	OK	FALSE	Veinstrom		Chewbacca	Veinstrom	Calcite	2019-03-16 16:59:00	90	9	9	-6.3	0	0	0.00194988	-5.1	0.01	0	0.0042766	25.66	0.01	0	0.00440884	-2.452	0.003	0.001	0.00174733	0.658	0.007	0.002	0.00429472	-2.16	0.042	0.014	0.0263301	-0.277	0.045	0.015	0.0279738	1.176	0.2	0.067	0.123741	-0.14	0.195	0.065	0.120986
R167	2019-03-28 23:03	CO2 clumped	OK	FALSE	ETH 3-4		Chewbacca	ETH-3-4	Calcite	2019-03-16 16:59:00	90	9	9	1.53	0	0	0.00191482	5.77	0	0	0.00272979	36.87	0	0	0.0028142	5.264	0.003	0.001	0.00177501	11.595	0.004	0.001	0.00274187	16.438	0.037	0.012	0.0230751	-0.446	0.036	0.012	0.0221877	22.288	0.2	0.067	0.124022	-1.013	0.199	0.066	0.123159
R168	2019-03-29 13:07	CO2 clumped	OK	FALSE	Bonedry DI UH 3.6.19 DU		Chewbacca	Unheated gas	CO2	2019-03-16 16:59:00		9	9	-38.03	0	0	0.00243908	0.26	0.01	0	0.00360287	31.18	0.01	0	0.00371427	-32.033	0.004	0.001	0.00235023	5.975	0.006	0.002	0.00362249	-27.142	0.04	0.013	0.025057	0.235	0.04	0.013	0.024581	11.608	0.126	0.042	0.0782406	-0.373	0.131	0.044	0.0809997
R169	2019-04-01 12:18	CO2 clumped	OK	FALSE	Evap DI+CMT UH 3.5.19 DU		Chewbacca	Unheated gas	CO2	2019-03-16 16:59:00		9	9	1.26	0	0	0.00204001	29.55	0.01	0	0.00472255	61.39	0.01	0	0.00486857	5.831	0.003	0.001	0.00187773	35.496	0.008	0.003	0.00474399	40.714	0.036	0.012	0.0225258	-0.383	0.033	0.011	0.0202638	69.592	0.21	0.07	0.130081	-2.481	0.187	0.062	0.115948
R170	2019-04-01 14:21	CO2 clumped	OK	FALSE	ETH-1-4		Chewbacca	ETH-1-4	Calcite	2019-03-16 16:59:00	90	9	9	1.87	0	0	0.00219495	5.34	0	0	0.00228449	36.43	0	0	0.00235513	5.573	0.003	0.001	0.00204638	11.17	0.004	0.001	0.00229463	15.917	0.044	0.015	0.0272107	-0.862	0.042	0.014	0.0261271	21.359	0.106	0.035	0.0656799	-1.08	0.106	0.035	0.0657594
R171	2019-04-01 16:27	CO2 clumped	OK	FALSE	ETH-2-4		Chewbacca	ETH-2-4	Calcite	2019-03-16 16:59:00	90	9	9	-10.28	0	0	0.00184948	-11.28	0.01	0	0.00331015	19.29	0.01	0	0.0034125	-6.404	0.003	0.001	0.00175487	-5.563	0.005	0.002	0.00332656	-12.629	0.027	0.009	0.0167033	-0.597	0.026	0.009	0.0159355	-10.853	0.118	0.039	0.0730554	0.245	0.119	0.04	0.0735479
R172	2019-04-01 22:50	CO2 clumped	OK	FALSE	Veinstrom		Chewbacca	Veinstrom	Calcite	2019-03-16 16:59:00	90	9	9	-6.29	0	0	0.0021611	-5.11	0	0	0.00182814	25.66	0	0	0.00188466	-2.441	0.003	0.001	0.00207163	0.653	0.003	0.001	0.00184007	-2.158	0.038	0.013	0.0236268	-0.281	0.042	0.014	0.0263316	1.117	0.158	0.053	0.0982022	-0.19	0.154	0.051	0.09532
R173	2019-04-02 13:06	CO2 clumped	OK	FALSE	Bonedry DI H 02.19.2018 PK		Chewbacca	Heated Gas	CO2	2019-03-16 16:59:00		9	9	-37.7	0.01	0	0.00325306	-5.46	0.01	0	0.00321086	25.29	0.01	0	0.00331014	-31.922	0.005	0.002	0.00309162	0.23	0.005	0.002	0.00322852	-33.18	0.03	0.01	0.0184756	-0.482	0.03	0.01	0.0184722	0.121	0.102	0.034	0.063464	-0.339	0.105	0.035	0.0650571
R174	2019-04-02 16:33	CO2 clumped	OK	FALSE	Carmel Chalk		Chewbacca	Carmel Chalk	Calcite	2019-03-16 16:59:00	90	9	9	-2.44	0	0	0.00124842	3.34	0	0	0.00259327	34.37	0	0	0.00267345	1.46	0.002	0.001	0.00115007	9.152	0.004	0.001	0.00260498	10.09	0.026	0.009	0.0159543	-0.423	0.026	0.009	0.0159998	17.551	0.186	0.062	0.115346	-0.822	0.18	0.06	0.111824
R175	2019-04-03 11:07	CO2 clumped	OK	FALSE	Evap DI+CMT H 03.05.19 DU		Chewbacca	Heated Gas	CO2	2019-03-16 16:59:00		9	9	1.93	0	0	0.00247453	25.35	0.01	0	0.00380156	57.05	0.01	0	0.0039191	6.318	0.004	0.001	0.00234834	31.269	0.006	0.002	0.00382072	36.183	0.048	0.016	0.0296967	-1.223	0.051	0.017	0.03131	60.868	0.139	0.046	0.0860875	-2.49	0.133	0.044	0.0827268
R176	2019-04-03 13:17	CO2 clumped	OK	FALSE	CMTile		Chewbacca	CMTile	Calcite	2019-03-16 16:59:00	90	9	9	1.83	0	0	0.0012246	5.99	0	0	0.0020199	37.09	0	0	0.00208236	5.561	0.002	0.001	0.00110796	11.816	0.003	0.001	0.00202801	16.632	0.04	0.013	0.0247046	-0.775	0.038	0.013	0.0235655	22.679	0.111	0.037	0.0689134	-1.067	0.108	0.036	0.0667576
R177	2019-04-03 23:51	CO2 clumped	OK	FALSE	ETH-3-4		Chewbacca	ETH-3-4	Calcite	2019-03-16 16:59:00	90	9	9	1.48	0	0	0.00141712	5.69	0.01	0	0.00357039	36.79	0.01	0	0.00368079	5.221	0.002	0.001	0.00133708	11.518	0.006	0.002	0.00358757	16.288	0.053	0.018	0.0326275	-0.474	0.053	0.018	0.032708	22.234	0.163	0.054	0.100918	-0.913	0.161	0.054	0.0998615
R178	2019-04-04 11:27	CO2 clumped	OK	FALSE	Evap DI + CMT UH 3.5.19 DU		Chewbacca	Unheated gas	CO2	2019-03-16 16:59:00		9	9	2.5	0	0	0.00232786	28.64	0.01	0	0.00458671	60.45	0.01	0	0.00472853	6.962	0.004	0.001	0.00229218	34.581	0.007	0.002	0.00461204	41.065	0.048	0.016	0.0298927	-0.336	0.047	0.016	0.0290698	67.788	0.136	0.045	0.0846009	-2.4	0.134	0.045	0.0830096
R179	2019-04-05 00:05	CO2 clumped	OK	FALSE	ETH-2-3		Chewbacca	ETH-2-3	Calcite	2019-03-16 16:59:00	90	9	9	-10.21	0	0	0.00178312	-11.17	0.01	0	0.00415129	19.41	0.01	0	0.00427965	-6.336	0.003	0.001	0.00158779	-5.445	0.007	0.002	0.00416887	-12.434	0.042	0.014	0.0263304	-0.587	0.045	0.015	0.0275893	-10.697	0.126	0.042	0.0780546	0.164	0.137	0.046	0.0849093
R180	2019-04-05 11:08	CO2 clumped	OK	FALSE	Bonedry DI UH 3.6.19 DU		Chewbacca	Unheated gas	CO2	2019-03-16 16:59:00		9	9	-37.85	0	0	0.00244704	-3.87	0.01	0	0.00369627	26.93	0.01	0	0.00381056	-32.006	0.004	0.001	0.00237467	1.829	0.006	0.002	0.00371697	-30.973	0.027	0.009	0.016772	0.318	0.028	0.009	0.0170632	3.43	0.107	0.036	0.0661317	-0.23	0.097	0.032	0.0601254
R181	2019-04-05 13:12	CO2 clumped	OK	FALSE	VeinStrom		Chewbacca	Veinstrom	Calcite	2019-03-16 16:59:00	90	9	9	-6.32	0	0	0.00132502	-5.13	0	0	0.00279418	25.63	0	0	0.00288058	-2.47	0.002	0.001	0.00128893	0.632	0.005	0.002	0.00280882	-2.218	0.044	0.015	0.0271261	-0.29	0.045	0.015	0.027888	1.17	0.114	0.038	0.0708795	-0.094	0.113	0.038	0.0698642
R182	2019-04-05 23:49	CO2 clumped	OK	FALSE	ETH-1-4		Chewbacca	ETH-1-4	Calcite	2019-03-16 16:59:00	90	9	9	1.82	0	0	0.00192723	5.26	0	0	0.00257227	36.35	0	0	0.0026518	5.52	0.003	0.001	0.00177146	11.09	0.004	0.001	0.00258285	15.785	0.032	0.011	0.0197847	-0.86	0.03	0.01	0.0186932	21.17	0.217	0.072	0.134634	-1.108	0.211	0.07	0.130544
R183	2019-04-06 15:55	CO2 clumped	OK	FALSE	VeinStrom		Chewbacca	Veinstrom	Calcite	2019-03-16 16:59:00	90	9	9	-6.33	0	0	0.00162366	-5.13	0.01	0	0.00336643	25.63	0.01	0	0.00347052	-2.483	0.002	0.001	0.00149236	0.63	0.005	0.002	0.00338155	-2.196	0.027	0.009	0.0169828	-0.253	0.028	0.009	0.0172663	1.044	0.145	0.048	0.0901654	-0.217	0.148	0.049	0.0919447
R184	2019-04-06 18:00	CO2 clumped	OK	FALSE	ETH-1-4		Chewbacca	ETH-1-4	Calcite	2019-03-16 16:59:00	90	9	9	1.92	0	0	0.001354	5.48	0.01	0	0.00343599	36.57	0.01	0	0.00354223	5.627	0.002	0.001	0.00131759	11.306	0.006	0.002	0.00345352	16.085	0.031	0.01	0.0195092	-0.884	0.029	0.01	0.0180666	21.71	0.115	0.038	0.0712313	-1.007	0.12	0.04	0.0741371
R185	2019-04-06 20:06	CO2 clumped	OK	FALSE	ETH-2-3		Chewbacca	ETH-2-3	Calcite	2019-03-16 16:59:00	90	9	9	-10.26	0	0	0.00121312	-11.21	0.01	0	0.00469036	19.37	0.01	0	0.00483538	-6.384	0.002	0.001	0.00109489	-5.485	0.008	0.003	0.00471199	-12.524	0.039	0.013	0.0243881	-0.588	0.037	0.012	0.0230359	-10.771	0.154	0.051	0.0954094	0.17	0.154	0.051	0.0957492
R186	2019-04-06 22:12	CO2 clumped	OK	FALSE	ETH-3-4		Chewbacca	ETH-3-4	Calcite	2019-03-16 16:59:00	90	9	9	1.58	0	0	0.00198219	5.87	0.01	0	0.00385781	36.97	0.01	0	0.00397709	5.317	0.003	0.001	0.00182023	11.701	0.006	0.002	0.00387494	16.562	0.051	0.017	0.0314661	-0.481	0.049	0.016	0.0301675	22.413	0.161	0.054	0.100086	-1.101	0.164	0.055	0.101589
R187	2019-04-07 00:18	CO2 clumped	OK	FALSE	ETH-4-3		Chewbacca	ETH-4-3	Calcite	2019-03-16 16:59:00	90	6	6	-10.3	0	0	0.0028026	-11.28	0.01	0	0.00540824	19.29	0.01	0	0.00557546	-6.416	0.003	0.001	0.00273438	-5.56	0.007	0.003	0.00543732	-12.41	0.043	0.017	0.0350874	-0.366	0.047	0.019	0.0389845	-10.804	0.187	0.076	0.153718	0.288	0.183	0.075	0.150403
R188	2019-04-07 13:07	CO2 clumped	OK	FALSE	Bonedry DI H 3.24.17 DU		Chewbacca	Heated Gas	CO2	2019-03-16 16:59:00		9	9	-37.78	0	0	0.00303286	-5.95	0	0	0.00221694	24.79	0	0	0.00228549	-32.008	0.005	0.002	0.00290297	-0.256	0.004	0.001	0.00223229	-33.798	0.064	0.021	0.0395467	-0.55	0.066	0.022	0.0406278	-0.744	0.168	0.056	0.104008	-0.231	0.167	0.056	0.103262
R189	2019-04-07 15:19	CO2 clumped	OK	FALSE	CMTile		Chewbacca	CMTile	Calcite	2019-03-16 16:59:00	90	9	9	1.87	0	0	0.00139527	6.04	0	0	0.00281283	37.15	0	0	0.0028998	5.593	0.002	0.001	0.00133836	11.875	0.005	0.002	0.00282713	16.742	0.017	0.006	0.0105301	-0.757	0.017	0.006	0.0102606	23.257	0.228	0.076	0.141193	-0.618	0.228	0.076	0.141368
R190	2019-04-07 23:37	CO2 clumped	OK	FALSE	Carmel Chalk		Chewbacca	Carmel Chalk	Calcite	2019-03-16 16:59:00	90	9	9	-2.37	0	0	0.00152252	3.58	0	0	0.00274827	34.61	0	0	0.00283325	1.531	0.002	0.001	0.00140899	9.385	0.004	0.001	0.00276069	10.401	0.03	0.01	0.0184991	-0.415	0.029	0.01	0.0180744	18.497	0.246	0.082	0.152561	-0.355	0.241	0.08	0.149122
R191	2019-04-08 11:30	CO2 clumped	OK	FALSE	Evap DI + CMT 3.5.19 DU		Chewbacca	Heated Gas	CO2	2019-03-16 16:59:00		9	9	1.45	0	0	0.00170151	27.31	0	0	0.00293747	59.07	0	0	0.0030283	5.934	0.003	0.001	0.0015958	33.237	0.005	0.002	0.00295141	37.77	0.025	0.008	0.0156015	-1.173	0.024	0.008	0.0148581	66.021	0.177	0.059	0.109772	-1.459	0.166	0.055	0.102823
R192	2019-04-08 13:33	CO2 clumped	OK	FALSE	VeinStrom		Chewbacca	Veinstrom	Calcite	2019-03-16 16:59:00	90	9	9	-6.34	0	0	0.00150667	-5.1	0	0	0.00289731	25.66	0	0	0.0029869	-2.495	0.002	0.001	0.00143436	0.658	0.005	0.002	0.00291176	-2.17	0.038	0.013	0.023655	-0.242	0.041	0.014	0.0254285	1.273	0.124	0.041	0.0769739	-0.044	0.122	0.041	0.0757541
R193	2019-04-08 23:26	CO2 clumped	OK	FALSE	Carmel Chalk		Chewbacca	Carmel Chalk	Calcite	2019-03-16 16:59:00	90	9	9	-2.36	0	0	0.00224246	3.54	0.01	0	0.00376055	34.57	0.01	0	0.00387683	1.544	0.003	0.001	0.00216414	9.347	0.006	0.002	0.00378068	10.367	0.04	0.013	0.0250843	-0.424	0.044	0.015	0.0270147	18.335	0.206	0.069	0.127579	-0.437	0.198	0.066	0.122907
R194	2019-04-09 12:15	CO2 clumped	OK	FALSE	Evap DI+CMT UH 03.05.19 DU		Chewbacca	Unheated gas	CO2	2019-03-16 16:59:00		9	9	2.1	0	0	0.00165893	30.27	0.01	0	0.00488968	62.12	0.01	0	0.00504087	6.647	0.003	0.001	0.00159626	36.215	0.008	0.003	0.00491375	42.313	0.024	0.008	0.0146827	-0.366	0.024	0.008	0.0151596	72.413	0.16	0.053	0.0991831	-1.237	0.154	0.051	0.0951746
R195	2019-04-10 00:39	CO2 clumped	OK	FALSE	ETH-3-4		Chewbacca	ETH-3-4	Calcite	2019-03-16 16:59:00	90	9	9	1.54	0	0	0.00111981	5.76	0.01	0	0.0033696	36.86	0.01	0	0.00347379	5.273	0.002	0.001	0.00107327	11.588	0.005	0.002	0.00338611	16.435	0.053	0.018	0.0326893	-0.452	0.054	0.018	0.0332525	22.728	0.235	0.078	0.145785	-0.568	0.233	0.078	0.144125
R196	2019-04-10 11:36	CO2 clumped	OK	FALSE	Bonedry DI UH 3.6.19 DU		Chewbacca	Unheated gas	CO2	2019-03-16 16:59:00		9	9	-38.11	0	0	0.001479	-4.16	0	0	0.00290979	26.63	0	0	0.00299976	-32.26	0.002	0.001	0.00133888	1.533	0.005	0.002	0.00292204	-31.61	0.038	0.013	0.0234235	0.222	0.04	0.013	0.0249971	2.955	0.153	0.051	0.0949719	-0.114	0.153	0.051	0.0951118
R197	2019-04-10 13:45	CO2 clumped	OK	FALSE	CM Tile		Chewbacca	CMTile	Calcite	2019-03-16 16:59:00	90	9	9	1.8	0	0	0.00247745	5.87	0.01	0	0.00396283	36.97	0.01	0	0.00408536	5.524	0.004	0.001	0.00240704	11.701	0.006	0.002	0.00398494	16.484	0.042	0.014	0.02601	-0.771	0.041	0.014	0.0252141	22.881	0.161	0.054	0.0996681	-0.643	0.158	0.053	0.097955
R198	2019-04-11 00:18	CO2 clumped	OK	FALSE	Carmel Chalk		Chewbacca	Carmel Chalk	Calcite	2019-03-16 16:59:00	90	9	9	-2.32	0	0	0.0014563	3.49	0	0	0.00291746	34.52	0	0	0.00300767	1.58	0.002	0.001	0.00141731	9.302	0.005	0.002	0.00293293	10.326	0.046	0.015	0.0282539	-0.459	0.045	0.015	0.0281717	18.256	0.104	0.035	0.0643482	-0.427	0.102	0.034	0.0632224
R199	2019-04-11 17:16	CO2 clumped	OK	FALSE	ETH 1-3		Chewbacca	ETH-1-3	Calcite	2019-03-16 16:59:00	90	9	9	1.76	0	0	0.00168774	5.11	0	0	0.00288791	36.18	0	0	0.00297721	5.462	0.003	0.001	0.00160171	10.932	0.005	0.002	0.00290233	15.585	0.045	0.015	0.02761	-0.844	0.043	0.014	0.0264784	21.363	0.175	0.058	0.108723	-0.608	0.168	0.056	0.104172
R200	2019-04-12 01:34	CO2 clumped	OK	FALSE	ETH 2-4		Chewbacca	ETH-2-4	Calcite	2019-03-16 16:59:00	90	9	9	-10.28	0	0	0.00194933	-11.27	0	0	0.00225838	19.3	0	0	0.00232821	-6.399	0.003	0.001	0.00188079	-5.547	0.004	0.001	0.00227189	-12.622	0.048	0.016	0.0298182	-0.61	0.053	0.018	0.0326944	-11.139	0.135	0.045	0.0838788	-0.077	0.14	0.047	0.0866655
R201	2019-04-12 11:20	CO2 clumped	OK	FALSE	Evap DI + CM H DU 2.28.19		Chewbacca	Heated Gas	CO2	2019-03-16 16:59:00		9	9	2.65	0.01	0	0.00361663	28.15	0.01	0	0.00568039	59.94	0.01	0	0.00585603	7.089	0.006	0.002	0.00340961	34.085	0.009	0.003	0.00570805	39.881	0.064	0.021	0.0397136	-1.133	0.059	0.02	0.0367309	67.853	0.175	0.058	0.108467	-1.382	0.172	0.057	0.106462
R202	2019-04-14 13:54	CO2 clumped	OK	FALSE	BonedryDI H 2.3.17 DU		Chewbacca	Heated Gas	CO2	2019-03-16 16:59:00		9	9	-38.77	0	0	0.00256661	-6.09	0.01	0	0.00395012	24.64	0.01	0	0.00407226	-32.946	0.004	0.001	0.00243364	-0.405	0.006	0.002	0.0039698	-34.902	0.036	0.012	0.0221805	-0.547	0.031	0.01	0.0191265	-1.005	0.224	0.075	0.138597	-0.195	0.218	0.073	0.135274
R203	2019-04-14 16:13	CO2 clumped	OK	FALSE	ETH-1-4		Chewbacca	ETH-1-4	Calcite	2019-03-16 16:59:00	90	9	9	1.85	0	0	0.00201307	5.26	0	0	0.00193022	36.34	0	0	0.0019899	5.554	0.003	0.001	0.00189321	11.087	0.003	0.001	0.00193973	15.833	0.05	0.017	0.031157	-0.845	0.05	0.017	0.0309113	21.729	0.116	0.039	0.0718039	-0.556	0.109	0.036	0.0678499
R204	2019-04-14 18:15	CO2 clumped	OK	FALSE	ETH-2-3		Chewbacca	ETH-2-3	Calcite	2019-03-16 16:59:00	90	9	9	-10.31	0	0	0.00148164	-11.28	0.01	0	0.00342372	19.29	0.01	0	0.00352959	-6.43	0.002	0.001	0.00138181	-5.556	0.006	0.002	0.00343979	-12.647	0.037	0.012	0.0232156	-0.595	0.041	0.014	0.0255136	-10.957	0.158	0.053	0.0980776	0.126	0.161	0.054	0.0995559
R205	2019-04-14 20:18	CO2 clumped	OK	FALSE	Veinstrom		Chewbacca	Veinstrom	Calcite	2019-03-16 16:59:00	90	9	9	-6.37	0	0	0.00160553	-5.2	0	0	0.00290013	25.56	0	0	0.0029898	-2.523	0.002	0.001	0.00154849	0.555	0.005	0.002	0.00291537	-2.335	0.03	0.01	0.0187507	-0.277	0.028	0.009	0.0175324	0.951	0.137	0.046	0.0848527	-0.159	0.14	0.047	0.0864723
R206	2019-04-14 22:22	CO2 clumped	OK	FALSE	Carmel Chalk		Chewbacca	Carmel Chalk	Calcite	2019-03-16 16:59:00	90	9	9	-2.35	0	0	0.00110096	3.51	0	0	0.0026263	34.54	0	0	0.00270751	1.549	0.002	0.001	0.00107567	9.318	0.004	0.001	0.00263992	10.366	0.027	0.009	0.0165323	-0.403	0.028	0.009	0.0174466	18.285	0.154	0.051	0.095549	-0.43	0.15	0.05	0.0929986
R207	2019-04-15 13:05	CO2 clumped	OK	FALSE	Bonedry DI UH 3.6.19 DU		Chewbacca	Unheated gas	CO2	2019-03-16 16:59:00		9	9	-37.86	0	0	0.00188701	-0.32	0	0	0.00233547	30.59	0	0	0.00240768	-31.896	0.003	0.001	0.00174069	5.398	0.004	0.001	0.00234505	-27.566	0.024	0.008	0.0145995	0.217	0.023	0.008	0.0140683	10.682	0.248	0.083	0.153515	-0.141	0.243	0.081	0.15083
R208	2019-04-16 01:32	CO2 clumped	OK	FALSE	ETH-3-4		Chewbacca	ETH-3-4	Calcite	2019-03-16 16:59:00	90	9	9	1.5	0	0	0.00228878	5.85	0.01	0	0.00335978	36.95	0.01	0	0.00346367	5.242	0.004	0.001	0.00218039	11.682	0.005	0.002	0.00337718	16.484	0.034	0.011	0.021102	-0.463	0.036	0.012	0.0225163	22.987	0.248	0.083	0.153463	-0.501	0.239	0.08	0.148094
R209	2019-04-17 00:27	CO2 clumped	OK	FALSE	ETH-1-3		Chewbacca	ETH-1-3	Calcite	2019-03-16 16:59:00	90	9	9	1.77	0	0	0.0011542	5.42	0.01	0	0.00518716	36.51	0.01	0	0.00534754	5.483	0.002	0.001	0.00113801	11.249	0.008	0.003	0.00521261	15.901	0.028	0.009	0.0170868	-0.863	0.023	0.008	0.0140416	22.076	0.139	0.046	0.0861714	-0.537	0.138	0.046	0.0855052
R210	2019-04-17 10:56	CO2 clumped	OK	FALSE	Evap DI + CMT 3.5.19 DU		Chewbacca	Unheated gas	CO2	2019-03-16 16:59:00		9	9	1.15	0	0	0.00110894	29.39	0.01	0	0.00400611	61.21	0.01	0	0.00412998	5.725	0.002	0.001	0.000989108	35.326	0.006	0.002	0.00402424	40.469	0.034	0.011	0.0212219	-0.348	0.037	0.012	0.0230838	70.409	0.195	0.065	0.12108	-1.392	0.176	0.059	0.108788
R211	2019-04-17 12:58	CO2 clumped	OK	FALSE	CMTile		Chewbacca	CMTile	Calcite	2019-03-16 16:59:00	90	9	9	1.87	0	0	0.00105887	6.06	0	0	0.00180193	37.16	0	0	0.00185764	5.594	0.002	0.001	0.00101677	11.886	0.003	0.001	0.00181136	16.786	0.022	0.007	0.0134847	-0.725	0.021	0.007	0.0128948	23.324	0.174	0.058	0.10777	-0.577	0.168	0.056	0.103981
R212	2019-04-17 23:25	CO2 clumped	OK	FALSE	Veinstrom		Chewbacca	Veinstrom	Calcite	2019-03-16 16:59:00	90	9	9	-6.29	0	0	0.00146326	-5.12	0.01	0	0.00341043	25.64	0.01	0	0.00351588	-2.449	0.002	0.001	0.00145021	0.637	0.006	0.002	0.00342874	-2.169	0.068	0.023	0.0420796	-0.267	0.066	0.022	0.0409609	1.203	0.153	0.051	0.0951108	-0.07	0.155	0.052	0.0963557
R213	2019-04-18 10:37	CO2 clumped	OK	FALSE	Bonedry DI UH 3.6.19 DU		Chewbacca	Unheated gas	CO2	2019-03-16 16:59:00		9	9	-37.58	0	0	0.00268021	-3.41	0.01	0	0.00322658	27.4	0.01	0	0.00332635	-31.733	0.004	0.001	0.00255947	2.291	0.005	0.002	0.00324413	-30.304	0.054	0.018	0.0336106	0.264	0.056	0.019	0.0348646	4.441	0.169	0.056	0.104473	-0.146	0.176	0.059	0.108806
R214	2019-04-18 12:39	CO2 clumped	OK	FALSE	Carmel Chalk		Chewbacca	Carmel Chalk	Calcite	2019-03-16 16:59:00	90	9	9	-2.36	0	0	0.00158871	3.52	0	0	0.00259881	34.55	0	0	0.00267917	1.545	0.002	0.001	0.00150845	9.329	0.004	0.001	0.00261186	10.334	0.053	0.018	0.0329431	-0.44	0.052	0.017	0.0323942	18.323	0.162	0.054	0.10048	-0.414	0.156	0.052	0.0969934
R215	2019-04-22 11:53	CO2 clumped	OK	FALSE	Evap DI + CMT H 3.5.19 DU		Chewbacca	Heated Gas	CO2	2019-03-16 16:59:00		9	9	2.19	0	0	0.0018067	23.2	0.01	0	0.00469721	54.84	0.01	0	0.00484244	6.485	0.003	0.001	0.00171128	29.116	0.008	0.003	0.00471992	34.373	0.048	0.016	0.0298977	-1.088	0.047	0.016	0.0291042	57.758	0.189	0.063	0.116882	-1.247	0.183	0.061	0.113318
R216	2019-04-22 14:05	CO2 clumped	OK	FALSE	VeinStrom		Chewbacca	Veinstrom	Calcite	2019-03-16 16:59:00	90	9	9	-6.4	0	0	0.00109642	-5.38	0	0	0.00274925	25.37	0	0	0.00283426	-2.556	0.002	0.001	0.00103041	0.378	0.004	0.001	0.00276237	-2.529	0.038	0.013	0.0238539	-0.263	0.038	0.013	0.0234851	0.744	0.193	0.064	0.119373	-0.012	0.194	0.065	0.120326
R217	2019-04-23 00:26	CO2 clumped	OK	FALSE	ETH-3-4		Chewbacca	ETH-3-4	Calcite	2019-03-16 16:59:00	90	9	9	1.48	0	0	0.00156566	5.63	0.01	0	0.00481402	36.72	0.01	0	0.00496287	5.214	0.002	0.001	0.00141232	11.457	0.008	0.003	0.00483582	16.243	0.035	0.012	0.0219803	-0.452	0.036	0.012	0.0221975	22.547	0.132	0.044	0.0818175	-0.486	0.126	0.042	0.0782966
R218	2019-04-24 11:36	CO2 clumped	OK	FALSE	Evap DI + CMT UH 3.5.19 DU		Chewbacca	Unheated gas	CO2	2019-03-16 16:59:00		9	9	1.6	0	0	0.001118	29.14	0	0	0.00233223	60.96	0	0	0.00240435	6.132	0.002	0.001	0.00107639	35.082	0.004	0.001	0.00234415	40.701	0.048	0.016	0.0300141	-0.311	0.045	0.015	0.0279498	70.15	0.122	0.041	0.0758366	-1.161	0.112	0.037	0.0692945
R219	2019-04-25 00:11	CO2 clumped	OK	FALSE	Carmel Chalk		Chewbacca	Carmel Chalk	Calcite	2019-03-16 16:59:00	90	9	9	-2.32	0	0	0.00189255	3.75	0.01	0	0.00402015	34.79	0.01	0	0.00414445	1.588	0.003	0.001	0.00180119	9.561	0.007	0.002	0.00404002	10.618	0.04	0.013	0.0247353	-0.43	0.035	0.012	0.0218236	18.778	0.196	0.065	0.121495	-0.427	0.192	0.064	0.119157
R220	2019-04-25 10:55	CO2 clumped	OK	FALSE	Evap DI UH DU 3.6.19		Chewbacca	Unheated gas	CO2	2019-03-16 16:59:00		9	9	-37.97	0	0	0.00275704	-3.7	0	0	0.00280826	27.1	0	0	0.0028951	-32.109	0.004	0.001	0.00263944	1.997	0.005	0.002	0.00282474	-30.965	0.037	0.012	0.0226685	0.273	0.034	0.011	0.0209288	4.086	0.205	0.068	0.126852	0.088	0.203	0.068	0.125552
R221	2019-04-25 13:02	CO2 clumped	OK	FALSE	CMTile		Chewbacca	CMTile	Calcite	2019-03-16 16:59:00	90	9	9	1.87	0	0	0.00114635	6.05	0.01	0	0.00499934	37.15	0.01	0	0.00515392	5.6	0.002	0.001	0.0011312	11.877	0.008	0.003	0.00502393	16.757	0.027	0.009	0.0170157	-0.75	0.029	0.01	0.018275	23.285	0.228	0.076	0.141138	-0.595	0.213	0.071	0.132162
R222	2019-04-25 23:27	CO2 clumped	OK	FALSE	ETH-1-4		Chewbacca	ETH-1-4	Calcite	2019-03-16 16:59:00	90	9	9	1.88	0	0	0.00104278	5.37	0	0	0.00227152	36.45	0	0	0.00234176	5.58	0.002	0.001	0.000970724	11.196	0.004	0.001	0.00228212	15.983	0.037	0.012	0.0226928	-0.83	0.035	0.012	0.0219497	21.82	0.187	0.062	0.115979	-0.681	0.183	0.061	0.113634
R223	2019-04-26 11:12	CO2 clumped	OK	FALSE	Evap DI + CMT UH 3.5.19 DU		Chewbacca	Unheated gas	CO2	2019-03-16 16:59:00		9	9	2.03	0	0	0.00165368	30.46	0.01	0	0.00339149	62.33	0.01	0	0.00349635	6.589	0.002	0.001	0.00148718	36.411	0.005	0.002	0.00340565	42.472	0.043	0.014	0.026673	-0.34	0.041	0.014	0.0254655	72.992	0.159	0.053	0.0986064	-1.075	0.143	0.048	0.08884
R224	2019-04-26 13:22	CO2 clumped	OK	FALSE	VeinStrom		Chewbacca	Veinstrom	Calcite	2019-03-16 16:59:00	90	9	9	-6.32	0	0	0.00209263	-5.13	0	0	0.0025193	25.63	0	0	0.00259719	-2.469	0.003	0.001	0.00199018	0.629	0.004	0.001	0.00253267	-2.196	0.068	0.023	0.0421297	-0.266	0.072	0.024	0.0445063	1.317	0.237	0.079	0.146908	0.058	0.239	0.08	0.147961
R225	2019-04-27 12:05	CO2 clumped	OK	FALSE	Bonedry DI UH 3.6.19 DU		Chewbacca	Unheated gas	CO2	2019-03-16 16:59:00		9	9	-37.89	0	0	0.00253998	-3.69	0	0	0.00288077	27.11	0	0	0.00296984	-32.041	0.004	0.001	0.00243275	2.006	0.005	0.002	0.00289709	-30.898	0.026	0.009	0.0161441	0.26	0.028	0.009	0.0170973	4.067	0.152	0.051	0.0945042	0.05	0.156	0.052	0.0969438
R226	2019-04-27 14:14	CO2 clumped	OK	FALSE	Carmel Chalk		Chewbacca	Carmel Chalk	Calcite	2019-03-16 16:59:00	90	9	9	-2.35	0	0	0.00223465	3.48	0.01	0	0.00423978	34.51	0.01	0	0.00437088	1.548	0.003	0.001	0.00207208	9.29	0.007	0.002	0.00425916	10.329	0.039	0.013	0.0243098	-0.411	0.037	0.012	0.0228077	18.274	0.205	0.068	0.127343	-0.385	0.2	0.067	0.123863
R227	2019-04-28 00:33	CO2 clumped	OK	FALSE	ETH-3-4		Chewbacca	ETH-3-4	Calcite	2019-03-16 16:59:00	90	9	9	1.56	0	0	0.00176811	5.79	0.01	0	0.00325324	36.89	0.01	0	0.00335383	5.295	0.003	0.001	0.00167066	11.618	0.005	0.002	0.00326913	16.484	0.028	0.009	0.0173753	-0.455	0.027	0.009	0.0165261	22.911	0.199	0.066	0.123588	-0.449	0.196	0.065	0.121566
R228	2019-04-29 12:11	CO2 clumped	OK	FALSE	EvapDI+CM UH 3.5.19 DU		Chewbacca	Unheated gas	CO2	2019-03-16 16:59:00		9	9	2.54	0	0	0.00135663	30.51	0	0	0.00205335	62.37	0	0	0.00211684	7.069	0.002	0.001	0.00123335	36.455	0.003	0.001	0.00206149	43.005	0.064	0.021	0.0396205	-0.363	0.06	0.02	0.036967	73.127	0.085	0.028	0.0528934	-1.036	0.078	0.026	0.0484313
R229	2019-04-29 14:16	CO2 clumped	OK	FALSE	ETH-1-4		Chewbacca	ETH-1-4	Calcite	2019-03-16 16:59:00	90	9	9	1.88	0	0	0.002285	5.34	0	0	0.00214467	36.42	0	0	0.00221098	5.577	0.003	0.001	0.00212892	11.165	0.003	0.001	0.00215393	15.947	0.031	0.01	0.0194802	-0.832	0.033	0.011	0.0205071	21.809	0.198	0.066	0.122466	-0.632	0.193	0.064	0.119544
R230	2019-04-30 00:34	CO2 clumped	OK	FALSE	ETH-2-4		Chewbacca	ETH-2-4	Calcite	2019-03-16 16:59:00	90	9	9	-10.3	0	0	0.00210484	-11.28	0	0	0.00296928	19.29	0	0	0.00306109	-6.425	0.003	0.001	0.00193435	-5.563	0.005	0.002	0.00298169	-12.641	0.047	0.016	0.028862	-0.587	0.046	0.015	0.0284295	-10.935	0.172	0.057	0.106571	0.162	0.175	0.058	0.108259
R231	2019-04-30 11:03	CO2 clumped	OK	FALSE	Bonedry DI UH 3.6.19 DU		Chewbacca	Unheated gas	CO2	2019-03-16 16:59:00		9	9	-37.71	0	0	0.00165168	-1.01	0	0	0.0026156	29.88	0	0	0.00269648	-31.776	0.003	0.001	0.00158997	4.705	0.004	0.001	0.00262953	-28.123	0.036	0.012	0.0222877	0.193	0.037	0.012	0.0228344	9.317	0.124	0.041	0.0769184	-0.115	0.125	0.042	0.0774228
R232	2019-05-01 10:52	CO2 clumped	OK	FALSE	Evap DI+CMT UH 03.06.19 DU		Chewbacca	Unheated gas	CO2	2019-03-16 16:59:00		9	9	1.53	0	0	0.00138173	29.75	0	0	0.0022437	61.59	0	0	0.00231308	6.094	0.002	0.001	0.0013159	35.688	0.004	0.001	0.00225513	41.248	0.034	0.011	0.0212218	-0.321	0.034	0.011	0.0208603	71.243	0.176	0.059	0.109295	-1.312	0.164	0.055	0.101866
R233	2019-05-01 12:54	CO2 clumped	OK	FALSE	Carmel Chalk		Chewbacca	Carmel Chalk	Calcite	2019-03-16 16:59:00	90	9	9	-2.35	0	0	0.00259973	3.56	0	0	0.0019527	34.59	0	0	0.00201308	1.549	0.004	0.001	0.0024299	9.372	0.003	0.001	0.00196128	10.394	0.036	0.012	0.0222573	-0.428	0.035	0.012	0.0219026	18.403	0.242	0.081	0.149788	-0.421	0.239	0.08	0.148269
R234	2019-05-01 23:22	CO2 clumped	OK	FALSE	ETH-1-4		Chewbacca	ETH-1-4	Calcite	2019-03-16 16:59:00	90	9	9	1.9	0	0	0.00109632	5.44	0.01	0	0.0043377	36.53	0.01	0	0.00447182	5.607	0.002	0.001	0.00110882	11.272	0.007	0.002	0.00435964	16.054	0.049	0.016	0.0304563	-0.861	0.045	0.015	0.0280192	22.072	0.155	0.052	0.0963459	-0.586	0.156	0.052	0.0968697
R235	2019-05-02 10:24	CO2 clumped	OK	FALSE	Bonedry DI UH 03.06.19 DU		Chewbacca	Unheated gas	CO2	2019-03-16 16:59:00		9	9	-38.14	0	0	0.00187878	-4.19	0	0	0.002897	26.6	0	0	0.00298658	-32.292	0.003	0.001	0.0017698	1.51	0.005	0.002	0.00291097	-31.641	0.051	0.017	0.0315659	0.247	0.051	0.017	0.0316771	3.107	0.128	0.043	0.0793482	0.085	0.125	0.042	0.0773526
R236	2019-05-02 12:29	CO2 clumped	OK	FALSE	ETH-3-4		Chewbacca	ETH-3-4	Calcite	2019-03-16 16:59:00	90	9	9	1.5	0	0	0.00186651	5.71	0	0	0.00305104	36.81	0.01	0	0.00314538	5.233	0.003	0.001	0.00178317	11.541	0.005	0.002	0.00306678	16.361	0.037	0.012	0.0231224	-0.438	0.038	0.013	0.0238302	22.891	0.251	0.084	0.155771	-0.317	0.247	0.082	0.15286
R237	2019-05-02 22:57	CO2 clumped	OK	FALSE	CM Tile		Chewbacca	CMTile	Calcite	2019-03-16 16:59:00	90	9	9	1.81	0	0	0.00152922	6	0.01	0	0.00357102	37.11	0.01	0	0.00368144	5.535	0.002	0.001	0.00150562	11.835	0.006	0.002	0.00358994	16.661	0.041	0.014	0.0252657	-0.737	0.043	0.014	0.0266182	23.264	0.206	0.069	0.127985	-0.533	0.202	0.067	0.125229
R238	2019-05-03 10:46	CO2 clumped	OK	FALSE	Evap DI + CMT UH 3.5.19 DU		Chewbacca	Unheated gas	CO2	2019-03-16 16:59:00		9	9	2.56	0	0	0.0019639	31.21	0	0	0.00286123	63.1	0	0	0.0029497	7.11	0.003	0.001	0.00181943	37.164	0.005	0.002	0.00287383	43.721	0.026	0.009	0.0159178	-0.391	0.026	0.009	0.0160872	74.393	0.246	0.082	0.152506	-1.223	0.231	0.077	0.143333
R239	2019-05-03 12:53	CO2 clumped	OK	FALSE	VeinStrom		Chewbacca	Veinstrom	Calcite	2019-03-16 16:59:00	90	9	9	-6.31	0	0	0.00193146	-5.09	0	0	0.00203271	25.67	0	0	0.00209556	-2.465	0.003	0.001	0.00180206	0.666	0.003	0.001	0.00204182	-2.13	0.052	0.017	0.0320054	-0.241	0.05	0.017	0.0307141	1.362	0.201	0.067	0.124506	0.03	0.2	0.067	0.123811
R240	2019-05-04 10:37	CO2 clumped	OK	FALSE	Bonedry DI UH 3.5.19 DU		Chewbacca	Unheated gas	CO2	2019-03-16 16:59:00		9	9	-38.02	0	0	0.00275596	-4.04	0	0	0.00227536	26.75	0	0	0.00234571	-32.171	0.004	0.001	0.00257198	1.655	0.004	0.001	0.00228513	-31.376	0.05	0.017	0.0309624	0.251	0.048	0.016	0.0297373	3.341	0.225	0.075	0.139222	0.029	0.226	0.075	0.139838
R241	2019-05-04 12:43	CO2 clumped	OK	FALSE	ETH-4-3		Chewbacca	ETH-4-3	Calcite	2019-03-16 16:59:00	90	9	9	-10.39	0	0	0.00142473	-11.43	0.01	0	0.00322072	19.14	0.01	0	0.0033203	-6.512	0.002	0.001	0.00134006	-5.707	0.005	0.002	0.00323612	-12.665	0.044	0.015	0.0272746	-0.378	0.044	0.015	0.0273354	-11.211	0.21	0.07	0.130219	0.172	0.207	0.069	0.12831
R242	2019-05-04 23:01	CO2 clumped	OK	FALSE	Charmel Chalk		Chewbacca	Carmel Chalk	Calcite	2019-03-16 16:59:00	90	9	9	-2.41	0	0	0.00150847	3.36	0.01	0	0.0032849	34.38	0.01	0	0.00338647	1.485	0.002	0.001	0.00139067	9.165	0.005	0.002	0.00329984	10.117	0.047	0.016	0.0292079	-0.434	0.043	0.014	0.0269302	18.102	0.201	0.067	0.124758	-0.306	0.196	0.065	0.121781
R243	2019-05-05 10:42	CO2 clumped	OK	FALSE	Evap DI + CMT UH 3.5.19 DU		Chewbacca	Unheated gas	CO2	2019-03-16 16:59:00		9	9	1.54	0	0	0.00134389	29.77	0	0	0.0025422	61.61	0	0	0.0026208	6.101	0.002	0.001	0.00130236	35.713	0.004	0.001	0.00255568	41.301	0.029	0.01	0.0181031	-0.302	0.029	0.01	0.0182013	71.224	0.249	0.083	0.15419	-1.377	0.229	0.076	0.142003
R244	2019-05-05 12:45	CO2 clumped	OK	FALSE	ETH-1-4		Chewbacca	ETH-1-4	Calcite	2019-03-16 16:59:00	90	9	9	1.9	0	0	0.00124855	5.44	0	0	0.00230772	36.53	0	0	0.00237907	5.601	0.002	0.001	0.00114414	11.267	0.004	0.001	0.00231781	16.054	0.043	0.014	0.0268984	-0.85	0.042	0.014	0.0258615	22.155	0.208	0.069	0.128998	-0.494	0.202	0.067	0.125036
R245	2019-05-05 23:04	CO2 clumped	OK	FALSE	CM Tile		Chewbacca	CMTile	Calcite	2019-03-16 16:59:00	90	9	9	1.88	0	0	0.00199554	6.09	0.01	0	0.00351313	37.2	0.01	0	0.00362175	5.603	0.003	0.001	0.00185817	11.918	0.006	0.002	0.00352936	16.796	0.041	0.014	0.0253789	-0.755	0.042	0.014	0.0260073	23.336	0.27	0.09	0.167517	-0.627	0.266	0.089	0.164635
R246	2019-05-06 11:17	CO2 clumped	OK	FALSE	Bonedry DI H 3.24.17 DU		Chewbacca	Heated Gas	CO2	2019-03-16 16:59:00		9	9	-37.59	0.01	0	0.00334419	-4.19	0.01	0	0.00361166	26.6	0.01	0	0.00372334	-31.774	0.005	0.002	0.00319363	1.507	0.006	0.002	0.00363194	-31.9	0.044	0.015	0.0270832	-0.57	0.047	0.016	0.0292979	2.772	0.147	0.049	0.0912804	-0.243	0.146	0.049	0.0908005
R247	2019-05-06 13:28	CO2 clumped	OK	FALSE	VeinStrom		Chewbacca	Veinstrom	Calcite	2019-03-16 16:59:00	90	9	9	-6.31	0	0	0.00204563	-5.11	0.01	0	0.00325406	25.66	0.01	0	0.00335468	-2.465	0.003	0.001	0.00198663	0.654	0.005	0.002	0.00327218	-2.191	0.044	0.015	0.0271274	-0.289	0.038	0.013	0.02378	1.276	0.122	0.041	0.0755552	-0.032	0.126	0.042	0.0779038
R248	2019-05-06 19:36	CO2 clumped	OK	FALSE	ETH-3-4		Chewbacca	ETH-3-4	Calcite	2019-03-16 16:59:00	90	9	9	1.52	0	0	0.00243932	5.76	0.01	0	0.00407077	36.86	0.01	0	0.00419664	5.26	0.004	0.001	0.00230635	11.588	0.007	0.002	0.00409081	16.424	0.034	0.011	0.0207811	-0.449	0.032	0.011	0.0198334	22.874	0.115	0.038	0.0712108	-0.427	0.116	0.039	0.0717384
R249	2019-05-07 10:57	CO2 clumped	OK	FALSE	Evap DI + CMT UH 3.5.19 DU		Chewbacca	Unheated gas	CO2	2019-03-16 16:59:00		9	9	1.2	0	0	0.00309727	29.42	0.01	0	0.00490981	61.25	0.01	0	0.00506162	5.768	0.005	0.002	0.00295917	35.357	0.008	0.003	0.00493527	40.535	0.044	0.015	0.0273631	-0.358	0.043	0.014	0.0263896	70.539	0.208	0.069	0.128848	-1.33	0.191	0.064	0.118481
R250	2019-05-07 13:02	CO2 clumped	OK	FALSE	Carmel Chalk		Chewbacca	Carmel Chalk	Calcite	2019-03-16 16:59:00	90	9	9	-2.36	0	0	0.000974173	3.51	0.01	0	0.00406186	34.54	0.01	0	0.00418745	1.542	0.001	0	0.000874291	9.319	0.007	0.002	0.0040806	10.338	0.032	0.011	0.0196981	-0.423	0.031	0.01	0.019185	18.299	0.224	0.075	0.138615	-0.417	0.221	0.074	0.136843
R251	2019-05-07 23:19	CO2 clumped	OK	FALSE	ETH-2-4		Chewbacca	ETH-2-4	Calcite	2019-03-16 16:59:00	90	9	9	-10.25	0	0	0.00109853	-11.24	0.01	0	0.00460664	19.34	0.01	0	0.00474908	-6.375	0.002	0.001	0.0010729	-5.515	0.007	0.002	0.00462916	-12.588	0.056	0.019	0.0347203	-0.633	0.055	0.018	0.0341936	-10.928	0.214	0.071	0.132946	0.073	0.212	0.071	0.131592
R252	2019-05-08 10:37	CO2 clumped	OK	FALSE	Bonedry DI UH 3.6.19 DU		Chewbacca	Unheated gas	CO2	2019-03-16 16:59:00		9	9	-38.01	0	0	0.00245613	-3.75	0.01	0	0.00323211	27.05	0.01	0	0.00333205	-32.147	0.004	0.001	0.00236684	1.947	0.005	0.002	0.00325032	-31.09	0.028	0.009	0.0172185	0.233	0.028	0.009	0.017485	3.909	0.195	0.065	0.120609	0.011	0.193	0.064	0.119901
R253	2019-05-08 12:46	CO2 clumped	OK	FALSE	CMTile		Chewbacca	CMTile	Calcite	2019-03-16 16:59:00	90	9	9	1.85	0	0	0.00214528	6.02	0.01	0	0.00509688	37.12	0.01	0	0.00525448	5.581	0.003	0.001	0.00216421	11.846	0.008	0.003	0.00512522	16.701	0.045	0.015	0.0279764	-0.756	0.047	0.016	0.0291345	23.247	0.246	0.082	0.152259	-0.572	0.242	0.081	0.150171
R254	2019-05-08 23:10	CO2 clumped	OK	FALSE	ETH-1-3		Chewbacca	ETH-1-3	Calcite	2019-03-16 16:59:00	90	9	9	1.87	0	0	0.00241056	5.36	0.01	0	0.0032888	36.45	0.01	0	0.00339048	5.568	0.004	0.001	0.00228192	11.189	0.005	0.002	0.00330539	15.959	0.044	0.015	0.0271516	-0.835	0.045	0.015	0.0280217	22.029	0.151	0.05	0.0936444	-0.463	0.143	0.048	0.0889157
R255	2019-05-09 10:23	CO2 clumped	OK	FALSE	Evap DI + CMT H 3.6.19 DU		Chewbacca	Heated Gas	CO2	2019-03-16 16:59:00		9	9	1.81	0.01	0	0.00366281	20.82	0.01	0	0.00543396	52.38	0.01	0	0.00560198	6.047	0.006	0.002	0.00352295	26.721	0.009	0.003	0.0054635	31.509	0.032	0.011	0.020101	-1.121	0.038	0.013	0.0236259	53.041	0.22	0.073	0.136665	-1.057	0.213	0.071	0.132043
R256	2019-05-09 12:31	CO2 clumped	OK	FALSE	Veinstrom		Chewbacca	Veinstrom	Calcite	2019-03-16 16:59:00	90	9	9	-6.31	0	0	0.00281526	-5.06	0.01	0	0.00369262	25.7	0.01	0	0.0038068	-2.457	0.004	0.001	0.00269933	0.695	0.006	0.002	0.00371293	-2.143	0.024	0.008	0.0150083	-0.291	0.025	0.008	0.0154233	1.397	0.198	0.066	0.122639	0.006	0.205	0.068	0.127105
R257	2019-05-09 22:54	CO2 clumped	OK	FALSE	ETH-3-4		Chewbacca	ETH-3-4	Calcite	2019-03-16 16:59:00	90	9	9	1.56	0	0	0.00284942	5.87	0.01	0	0.00620192	36.97	0.01	0	0.00639368	5.296	0.004	0.001	0.00275493	11.7	0.01	0.003	0.00623378	16.546	0.051	0.017	0.0318233	-0.475	0.049	0.016	0.0304908	23.107	0.213	0.071	0.132109	-0.42	0.222	0.074	0.137751
R258	2019-05-10 10:45	CO2 clumped	OK	FALSE	Bonedry DI + CMT H 3.6.19 DU		Chewbacca	Heated Gas	CO2	2019-03-16 16:59:00		9	9	-38.13	0.08	0.03	0.0514832	-5.74	0.16	0.05	0.101241	25	0.17	0.06	0.104372	-32.333	0.084	0.028	0.0518031	-0.055	0.164	0.055	0.101832	-33.965	0.191	0.064	0.118231	-0.575	0.064	0.021	0.039455	-0.314	0.285	0.095	0.176811	-0.204	0.189	0.063	0.117167
R259	2019-05-10 12:50	CO2 clumped	OK	FALSE	Carmel Chalk		Chewbacca	Carmel Chalk	Calcite	2019-03-16 16:59:00	90	9	9	-2.36	0.01	0	0.00321613	3.53	0.01	0	0.00784603	34.56	0.01	0	0.00808863	1.543	0.005	0.002	0.00325338	9.337	0.013	0.004	0.00788953	10.355	0.032	0.011	0.0197634	-0.426	0.035	0.012	0.0213904	18.397	0.221	0.074	0.137164	-0.358	0.23	0.077	0.142808
R260	2019-05-10 23:04	CO2 clumped	OK	FALSE	ETH-4-3		Chewbacca	ETH-4-3	Calcite	2019-03-16 16:59:00	90	9	9	-10.3	0.02	0.01	0.0130819	-11.37	0.04	0.01	0.0268991	19.2	0.04	0.01	0.0277308	-6.421	0.021	0.007	0.0132035	-5.646	0.044	0.015	0.0270554	-12.511	0.068	0.023	0.0422822	-0.378	0.03	0.01	0.0185426	-11.065	0.176	0.059	0.10926	0.197	0.17	0.057	0.105449
R261	2019-05-11 10:22	CO2 clumped	OK	FALSE	Evap DI + CMT UH 5.9.19 DU		Chewbacca	Unheated gas	CO2	2019-03-16 16:59:00		9	9	1.88	0.16	0.05	0.0963643	30.39	0.31	0.1	0.189546	62.25	0.32	0.11	0.195407	6.437	0.156	0.052	0.0968653	36.341	0.308	0.103	0.190661	42.252	0.435	0.145	0.269595	-0.33	0.043	0.014	0.0267095	72.786	0.519	0.173	0.321676	-1.133	0.191	0.064	0.118563
R262	2019-05-11 12:29	CO2 clumped	OK	FALSE	CMTile		Chewbacca	CMTile	Calcite	2019-03-16 16:59:00	90	9	9	1.87	0.01	0	0.00369088	6.07	0.01	0	0.00566555	37.18	0.01	0	0.00584073	5.595	0.006	0.002	0.00362495	11.899	0.009	0.003	0.0056992	16.761	0.02	0.007	0.0122571	-0.763	0.019	0.006	0.0117492	23.478	0.172	0.057	0.106853	-0.451	0.165	0.055	0.102392
R263	2019-05-11 22:41	CO2 clumped	OK	FALSE	ETH-2-4		Chewbacca	ETH-2-4	Calcite	2019-03-16 16:59:00	90	9	9	-10.28	0.02	0.01	0.0148373	-11.28	0.04	0.01	0.027609	19.29	0.05	0.02	0.0284627	-6.404	0.024	0.008	0.0148611	-5.556	0.045	0.015	0.027772	-12.646	0.084	0.028	0.0522829	-0.622	0.034	0.011	0.0211313	-10.914	0.11	0.037	0.0682454	0.168	0.094	0.031	0.0582517
R264	2019-05-12 11:17	CO2 clumped	OK	FALSE	Bonedry DI + UH 3.6.19 DU		Chewbacca	Unheated gas	CO2	2019-03-16 16:59:00		9	9	-38.18	0.2	0.07	0.126819	-0.13	0.4	0.13	0.249097	30.78	0.41	0.14	0.256799	-32.189	0.206	0.069	0.127589	5.581	0.404	0.135	0.250551	-27.713	0.549	0.183	0.339994	0.201	0.054	0.018	0.0337141	11.449	0.532	0.177	0.329994	0.253	0.331	0.11	0.204974
R265	2019-05-12 23:54	CO2 clumped	OK	FALSE	Carmel Chalk		Chewbacca	Carmel Chalk	Calcite	2019-03-16 16:59:00	90	9	9	-2.38	0.02	0.01	0.0153838	3.73	0.05	0.02	0.0325526	34.76	0.05	0.02	0.0335591	1.531	0.025	0.008	0.0154964	9.536	0.053	0.018	0.0327395	10.491	0.099	0.033	0.0610846	-0.472	0.052	0.017	0.032494	18.955	0.214	0.071	0.13273	-0.203	0.187	0.062	0.115646
R266	2019-05-13 12:05	CO2 clumped	OK	FALSE	Evap DI + CMT H DU 3.5.19		Chewbacca	Heated Gas	CO2	2019-03-16 16:59:00		9	9	1.64	0.05	0.02	0.0295719	25.72	0.09	0.03	0.0548177	57.43	0.09	0.03	0.0565126	6.053	0.048	0.016	0.0296092	31.639	0.089	0.03	0.0551434	36.345	0.127	0.042	0.0787534	-1.149	0.042	0.014	0.0262402	62.813	0.148	0.049	0.0920246	-1.378	0.214	0.071	0.132391
R267	2019-05-13 20:19	CO2 clumped	OK	FALSE	Veinstrom		Chewbacca	Veinstrom	Calcite	2019-03-16 16:59:00	90	9	9	-6.35	0.06	0.02	0.0387248	-5.15	0.12	0.04	0.0750502	25.62	0.12	0.04	0.0773708	-2.501	0.063	0.021	0.0389273	0.614	0.122	0.041	0.0754918	-2.257	0.164	0.055	0.101544	-0.279	0.038	0.013	0.0237746	1.267	0.22	0.073	0.136222	0.039	0.209	0.07	0.129511
R268	2019-05-14 10:56	CO2 clumped	OK	FALSE	Bonedry DI H 3.6.19 DU		Chewbacca	Heated Gas	CO2	2019-03-16 16:59:00		9	9	-37.47	0	0	0.00205181	-4.1	0.01	0	0.00323059	26.69	0.01	0	0.00333048	-31.66	0.003	0.001	0.00199479	1.597	0.005	0.002	0.0032486	-31.719	0.037	0.012	0.023118	-0.593	0.038	0.013	0.0235955	2.801	0.129	0.043	0.0797626	-0.395	0.129	0.043	0.0800388
R269	2019-05-14 12:59	CO2 clumped	OK	FALSE	CM Tile		Chewbacca	CMTile	Calcite	2019-03-16 16:59:00	90	9	9	1.81	0	0	0.00150178	5.94	0.01	0	0.00343566	37.04	0.01	0	0.00354189	5.539	0.002	0.001	0.00147367	11.769	0.006	0.002	0.0034538	16.579	0.033	0.011	0.02066	-0.759	0.028	0.009	0.0174413	23.078	0.196	0.065	0.121787	-0.585	0.19	0.063	0.117833
R270	2019-05-14 23:12	CO2 clumped	OK	FALSE	ETH-4-3		Chewbacca	ETH-4-3	Calcite	2019-03-16 16:59:00	90	9	9	-10.29	0	0	0.00177825	-11.32	0.01	0	0.00508402	19.25	0.01	0	0.00524121	-6.408	0.003	0.001	0.00167863	-5.599	0.008	0.003	0.00510841	-12.444	0.047	0.016	0.0290672	-0.37	0.043	0.014	0.0266123	-10.975	0.131	0.044	0.0814281	0.193	0.139	0.046	0.086328
R271	2019-05-15 13:09	CO2 clumped	OK	FALSE	ETH-1-3		Chewbacca	ETH-1-3	Calcite	2019-03-16 16:59:00	90	9	9	1.86	0	0	0.00222299	5.33	0	0	0.00173226	36.41	0	0	0.00178582	5.563	0.003	0.001	0.00211168	11.154	0.003	0.001	0.00174261	15.901	0.046	0.015	0.0285528	-0.854	0.045	0.015	0.0278318	21.903	0.162	0.054	0.100523	-0.519	0.161	0.054	0.0998865
R272	2019-05-15 23:37	CO2 clumped	OK	FALSE	Veinstrom		Chewbacca	Veinstrom	Calcite	2019-03-16 16:59:00	90	9	9	-6.32	0	0	0.00185431	-5.1	0.01	0	0.00412383	25.66	0.01	0	0.00425134	-2.475	0.003	0.001	0.00179015	0.662	0.007	0.002	0.00414485	-2.184	0.039	0.013	0.0239371	-0.28	0.036	0.012	0.0220366	1.312	0.19	0.063	0.117851	-0.011	0.185	0.062	0.114832
R273	2019-05-17 12:14	CO2 clumped	OK	FALSE	Carmel Chalk		Chewbacca	Carmel Chalk	Calcite	2019-03-16 16:59:00	90	9	9	-2.46	0	0	0.00162559	3.8	0	0	0.00283914	34.84	0	0	0.00292692	1.461	0.002	0.001	0.00153784	9.614	0.005	0.002	0.0028531	10.566	0.039	0.013	0.0244025	-0.403	0.04	0.013	0.0245011	18.998	0.131	0.044	0.0809204	-0.317	0.133	0.044	0.0821955
R274	2019-05-17 20:29	CO2 clumped	OK	FALSE	ETH-3-4		Chewbacca	ETH-3-4	Calcite	2019-03-16 16:59:00	90	9	9	1.57	0	0	0.00106316	5.84	0.01	0	0.00476264	36.94	0.01	0	0.0049099	5.311	0.002	0.001	0.00102091	11.671	0.008	0.003	0.00478562	16.544	0.056	0.019	0.0348475	-0.464	0.055	0.018	0.0339476	22.989	0.174	0.058	0.107831	-0.478	0.166	0.055	0.103122
R275	2019-05-21 00:32	CO2 clumped	OK	FALSE	VeinStrom		Chewbacca	Veinstrom	Calcite	2019-03-16 16:59:00	90	9	9	-6.37	0	0	0.00152356	-5.08	0	0	0.00186629	25.68	0	0	0.00192399	-2.515	0.002	0.001	0.00142732	0.675	0.003	0.001	0.00187507	-2.217	0.047	0.016	0.0290159	-0.286	0.046	0.015	0.0285796	1.336	0.167	0.056	0.103298	-0.016	0.165	0.055	0.102076
R276	2019-05-21 13:27	CO2 clumped	OK	FALSE	ETH-2-4		Chewbacca	ETH-2-4	Calcite	2019-03-16 16:59:00	90	9	9	-10.29	0	0	0.00261315	-11.3	0.01	0	0.00410137	19.27	0.01	0	0.00422819	-6.416	0.004	0.001	0.00250936	-5.58	0.007	0.002	0.00412314	-12.688	0.024	0.008	0.0146539	-0.627	0.022	0.007	0.0133649	-10.981	0.145	0.048	0.089592	0.149	0.145	0.048	0.0895803
R277	2019-05-21 23:45	CO2 clumped	OK	FALSE	CMTile		Chewbacca	CMTile	Calcite	2019-03-16 16:59:00	90	9	9	1.82	0	0	0.00154646	6	0.01	0	0.0034234	37.1	0.01	0	0.00352925	5.548	0.002	0.001	0.00148222	11.829	0.006	0.002	0.00344058	16.623	0.049	0.016	0.0302661	-0.783	0.048	0.016	0.0294651	23.3	0.221	0.074	0.136711	-0.487	0.214	0.071	0.132697
R278	2019-05-23 11:55	CO2 clumped	OK	FALSE	Bonedry DI UH 3.6.19 DU		Chewbacca	Unheated gas	CO2	2019-03-16 16:59:00		9	9	-38.12	0	0	0.00250225	-4.12	0	0	0.0023312	26.67	0	0	0.00240328	-32.27	0.004	0.001	0.00231535	1.578	0.004	0.001	0.00234013	-31.516	0.029	0.01	0.0179338	0.285	0.029	0.01	0.0180052	3.232	0.145	0.048	0.0898033	0.072	0.149	0.05	0.092053
R279	2019-05-23 14:01	CO2 clumped	OK	FALSE	ETH-3-4		Chewbacca	ETH-3-4	Calcite	2019-03-16 16:59:00	90	9	9	1.54	0	0	0.00159401	5.78	0.01	0	0.00339894	36.88	0.01	0	0.00350404	5.275	0.002	0.001	0.00153455	11.608	0.006	0.002	0.00341626	16.449	0.033	0.011	0.0201712	-0.459	0.033	0.011	0.0206311	22.804	0.133	0.044	0.08231	-0.534	0.128	0.043	0.0796292
R280	2019-05-24 00:25	CO2 clumped	OK	FALSE	VeinStrom		Chewbacca	Veinstrom	Calcite	2019-03-16 16:59:00	90	9	9	-6.34	0	0	0.00177805	-5.08	0.01	0	0.00326995	25.69	0.01	0	0.00337106	-2.487	0.003	0.001	0.00175547	0.684	0.005	0.002	0.00328848	-2.149	0.026	0.009	0.0160656	-0.255	0.025	0.008	0.0156047	1.303	0.208	0.069	0.128903	-0.065	0.205	0.068	0.126964
R281	2019-05-24 12:48	CO2 clumped	OK	FALSE	Evap DI + CMT UH 5.9.19 DU		Chewbacca	Unheated gas	CO2	2019-03-16 16:59:00		9	9	1.71	0	0	0.00202784	28.69	0.01	0	0.00319782	60.5	0.01	0	0.0032967	6.222	0.003	0.001	0.00191656	34.629	0.005	0.002	0.00321358	40.352	0.031	0.01	0.0189877	-0.308	0.03	0.01	0.0183038	68.922	0.125	0.042	0.0776597	-1.434	0.12	0.04	0.0744501
R282	2019-05-25 01:11	CO2 clumped	OK	FALSE	Carmel Chalk		Chewbacca	Carmel Chalk	Calcite	2019-03-16 16:59:00	90	9	9	-2.33	0	0	0.00129904	3.58	0	0	0.00276844	34.61	0	0	0.00285404	1.573	0.002	0.001	0.0012109	9.385	0.004	0.001	0.00278138	10.415	0.031	0.01	0.0191837	-0.444	0.029	0.01	0.0178251	18.3	0.235	0.078	0.14571	-0.548	0.23	0.077	0.142343
R283	2019-05-28 11:54	CO2 clumped	OK	FALSE	Evap DI+CMT UH 5.9.19 DU		Chewbacca	Unheated gas	CO2	2019-03-16 16:59:00		9	9	1.67	0	0	0.00150998	28.68	0.01	0	0.00310646	60.49	0.01	0	0.00320251	6.185	0.002	0.001	0.00138701	34.617	0.005	0.002	0.00312031	40.303	0.048	0.016	0.0297392	-0.307	0.045	0.015	0.0277992	68.915	0.235	0.078	0.145829	-1.418	0.222	0.074	0.137842
R284	2019-05-29 12:23	CO2 clumped	OK	FALSE	Bonedry DI UH 5.23.19 DU		Chewbacca	Unheated gas	CO2	2019-03-16 16:59:00		9	9	-37.59	0	0	0.0016089	-1.52	0.01	0	0.00356974	29.35	0.01	0	0.00368011	-31.678	0.002	0.001	0.0014572	4.185	0.006	0.002	0.00358517	-28.479	0.037	0.012	0.0230132	0.231	0.042	0.014	0.0260053	8.283	0.183	0.061	0.113324	-0.105	0.186	0.062	0.115441
R285	2019-06-01 13:39	CO2 clumped	OK	FALSE	Evap DI + CMT UH 5.9.19 DU		Chewbacca	Unheated gas	CO2	2019-03-16 16:59:00		9	9	1.74	0	0	0.00203853	30.18	0	0	0.00203021	62.03	0	0	0.00209298	6.299	0.003	0.001	0.00191368	36.124	0.003	0.001	0.00203994	41.863	0.038	0.013	0.0235714	-0.356	0.037	0.012	0.0232151	71.836	0.139	0.046	0.0858809	-1.6	0.13	0.043	0.080738
R286	2019-06-01 15:46	CO2 clumped	OK	FALSE	ETH-3-4		Chewbacca	ETH-3-4	Calcite	2019-03-16 16:59:00	90	9	9	1.52	0	0	0.00256304	5.72	0.01	0	0.0038597	36.81	0.01	0	0.00397904	5.26	0.004	0.001	0.00248008	11.546	0.006	0.002	0.00388121	16.36	0.048	0.016	0.0296983	-0.471	0.05	0.017	0.0307489	22.768	0.23	0.077	0.142439	-0.447	0.226	0.075	0.139983
R287	2019-06-01 22:02	CO2 clumped	OK	FALSE	Carmel Chalk		Chewbacca	Carmel Chalk	Calcite	2019-03-16 16:59:00	90	9	9	-2.38	0	0	0.000925617	3.6	0.01	0	0.00430112	34.64	0.01	0	0.00443412	1.528	0.001	0	0.000878759	9.414	0.007	0.002	0.00432171	10.422	0.043	0.014	0.0265482	-0.42	0.04	0.013	0.0249446	18.533	0.121	0.04	0.074745	-0.377	0.113	0.038	0.0697423
R288	2019-06-02 17:16	CO2 clumped	OK	FALSE	Bonedry DI UH 5.23.19 DU		Chewbacca	Unheated gas	CO2	2019-03-16 16:59:00		9	9	-37.53	0	0	0.00187746	-0.65	0.01	0	0.00417821	30.25	0.01	0	0.0043074	-31.593	0.003	0.001	0.00179153	5.067	0.007	0.002	0.00419876	-27.586	0.039	0.013	0.0241252	0.197	0.043	0.014	0.0265603	9.899	0.176	0.059	0.10897	-0.26	0.165	0.055	0.102153
R289	2019-06-03 03:31	CO2 clumped	OK	FALSE	ETH-2-4		Chewbacca	ETH-2-4	Calcite	2019-03-16 16:59:00	90	9	9	-10.27	0	0	0.00118283	-11.28	0.01	0	0.00435832	19.3	0.01	0	0.00449308	-6.392	0.002	0.001	0.00100112	-5.555	0.007	0.002	0.00437734	-12.64	0.032	0.011	0.0196815	-0.628	0.035	0.012	0.0217625	-11.036	0.179	0.06	0.110961	0.043	0.185	0.062	0.114565
R290	2019-06-03 12:25	CO2 clumped	OK	FALSE	Bonedry DI UH 5.23.19 DU		Chewbacca	Unheated gas	CO2	2019-03-16 16:59:00		9	9	-37.59	0	0	0.00117649	0.51	0	0	0.00290198	31.45	0	0	0.00299171	-31.613	0.002	0.001	0.00108614	6.232	0.005	0.002	0.00291524	-26.511	0.033	0.011	0.0201747	0.185	0.033	0.011	0.0206052	12.348	0.144	0.048	0.0891902	-0.154	0.141	0.047	0.0874716
R291	2019-06-04 12:15	CO2 clumped	OK	FALSE	Bonedry DI H 3.6.19 DU		Chewbacca	Heated Gas	CO2	2019-03-16 16:59:00		9	9	-38.02	0	0	0.00141728	-5.21	0	0	0.002941	25.55	0	0	0.00303193	-32.214	0.002	0.001	0.0013215	0.487	0.005	0.002	0.00295464	-33.322	0.029	0.01	0.0177188	-0.569	0.031	0.01	0.0192357	0.685	0.208	0.069	0.128999	-0.289	0.208	0.069	0.129063
R292	2019-06-04 14:20	CO2 clumped	OK	FALSE	Veinstrom		Chewbacca	Veinstrom	Calcite	2019-03-16 16:59:00	90	9	9	-6.3	0	0	0.00223688	-5.15	0.01	0	0.00343437	25.61	0.01	0	0.00354056	-2.458	0.003	0.001	0.00213906	0.611	0.006	0.002	0.00345233	-2.224	0.027	0.009	0.0167545	-0.289	0.03	0.01	0.0187804	1.116	0.126	0.042	0.0783025	-0.107	0.119	0.04	0.0737624
R293	2019-06-05 00:41	CO2 clumped	OK	FALSE	ETH-4-3		Chewbacca	ETH-4-3	Calcite	2019-03-16 16:59:00	90	9	9	-10.3	0	0	0.00185628	-11.3	0.01	0	0.00338062	19.27	0.01	0	0.00348515	-6.424	0.003	0.001	0.00180577	-5.583	0.005	0.002	0.00339887	-12.47	0.036	0.012	0.0226243	-0.394	0.041	0.014	0.0256351	-10.989	0.216	0.072	0.134105	0.147	0.221	0.074	0.137101
R294	2019-06-06 12:10	CO2 clumped	OK	FALSE	Evap DI+CMT UH 5.9.19 BP		Chewbacca	Unheated gas	CO2	2019-03-16 16:59:00		9	9	1.62	0	0	0.00266559	29.97	0	0	0.00287331	61.82	0	0	0.00296215	6.187	0.004	0.001	0.00248876	35.915	0.005	0.002	0.00288627	41.552	0.061	0.02	0.037898	-0.34	0.055	0.018	0.034399	71.797	0.199	0.066	0.123481	-1.233	0.185	0.062	0.114543
R295	2019-06-06 14:17	CO2 clumped	OK	FALSE	ETH-3-4		Chewbacca	ETH-3-4	Calcite	2019-03-16 16:59:00	90	9	9	1.54	0	0	0.00192125	5.77	0.01	0	0.00310791	36.87	0.01	0	0.003204	5.275	0.003	0.001	0.00179741	11.596	0.005	0.002	0.00312251	16.435	0.036	0.012	0.0222625	-0.461	0.034	0.011	0.021349	22.816	0.114	0.038	0.0707421	-0.499	0.109	0.036	0.0677763
R296	2019-06-07 11:29	CO2 clumped	OK	FALSE	Evap DI+CMT UH 5.9.19 DU		Chewbacca	Unheated gas	CO2	2019-03-16 16:59:00		9	9	2.08	0	0	0.000996942	30.87	0	0	0.0029026	62.75	0	0	0.00299235	6.644	0.002	0.001	0.000958664	36.821	0.005	0.002	0.00291689	42.921	0.056	0.019	0.0346359	-0.355	0.055	0.018	0.0338332	73.176	0.13	0.043	0.080362	-1.694	0.121	0.04	0.0750969
R297	2019-06-07 13:32	CO2 clumped	OK	FALSE	CMTile		Chewbacca	CMTile	Calcite	2019-03-16 16:59:00	90	9	9	1.64	0	0	0.00166378	5.93	0.01	0	0.00372885	37.03	0.01	0	0.00384414	5.375	0.003	0.001	0.00159305	11.755	0.006	0.002	0.00374749	16.437	0.045	0.015	0.0279159	-0.717	0.039	0.013	0.0241393	22.921	0.134	0.045	0.0830721	-0.71	0.129	0.043	0.0798272
R298	2019-06-08 00:02	CO2 clumped	OK	FALSE	ETH-1-4		Chewbacca	ETH-1-4	Calcite	2019-03-16 16:59:00	90	9	9	1.87	0	0	0.00135612	5.36	0	0	0.00287229	36.45	0	0	0.0029611	5.575	0.002	0.001	0.001338	11.191	0.005	0.002	0.00288793	15.948	0.043	0.014	0.0266199	-0.855	0.04	0.013	0.0248753	21.74	0.175	0.058	0.108706	-0.75	0.172	0.057	0.106373
R299	2019-06-08 10:56	CO2 clumped	OK	FALSE	Bonedry DI UH 5.23.19 DU		Chewbacca	Unheated gas	CO2	2019-03-16 16:59:00		9	9	-37.65	0	0	0.00233315	-2.93	0	0	0.00213997	27.9	0	0	0.00220614	-31.789	0.004	0.001	0.00218191	2.772	0.003	0.001	0.00214963	-29.929	0.027	0.009	0.0168093	0.239	0.03	0.01	0.0187498	5.456	0.17	0.057	0.105142	-0.095	0.169	0.056	0.104573
R300	2019-06-08 13:00	CO2 clumped	OK	FALSE	ETH 2-4		Chewbacca	ETH-2-4	Calcite	2019-03-16 16:59:00	90	9	9	-10.33	0	0	0.00234837	-11.32	0	0	0.00271431	19.26	0	0	0.00279824	-6.452	0.004	0.001	0.00223243	-5.594	0.004	0.001	0.00272878	-12.722	0.039	0.013	0.0242539	-0.611	0.04	0.013	0.0249226	-10.916	0.126	0.042	0.0780808	0.243	0.127	0.042	0.078654
R301	2019-06-08 23:22	CO2 clumped	OK	FALSE	Carmel Chalk		Chewbacca	Carmel Chalk	Calcite	2019-03-16 16:59:00	90	9	9	-2.34	0	0	0.0027091	3.54	0.01	0	0.0031862	34.57	0.01	0	0.00328471	1.56	0.004	0.001	0.00261468	9.353	0.005	0.002	0.00320524	10.378	0.049	0.016	0.0300774	-0.436	0.047	0.016	0.0289994	18.316	0.178	0.059	0.110622	-0.468	0.177	0.059	0.10998
R302	2019-06-10 12:18	CO2 clumped	OK	FALSE	Evap DI + CMT H 3.5.19 DU		Chewbacca	Heated Gas	CO2	2019-03-16 16:59:00		9	9	2.49	0	0	0.00128316	21.84	0.01	0	0.00449318	53.43	0.01	0	0.00463211	6.724	0.002	0.001	0.00119916	27.747	0.007	0.002	0.00451444	33.209	0.058	0.019	0.0362014	-1.151	0.052	0.017	0.0320484	54.9	0.176	0.059	0.109046	-1.291	0.178	0.059	0.110433
R303	2019-06-10 14:32	CO2 clumped	OK	FALSE	ETH-3-4		Chewbacca	ETH-3-4	Calcite	2019-03-16 16:59:00	90	9	9	1.52	0	0	0.00239017	5.71	0.01	0	0.00355455	36.8	0.01	0	0.00366446	5.252	0.004	0.001	0.002202	11.534	0.006	0.002	0.00356982	16.389	0.035	0.012	0.0216054	-0.422	0.036	0.012	0.022391	22.661	0.202	0.067	0.125138	-0.527	0.192	0.064	0.118949
R304	2019-06-10 20:41	CO2 clumped	OK	FALSE	ETH-2-4		Chewbacca	ETH-2-2	Calcite	2019-03-16 16:59:00	90	9	9	-10.27	0	0	0.00122801	-11.23	0.01	0	0.00415008	19.34	0.01	0	0.0042784	-6.39	0.002	0.001	0.00103996	-5.51	0.007	0.002	0.00416789	-12.58	0.045	0.015	0.0279066	-0.614	0.044	0.015	0.0271532	-10.828	0.181	0.06	0.11193	0.163	0.184	0.061	0.113752
R305	2019-06-11 12:19	CO2 clumped	OK	FALSE	Evap DI + CMT UH 3.5.19 DU		Chewbacca	Unheated gas	CO2	2019-03-16 16:59:00		9	9	1.93	0	0	0.00233314	30.46	0.01	0	0.00422509	62.32	0.01	0	0.00435573	6.492	0.004	0.001	0.00224042	36.409	0.007	0.002	0.00424697	42.343	0.032	0.011	0.0196822	-0.362	0.03	0.01	0.0187832	72.614	0.132	0.044	0.0815869	-1.423	0.129	0.043	0.079864
R306	2019-06-11 14:26	CO2 clumped	OK	FALSE	ETH-4-3		Chewbacca	ETH-4-3	Calcite	2019-03-16 16:59:00	90	9	9	-10.31	0	0	0.00180419	-11.32	0	0	0.00303623	19.25	0.01	0	0.00313011	-6.432	0.003	0.001	0.00177276	-5.599	0.005	0.002	0.00305362	-12.457	0.044	0.015	0.0270431	-0.358	0.044	0.015	0.0270918	-10.813	0.165	0.055	0.10197	0.359	0.17	0.057	0.105657
R307	2019-06-11 20:38	CO2 clumped	OK	FALSE	CMTile		Chewbacca	CMTile	Calcite	2019-03-16 16:59:00	90	9	9	1.73	0	0	0.00159036	5.78	0.01	0	0.0035746	36.88	0.01	0	0.00368512	5.459	0.003	0.001	0.00155762	11.611	0.006	0.002	0.00359345	16.348	0.048	0.016	0.0295417	-0.75	0.041	0.014	0.0257008	22.846	0.165	0.055	0.102223	-0.499	0.166	0.055	0.102988
R308	2018-05-23 11:34	CO2 clumped	OK	FALSE	Bonedry DI H PK 4.17.18		Chewbacca	Heated Gas	CO2	2018-05-23 00:00:00		9	9	-37.97	0	0	0.00190139	-4.8	0	0	0.00267999	25.97	0	0	0.00276286	-32.149	0.003	0.001	0.00178798	0.895	0.004	0.001	0.00269283	-32.826	0.029	0.01	0.018062	-0.526	0.025	0.008	0.0157314	1.459	0.22	0.073	0.1362	-0.33	0.221	0.074	0.136868
R309	2018-05-23 13:49	CO2 clumped	OK	FALSE	ETH 3-3		Chewbacca	ETH-3-3	Calcite	2018-05-23 00:00:00	90	9	9	1.65	0	0	0.00161418	6.05	0	0	0.00243289	37.15	0	0	0.00250811	5.387	0.002	0.001	0.00154258	11.876	0.004	0.001	0.00244564	16.81	0.042	0.014	0.0262178	-0.48	0.04	0.013	0.024618	23.411	0.161	0.054	0.0995142	-0.471	0.156	0.052	0.096592
R310	2018-05-23 23:14	CO2 clumped	OK	FALSE	CM TILE		Chewbacca	CMTile	Calcite	2018-05-23 00:00:00	90	9	9	2.01	0	0	0.00302225	6.36	0.01	0	0.00427484	37.48	0.01	0	0.00440701	5.734	0.005	0.002	0.00294331	12.195	0.007	0.002	0.00429999	17.178	0.046	0.015	0.0287013	-0.784	0.051	0.017	0.0313518	23.838	0.246	0.082	0.152559	-0.684	0.239	0.08	0.148192
R311	2018-05-24 11:17	CO2 clumped	OK	FALSE	EvapDI+CM H GJ 2.6.18		Chewbacca	Heated Gas	CO2	2018-05-23 00:00:00		9	9	0.84	0	0	0.00223922	-4.64	0.01	0	0.00510269	26.14	0.01	0	0.00526047	4.26	0.003	0.001	0.00214849	1.14	0.008	0.003	0.00512829	4.607	0.047	0.016	0.0290865	-0.909	0.045	0.015	0.0276729	1.898	0.215	0.072	0.133133	-0.383	0.215	0.072	0.133151
R312	2018-05-24 13:28	CO2 clumped	OK	FALSE	ETH-1-3		Chewbacca	ETH-1-3	Calcite	2018-05-23 00:00:00	90	9	9	1.95	0	0	0.00273915	5.54	0	0	0.0026997	36.63	0	0	0.00278317	5.658	0.004	0.001	0.00264874	11.371	0.004	0.001	0.00271758	16.179	0.045	0.015	0.0278312	-0.887	0.046	0.015	0.0282489	22.215	0.127	0.042	0.0786806	-0.642	0.119	0.04	0.0736923
R313	2018-05-25 11:45	CO2 clumped	OK	FALSE	BonedryDI U PK 2.22.18		Chewbacca	Unheated gas	CO2	2018-05-23 00:00:00		9	9	-36.76	0	0	0.00149035	-1.48	0.01	0	0.00390797	29.39	0.01	0	0.0040288	-30.903	0.002	0.001	0.00136701	4.229	0.006	0.002	0.00392569	-27.577	0.039	0.013	0.0241396	0.291	0.044	0.015	0.0273909	8.338	0.215	0.072	0.133102	-0.136	0.214	0.071	0.132514
R314	2018-05-25 13:55	CO2 clumped	OK	FALSE	ETH-2-3		Chewbacca	ETH-2-3	Calcite	2018-05-23 00:00:00	90	9	9	-10.19	0	0	0.00215966	-10.91	0.01	0	0.0040457	19.67	0.01	0	0.00417079	-6.301	0.003	0.001	0.00206794	-5.187	0.007	0.002	0.00406631	-12.15	0.032	0.011	0.0197202	-0.589	0.028	0.009	0.0175341	-10.312	0.185	0.062	0.11475	0.036	0.182	0.061	0.113047
R315	2018-05-25 22:42	CO2 clumped	OK	FALSE	ETH-3-3		Chewbacca	ETH-3-3	Calcite	2018-05-23 00:00:00	90	9	9	1.65	0	0	0.00136509	6.09	0	0	0.00273812	37.2	0	0	0.00282279	5.393	0.002	0.001	0.00126096	11.919	0.004	0.001	0.00275055	16.849	0.041	0.014	0.0253467	-0.489	0.043	0.014	0.0266899	23.385	0.208	0.069	0.128619	-0.581	0.209	0.07	0.129484
R316	2018-05-26 12:41	CO2 clumped	OK	FALSE	EvapDI H 5.14.18 PK		Chewbacca	Heated Gas	CO2	2018-05-23 00:00:00		9	9	2.27	0	0	0.00171997	-6.1	0.01	0	0.00360338	24.63	0.01	0	0.00371479	5.547	0.003	0.001	0.00170988	-0.326	0.006	0.002	0.00362343	4.457	0.036	0.012	0.0220264	-0.938	0.036	0.012	0.0223816	-0.888	0.201	0.067	0.124346	-0.237	0.204	0.068	0.12632
R317	2018-05-26 14:47	CO2 clumped	OK	FALSE	ETH-1-3		Chewbacca	ETH-1-3	Calcite	2018-05-23 00:00:00	90	9	9	2.01	0	0	0.00228024	5.67	0.01	0	0.00419873	36.77	0.01	0	0.00432856	5.71	0.004	0.001	0.00223567	11.503	0.007	0.002	0.00422202	16.383	0.019	0.006	0.0119671	-0.868	0.019	0.006	0.0119226	22.342	0.171	0.057	0.105732	-0.778	0.16	0.053	0.0989272
R318	2018-05-26 23:35	CO2 clumped	OK	FALSE	CM TILE		Chewbacca	CMTile	Calcite	2018-05-23 00:00:00	90	9	9	2.01	0	0	0.00191234	6.38	0.01	0	0.00320895	37.5	0.01	0	0.00330817	5.735	0.003	0.001	0.00181328	12.213	0.005	0.002	0.00322493	17.19	0.048	0.016	0.0296387	-0.791	0.047	0.016	0.0288886	23.895	0.199	0.066	0.123123	-0.664	0.194	0.065	0.120204
R319	2018-05-27 13:48	CO2 clumped	OK	FALSE	Bonedry DI U 5.25.18 PK		Chewbacca	Unheated gas	CO2	2018-05-23 00:00:00		9	9	-36.09	0	0	0.00208106	0.55	0.01	0	0.00404967	31.49	0.01	0	0.00417489	-30.204	0.003	0.001	0.00202377	6.272	0.007	0.002	0.00407108	-25.035	0.037	0.012	0.0231439	0.159	0.041	0.014	0.0255369	12.287	0.293	0.098	0.18142	-0.292	0.294	0.098	0.182191
R320	2018-05-27 16:01	CO2 clumped	OK	FALSE	Veinstrom		Chewbacca	Veinstrom	Calcite	2018-05-23 00:00:00	90	9	9	-6.17	0	0	0.00154598	-4.78	0	0	0.00268375	25.99	0	0	0.00276673	-2.324	0.002	0.001	0.00143878	0.976	0.004	0.001	0.00269611	-1.723	0.037	0.012	0.0228203	-0.283	0.037	0.012	0.023087	1.848	0.153	0.051	0.0946003	-0.106	0.151	0.05	0.0936681
R321	2018-05-28 00:50	CO2 clumped	OK	FALSE	CARMEL CHALK		Chewbacca	Carmel Chalk	Calcite	2018-05-23 00:00:00	90	9	9	-2.3	0	0	0.00253593	3.89	0.01	0	0.00402504	34.93	0.01	0	0.0041495	1.611	0.004	0.001	0.00238778	9.7	0.007	0.002	0.00404453	10.772	0.062	0.021	0.0384597	-0.436	0.06	0.02	0.0371675	19.003	0.234	0.078	0.145262	-0.481	0.227	0.076	0.140889
R322	2018-05-28 12:01	CO2 clumped	OK	FALSE	EvapDI UH 2.6.18 GJ		Chewbacca	Unheated gas	CO2	2018-05-23 00:00:00		9	9	0.81	0	0	0.00189885	-2.48	0	0	0.00217884	28.37	0	0	0.00224621	4.303	0.003	0.001	0.00180279	3.31	0.004	0.001	0.00219037	7.639	0.049	0.016	0.0303652	-0.068	0.05	0.017	0.0309997	6.487	0.098	0.033	0.0608561	-0.143	0.1	0.033	0.0621347
R323	2018-05-28 14:12	CO2 clumped	OK	FALSE	ETH-4-2		Chewbacca	ETH-4-2	Calcite	2018-05-23 00:00:00	90	9	9	-10.23	0	0	0.00176954	-11.1	0.01	0	0.00485783	19.47	0.01	0	0.00500803	-6.35	0.003	0.001	0.00173024	-5.381	0.008	0.003	0.00488251	-12.125	0.053	0.018	0.032756	-0.322	0.055	0.018	0.0338544	-10.697	0.229	0.076	0.141985	0.036	0.228	0.076	0.141292
R324	2018-05-29 11:53	CO2 clumped	OK	FALSE	BonedryDI H PK 3.22.18		Chewbacca	Heated Gas	CO2	2018-05-23 00:00:00		9	9	-37.96	0	0	0.00202348	-3.41	0.01	0	0.00576056	27.41	0.01	0	0.00593867	-32.088	0.003	0.001	0.00187137	2.294	0.009	0.003	0.00578716	-31.477	0.017	0.006	0.0102386	-0.57	0.022	0.007	0.0134887	4.098	0.133	0.044	0.082696	-0.494	0.139	0.046	0.0861624
R325	2018-05-29 14:01	CO2 clumped	OK	FALSE	ETH-2-3		Chewbacca	ETH-2-3	Calcite	2018-05-23 00:00:00	90	9	9	-10.2	0	0	0.00198102	-10.9	0.01	0	0.00343046	19.68	0.01	0	0.00353653	-6.313	0.003	0.001	0.00187051	-5.178	0.006	0.002	0.0034472	-12.145	0.031	0.01	0.019098	-0.581	0.032	0.011	0.0196151	-10.275	0.128	0.043	0.079453	0.055	0.132	0.044	0.0818371
R326	2018-05-30 12:26	CO2 clumped	OK	FALSE	Evap DI H PK 5.14.18		Chewbacca	Heated Gas	CO2	2018-05-23 00:00:00		9	9	1.95	0	0	0.00199021	-6.51	0.01	0	0.00563069	24.21	0.01	0	0.00580479	5.238	0.003	0.001	0.00196576	-0.742	0.009	0.003	0.0056597	3.753	0.045	0.015	0.0280397	-0.913	0.041	0.014	0.025284	-1.755	0.133	0.044	0.0825899	-0.271	0.14	0.047	0.0870236
R327	2018-05-30 14:38	CO2 clumped	OK	FALSE	ETH-1-3		Chewbacca	ETH-1-3	Calcite	2018-05-23 00:00:00	90	9	9	1.99	0	0	0.00230659	5.65	0	0	0.00282443	36.74	0	0	0.00291176	5.696	0.004	0.001	0.00220604	11.476	0.005	0.002	0.00284002	16.338	0.04	0.013	0.0246762	-0.872	0.038	0.013	0.0237862	22.452	0.158	0.053	0.0981087	-0.617	0.152	0.051	0.0939256
R328	2018-05-30 23:26	CO2 clumped	OK	FALSE	ETH-4-3		Chewbacca	ETH-4-3	Calcite	2018-05-23 00:00:00	90	9	9	-10.2	0	0	0.00195869	-11.05	0.01	0	0.00414228	19.53	0.01	0	0.00427036	-6.322	0.003	0.001	0.00181547	-5.325	0.007	0.002	0.00416135	-12.077	0.031	0.01	0.0190451	-0.358	0.03	0.01	0.0187556	-10.579	0.251	0.084	0.155429	0.042	0.243	0.081	0.150781
R329	2018-05-31 11:24	CO2 clumped	OK	FALSE	BonedryDI U PK 5.25.18		Chewbacca	Unheated gas	CO2	2018-05-23 00:00:00		9	9	-38.63	0	0	0.00284602	-3.88	0.01	0	0.00430316	26.92	0.01	0	0.00443622	-32.736	0.004	0.001	0.00268031	1.815	0.007	0.002	0.0043239	-31.788	0.026	0.009	0.0161062	0.271	0.019	0.006	0.0118617	3.518	0.214	0.071	0.132614	-0.115	0.211	0.07	0.13078
R330	2018-05-31 13:31	CO2 clumped	OK	FALSE	Carmel Chalk		Chewbacca	Carmel Chalk	Calcite	2018-05-23 00:00:00	90	9	9	-2.26	0	0	0.00189265	3.9	0.01	0	0.00440006	34.94	0.01	0	0.00453611	1.644	0.003	0.001	0.00183292	9.708	0.007	0.002	0.00442253	10.805	0.028	0.009	0.0176549	-0.445	0.031	0.01	0.0190409	19	0.186	0.062	0.115228	-0.5	0.18	0.06	0.111698
R331	2018-06-01 00:38	CO2 clumped	OK	FALSE	IAEA-C2		Chewbacca	IAEA-C2	Calcite	2018-05-23 00:00:00	90	9	9	-8.19	0	0	0.00133361	-1.07	0	0	0.00290493	29.82	0	0	0.00299475	-4.084	0.002	0.001	0.00131384	4.708	0.005	0.002	0.00292054	0.107	0.049	0.016	0.0301074	-0.289	0.05	0.017	0.0312269	9.159	0.171	0.057	0.105734	-0.278	0.164	0.055	0.101468
R332	2018-06-01 12:44	CO2 clumped	OK	FALSE	BonedryDI H PK 4.17.18		Chewbacca	Heated Gas	CO2	2018-05-23 00:00:00		9	9	-37.58	0	0	0.00164441	-4.86	0.01	0	0.00313304	25.91	0.01	0	0.00322992	-31.786	0.003	0.001	0.00158258	0.835	0.005	0.002	0.00314913	-32.492	0.041	0.014	0.0253179	-0.509	0.041	0.014	0.0257036	1.298	0.268	0.089	0.166046	-0.372	0.271	0.09	0.167676
R333	2018-06-01 14:59	CO2 clumped	OK	FALSE	VeinStrom		Chewbacca	Veinstrom	Calcite	2018-05-23 00:00:00	90	9	9	-6.19	0	0	0.00212026	-4.82	0.01	0	0.00480505	25.95	0.01	0	0.00495363	-2.34	0.003	0.001	0.00205925	0.941	0.008	0.003	0.00482983	-1.78	0.042	0.014	0.026332	-0.291	0.039	0.013	0.0242033	1.729	0.239	0.08	0.147968	-0.154	0.244	0.081	0.151338
R334	2018-06-02 12:16	CO2 clumped	OK	FALSE	Evap DI + CM UH 5.14.18 PK		Chewbacca	Unheated gas	CO2	2018-05-23 00:00:00		9	9	2.21	0	0	0.00170765	-4.61	0.01	0	0.0038275	26.17	0.01	0	0.00394585	5.543	0.003	0.001	0.00166151	1.17	0.006	0.002	0.00384739	6.744	0.041	0.014	0.0254048	-0.129	0.037	0.012	0.0230715	2.259	0.27	0.09	0.167484	-0.082	0.267	0.089	0.165616
R335	2018-06-02 14:24	CO2 clumped	OK	FALSE	CMTile		Chewbacca	ETH-2-3	Calcite	2018-05-23 00:00:00	90	9	9	-10.2	0	0	0.00254735	-10.96	0	0	0.00184835	19.62	0	0	0.0019055	-6.315	0.004	0.001	0.00243326	-5.234	0.003	0.001	0.00186083	-12.227	0.032	0.011	0.0197896	-0.607	0.035	0.012	0.0214739	-10.491	0.166	0.055	0.10302	-0.05	0.165	0.055	0.102306
R336	2018-06-02 20:57	CO2 clumped	OK	FALSE	ETH-2-3		Chewbacca	CMTile	Calcite	2018-05-23 00:00:00	90	9	9	1.99	0	0	0.00130321	6.36	0.01	0	0.00416904	37.48	0.01	0	0.00429795	5.721	0.002	0.001	0.00133813	12.191	0.007	0.002	0.00419121	17.164	0.047	0.016	0.0293428	-0.781	0.046	0.015	0.0286295	23.945	0.196	0.065	0.121719	-0.572	0.194	0.065	0.120303
R337	2018-06-03 11:20	CO2 clumped	OK	FALSE	EvapDI+CM H PK 5.14.18		Chewbacca	Heated Gas	CO2	2018-05-23 00:00:00		9	9	1.53	0	0	0.000739344	-7.92	0.01	0	0.00401697	22.76	0.01	0	0.00414117	4.796	0.001	0	0.000741126	-2.154	0.007	0.002	0.00403666	1.925	0.035	0.012	0.0219399	-0.891	0.032	0.011	0.0196011	-4.665	0.155	0.052	0.0959617	-0.363	0.147	0.049	0.0908814
R338	2018-06-03 13:30	CO2 clumped	OK	FALSE	ETH-1-3		Chewbacca	ETH-1-3	Calcite	2018-05-23 00:00:00	90	9	9	1.96	0	0	0.0023581	5.64	0.01	0	0.00343132	36.73	0.01	0	0.00353741	5.671	0.004	0.001	0.00224588	11.466	0.006	0.002	0.00344909	16.322	0.034	0.011	0.0209068	-0.853	0.031	0.01	0.0195144	22.448	0.145	0.048	0.0897357	-0.601	0.147	0.049	0.0910974
R339	2018-06-04 00:40	CO2 clumped	OK	FALSE	ETH-4-3		Chewbacca	ETH-4-3	Calcite	2018-05-23 00:00:00	90	9	9	-10.23	0	0	0.00160324	-11.07	0.01	0	0.00506611	19.5	0.01	0	0.00522276	-6.35	0.003	0.001	0.00159833	-5.35	0.008	0.003	0.00509206	-12.13	0.043	0.014	0.026761	-0.357	0.041	0.014	0.0254318	-10.802	0.277	0.092	0.17172	-0.131	0.283	0.094	0.175495
R340	2018-06-04 15:36	CO2 clumped	OK	FALSE	BonedryDI U PK 5.25.18		Chewbacca	Unheated gas	CO2	2018-05-23 00:00:00		9	9	-37.89	0.01	0	0.00327026	-2.41	0.01	0	0.00396091	28.43	0.01	0	0.00408339	-31.993	0.005	0.002	0.00311863	3.292	0.006	0.002	0.0039822	-29.631	0.034	0.011	0.021091	0.256	0.038	0.013	0.0236715	6.382	0.25	0.083	0.155013	-0.211	0.25	0.083	0.154782
R341	2018-06-04 22:18	CO2 clumped	OK	FALSE	ETH-3-3		Chewbacca	ETH-3-3	Calcite	2018-05-23 00:00:00	90	9	9	1.6	0	0	0.00174275	6.02	0	0	0.0030178	37.13	0.01	0	0.00311111	5.338	0.003	0.001	0.00164387	11.849	0.005	0.002	0.00303248	16.741	0.039	0.013	0.0243861	-0.471	0.038	0.013	0.0235434	23.319	0.132	0.044	0.0815394	-0.508	0.131	0.044	0.0811141
R342	2018-06-05 00:39	CO2 clumped	OK	FALSE	Carmel Chalk		Chewbacca	Carmel Chalk	Calcite	2018-05-23 00:00:00	90	9	9	-2.22	0	0	0.00264982	3.89	0.01	0	0.00559031	34.93	0.01	0	0.00576316	1.681	0.004	0.001	0.00263026	9.699	0.009	0.003	0.00562122	10.827	0.027	0.009	0.016647	-0.454	0.028	0.009	0.0172274	19.124	0.129	0.043	0.0801032	-0.36	0.127	0.042	0.0787162
R343	2018-06-05 14:52	CO2 clumped	OK	FALSE	ETH-4-2		Chewbacca	ETH-4-2	Calcite	2018-05-23 00:00:00	90	9	9	-10.19	0	0	0.00265709	-11.02	0.01	0	0.0066024	19.56	0.01	0	0.00680654	-6.309	0.004	0.001	0.0026151	-5.3	0.011	0.004	0.00663684	-12.039	0.039	0.013	0.0239362	-0.359	0.038	0.013	0.0237083	-10.541	0.168	0.056	0.104239	0.031	0.164	0.055	0.101368
R344	2018-06-05 21:32	CO2 clumped	OK	FALSE	Veinstrom		Chewbacca	Veinstrom	Calcite	2018-05-23 00:00:00	90	9	9	-6.2	0	0	0.00196692	-4.79	0.01	0	0.00515862	25.98	0.01	0	0.00531813	-2.352	0.003	0.001	0.00195605	0.97	0.008	0.003	0.00518581	-1.762	0.038	0.013	0.023499	-0.287	0.033	0.011	0.0204729	1.841	0.172	0.057	0.106628	-0.1	0.165	0.055	0.102101
R345	2018-06-05 23:52	CO2 clumped	OK	FALSE	ETH-1-3		Chewbacca	ETH-1-3	Calcite	2018-05-23 00:00:00	90	9	9	1.92	0	0	0.000789331	5.61	0	0	0.002678	36.7	0	0	0.0027608	5.624	0.001	0	0.000742039	11.434	0.004	0.001	0.00269077	16.238	0.041	0.014	0.0251578	-0.856	0.044	0.015	0.0270052	22.518	0.2	0.067	0.123734	-0.47	0.194	0.065	0.120472
R346	2018-06-06 02:08	CO2 clumped	OK	FALSE	ETH-2-3		Chewbacca	ETH-2-3	Calcite	2018-05-23 00:00:00	90	9	9	-10.16	0	0	0.00274142	-10.86	0.01	0	0.00453881	19.73	0.01	0	0.00467915	-6.277	0.004	0.001	0.00270496	-5.132	0.007	0.002	0.0045654	-12.041	0.037	0.012	0.0226995	-0.559	0.039	0.013	0.0240081	-10.243	0.176	0.059	0.108956	-0.005	0.171	0.057	0.10603
R347	2018-06-06 16:24	CO2 clumped	OK	FALSE	BonedryDI H PK 3.22.18		Chewbacca	Heated Gas	CO2	2018-05-23 00:00:00		9	9	-37.35	0.01	0	0.00328989	-3.94	0	0	0.00297831	26.86	0	0	0.0030704	-31.537	0.005	0.002	0.00311604	1.76	0.005	0.002	0.0029944	-31.385	0.024	0.008	0.0146396	-0.54	0.023	0.008	0.0139496	3.136	0.137	0.046	0.0847807	-0.387	0.134	0.045	0.0829207
R348	2018-06-06 18:38	CO2 clumped	OK	FALSE	CMTile		Chewbacca	CMTile	Calcite	2018-05-23 00:00:00	90	9	9	1.97	0	0	0.00207924	6.34	0.01	0	0.00446152	37.46	0.01	0	0.00459948	5.702	0.003	0.001	0.00205494	12.177	0.007	0.002	0.00448584	17.149	0.03	0.01	0.0186426	-0.761	0.029	0.01	0.0181365	23.947	0.156	0.052	0.0966461	-0.541	0.158	0.053	0.0978389
R349	2018-06-07 01:33	CO2 clumped	OK	FALSE	MERCK		Chewbacca	MERCK	Calcite	2018-05-23 00:00:00	90	9	9	-41.97	0	0	0.00151816	-7.88	0.01	0	0.00431281	22.79	0.01	0	0.00444616	-36.012	0.002	0.001	0.00141912	-2.214	0.007	0.002	0.00433304	-39.237	0.054	0.018	0.0334176	0.01	0.052	0.017	0.0321422	-4.354	0.142	0.047	0.088095	0.068	0.143	0.048	0.0889093
R350	2018-06-07 13:13	CO2 clumped	OK	FALSE	EvapDI+CM U PK 7.6.18		Chewbacca	Unheated gas	CO2	2018-05-23 00:00:00		9	9	1.57	0	0	0.00227373	-6.03	0	0	0.00255784	24.71	0	0	0.00263693	4.899	0.004	0.001	0.00218735	-0.257	0.004	0.001	0.00257301	4.73	0.046	0.015	0.0285197	-0.069	0.048	0.016	0.0295619	-0.464	0.12	0.04	0.0740802	0.05	0.116	0.039	0.0721535
R351	2018-06-07 15:21	CO2 clumped	OK	FALSE	ETH-1-3		Chewbacca	ETH-1-3	Calcite	2018-05-23 00:00:00	90	9	9	1.99	0	0	0.00206229	5.71	0.01	0	0.00354496	36.81	0.01	0	0.00365457	5.697	0.003	0.001	0.00199129	11.539	0.006	0.002	0.00356389	16.413	0.033	0.011	0.0207153	-0.861	0.037	0.012	0.0227284	22.687	0.234	0.078	0.145058	-0.511	0.226	0.075	0.14038
R352	2018-06-07 17:30	CO2 clumped	OK	FALSE	ETH-2-3		Chewbacca	ETH-2-3	Calcite	2018-05-23 00:00:00	90	9	9	-10.18	0	0	0.00138333	-10.89	0.01	0	0.00362254	19.7	0.01	0	0.00373455	-6.293	0.002	0.001	0.0012431	-5.162	0.006	0.002	0.00363853	-12.112	0.027	0.009	0.0165527	-0.585	0.025	0.008	0.0157421	-10.391	0.114	0.038	0.0704773	-0.095	0.117	0.039	0.0724974
R353	2018-06-07 19:37	CO2 clumped	OK	FALSE	ETH-3-3		Chewbacca	ETH-3-3	Calcite	2018-05-23 00:00:00	90	9	9	1.65	0	0	0.00238779	6.1	0.01	0	0.00430462	37.2	0.01	0	0.00443772	5.387	0.004	0.001	0.00224233	11.925	0.007	0.002	0.00432519	16.858	0.047	0.016	0.0291528	-0.48	0.046	0.015	0.0284205	23.4	0.21	0.07	0.129939	-0.579	0.201	0.067	0.124498
R354	2018-06-07 21:48	CO2 clumped	OK	FALSE	ETH-4-3		Chewbacca	ETH-4-3	Calcite	2018-05-23 00:00:00	90	9	9	-10.21	0	0	0.00218709	-11.05	0.01	0	0.00359615	19.52	0.01	0	0.00370735	-6.326	0.003	0.001	0.00212194	-5.331	0.006	0.002	0.00361589	-12.069	0.033	0.011	0.0202056	-0.34	0.033	0.011	0.0204984	-10.497	0.202	0.067	0.125263	0.138	0.201	0.067	0.124662
R355	2018-06-11 11:26	CO2 clumped	OK	FALSE	BonedryDI H 3.14.18 PK		Chewbacca	Heated Gas	CO2	2018-05-23 00:00:00		9	9	-38.38	0.01	0	0.00379071	-5.98	0.01	0	0.00326742	24.76	0.01	0	0.00336845	-32.574	0.006	0.002	0.00360541	-0.289	0.005	0.002	0.00328638	-34.409	0.055	0.018	0.0341772	-0.547	0.053	0.018	0.032953	-0.867	0.151	0.05	0.0936853	-0.289	0.153	0.051	0.0949457
R356	2018-06-11 13:37	CO2 clumped	OK	FALSE	Carmel Chalk		Chewbacca	Carmel Chalk	Calcite	2018-05-23 00:00:00	90	9	9	-2.25	0	0	0.00173255	3.87	0	0	0.00307932	34.91	0.01	0	0.00317454	1.653	0.003	0.001	0.00167241	9.683	0.005	0.002	0.00309562	10.821	0.049	0.016	0.0303178	-0.414	0.053	0.018	0.0326337	19.07	0.2	0.067	0.123894	-0.382	0.193	0.064	0.119459
R357	2018-06-11 20:08	CO2 clumped	OK	FALSE	IAEA-C1		Chewbacca	IAEA-C1	Calcite	2018-05-23 00:00:00	90	9	9	2.42	0	0	0.00249488	5.55	0.01	0	0.00401797	36.64	0.01	0	0.0041422	6.099	0.004	0.001	0.00242253	11.382	0.007	0.002	0.00404029	16.754	0.041	0.014	0.0252549	-0.785	0.035	0.012	0.0215427	22.252	0.163	0.054	0.100839	-0.627	0.154	0.051	0.0956906
R358	2018-06-12 13:08	CO2 clumped	OK	FALSE	ETH1-3		Chewbacca	ETH-1-3	Calcite	2018-05-23 00:00:00	90	9	9	1.97	0	0	0.00198294	5.62	0.01	0	0.00319752	36.72	0.01	0	0.00329639	5.675	0.003	0.001	0.0018591	11.453	0.005	0.002	0.0032127	16.296	0.037	0.012	0.0230555	-0.869	0.036	0.012	0.0220952	22.478	0.27	0.09	0.167169	-0.546	0.26	0.087	0.160983
R359	2018-06-12 19:47	CO2 clumped	OK	FALSE	Veinstrom		Chewbacca	Veinstrom	Calcite	2018-05-23 00:00:00	90	9	9	-6.17	0	0	0.0023564	-4.76	0.01	0	0.00425822	26.01	0.01	0	0.00438989	-2.318	0.004	0.001	0.00222789	1.002	0.007	0.002	0.00427906	-1.691	0.048	0.016	0.0299487	-0.283	0.043	0.014	0.0267805	1.781	0.236	0.079	0.146519	-0.223	0.23	0.077	0.142459
R360	2018-06-13 11:35	CO2 clumped	OK	FALSE	ETH4--2		Chewbacca	ETH-4-2	Calcite	2018-05-23 00:00:00	90	9	9	-10.22	0	0	0.00241591	-11.07	0.01	0	0.00462166	19.51	0.01	0	0.00476456	-6.334	0.004	0.001	0.00233771	-5.345	0.007	0.002	0.00464593	-12.131	0.047	0.016	0.0292742	-0.381	0.044	0.015	0.0272602	-10.727	0.217	0.072	0.134616	-0.066	0.22	0.073	0.136576
R361	2018-06-14 11:18	CO2 clumped	OK	FALSE	EvapDI+CM U 5.14.18 PK		Chewbacca	Unheated gas	CO2	2018-05-23 00:00:00		9	9	2.46	0	0	0.0013375	-4.66	0	0	0.0019929	26.11	0	0	0.00205452	5.78	0.002	0.001	0.0013089	1.117	0.003	0.001	0.00200466	6.953	0.031	0.01	0.0193893	-0.113	0.032	0.011	0.019693	2.164	0.176	0.059	0.109233	-0.07	0.177	0.059	0.109458
R362	2018-06-14 13:25	CO2 clumped	OK	FALSE	CMTile		Chewbacca	CMTile	Calcite	2018-05-23 00:00:00	90	9	9	1.99	0	0	0.00168858	6.33	0	0	0.00303785	37.44	0.01	0	0.00313178	5.716	0.003	0.001	0.00159114	12.161	0.005	0.002	0.00305255	17.14	0.045	0.015	0.0276445	-0.769	0.045	0.015	0.0279325	23.865	0.157	0.052	0.0974811	-0.59	0.158	0.053	0.0982005
R363	2018-06-15 00:29	CO2 clumped	OK	FALSE	ETH-2-3		Chewbacca	ETH-2-3	Calcite	2018-05-23 00:00:00	90	9	9	-10.38	0	0	0.00152419	-10.86	0	0	0.00278169	19.72	0	0	0.0028677	-6.479	0.002	0.001	0.0014456	-5.14	0.005	0.002	0.00279544	-12.292	0.046	0.015	0.0282164	-0.595	0.047	0.016	0.0291553	-10.359	0.167	0.056	0.103499	-0.106	0.167	0.056	0.103569
R364	2018-06-17 13:01	CO2 clumped	OK	FALSE	BonedryDI H 03.22.18 PK		Chewbacca	Heated Gas	CO2	2018-05-23 00:00:00		9	9	-37.79	0	0	0.00275203	-7.07	0.01	0	0.00474772	23.63	0.01	0	0.00489452	-32.062	0.004	0.001	0.00268083	-1.385	0.008	0.003	0.0047737	-34.887	0.053	0.018	0.0328125	-0.511	0.046	0.015	0.0284437	-3.138	0.2	0.067	0.12394	-0.371	0.21	0.07	0.130187
R365	2018-06-17 15:12	CO2 clumped	OK	FALSE	ETH-1-3		Chewbacca	ETH-1-3	Calcite	2018-05-23 00:00:00	90	9	9	1.92	0	0	0.00237802	5.72	0.01	0	0.0033008	36.81	0.01	0	0.00340286	5.628	0.004	0.001	0.00221795	11.544	0.005	0.002	0.00331594	16.343	0.056	0.019	0.0344316	-0.863	0.056	0.019	0.0345665	22.628	0.155	0.052	0.096072	-0.58	0.154	0.051	0.0952694
R366	2018-06-17 19:28	CO2 clumped	OK	FALSE	WD-3A		Chewbacca	ETH-2-3	Calcite	2018-05-23 00:00:00	90	9	9	-10.31	0	0	0.00159571	-10.77	0.01	0	0.00403309	19.82	0.01	0	0.00415779	-6.41	0.002	0.001	0.00149822	-5.048	0.007	0.002	0.00405229	-12.112	0.028	0.009	0.0172116	-0.576	0.028	0.009	0.0175343	-10.173	0.265	0.088	0.164017	-0.104	0.271	0.09	0.168277
R367	2018-06-18 11:25	CO2 clumped	OK	FALSE	BonedryDI U 4.17.18 PK		Chewbacca	Unheated gas	CO2	2018-05-23 00:00:00		9	9	-37.58	0	0	0.00223083	-2.99	0	0	0.00277234	27.83	0	0	0.00285807	-31.722	0.003	0.001	0.0021251	2.711	0.004	0.001	0.00278704	-29.904	0.025	0.008	0.0152061	0.253	0.024	0.008	0.0151751	5.211	0.186	0.062	0.11545	-0.217	0.186	0.062	0.1152
R368	2018-06-18 13:43	CO2 clumped	OK	FALSE	Veinstrom		Chewbacca	Veinstrom	Calcite	2018-05-23 00:00:00	90	9	9	-6.23	0	0	0.00101466	-4.67	0.01	0	0.00490918	26.1	0.01	0	0.00506097	-2.372	0.002	0.001	0.000985948	1.091	0.008	0.003	0.00493296	-1.679	0.031	0.01	0.0194542	-0.302	0.031	0.01	0.0192866	2.034	0.174	0.058	0.107858	-0.149	0.174	0.058	0.107821
R369	2018-06-18 21:18	CO2 clumped	OK	FALSE	ETH 3-3		Chewbacca	ETH-3-3	Calcite	2018-05-23 00:00:00	90	9	9	1.65	0	0	0.00203067	6.07	0.01	0	0.00401103	37.17	0.01	0	0.00413505	5.388	0.003	0.001	0.00199064	11.897	0.007	0.002	0.00403285	16.823	0.032	0.011	0.0200657	-0.488	0.032	0.011	0.0200311	23.465	0.155	0.052	0.0960546	-0.459	0.153	0.051	0.095021
R370	2018-06-19 11:31	CO2 clumped	OK	FALSE	Evap DI + CM H PK		Chewbacca	Heated Gas	CO2	2018-05-23 00:00:00		9	9	1.36	0	0	0.00231129	-7.29	0.01	0	0.00372124	23.4	0.01	0	0.0038363	4.657	0.003	0.001	0.00210728	-1.526	0.006	0.002	0.00373671	2.366	0.039	0.013	0.023906	-0.928	0.037	0.012	0.0232158	-3.198	0.167	0.056	0.10335	-0.15	0.171	0.057	0.105725
R371	2018-06-19 13:36	CO2 clumped	OK	FALSE	ETH 4-2		Chewbacca	ETH-4-2	Calcite	2018-05-23 00:00:00	90	9	9	-10.22	0	0	0.00118374	-11.04	0	0	0.0028968	19.54	0	0	0.00298636	-6.339	0.002	0.001	0.00115664	-5.32	0.005	0.002	0.00291173	-12.093	0.05	0.017	0.0311948	-0.362	0.049	0.016	0.03036	-10.525	0.204	0.068	0.126189	0.089	0.208	0.069	0.129081
R372	2018-06-19 22:15	CO2 clumped	OK	FALSE	Carmel Chalk		Chewbacca	Carmel Chalk	Calcite	2018-05-23 00:00:00	90	9	9	-2.19	0	0	0.00163988	3.94	0.01	0	0.00499111	34.98	0.01	0	0.00514543	1.711	0.003	0.001	0.00166287	9.75	0.008	0.003	0.00501746	10.93	0.038	0.013	0.0233293	-0.433	0.032	0.011	0.0201015	19.091	0.125	0.042	0.0776681	-0.495	0.121	0.04	0.0749209
R373	2018-06-20 12:08	CO2 clumped	OK	FALSE	Evap DI + CM UH 7.6.18 PK		Chewbacca	Unheated gas	CO2	2018-05-23 00:00:00		9	9	1.69	0	0	0.00295745	-5.92	0.01	0	0.00453447	24.82	0.01	0	0.00467468	5.011	0.005	0.002	0.00287846	-0.149	0.007	0.002	0.00456029	4.993	0.044	0.015	0.02711	-0.028	0.046	0.015	0.0285813	-0.181	0.106	0.035	0.0655419	0.118	0.098	0.033	0.0607299
R374	2018-06-20 14:20	CO2 clumped	OK	FALSE	CM Tile		Chewbacca	CMTile	Calcite	2018-05-23 00:00:00	90	9	9	2.01	0	0	0.00165756	6.37	0.01	0	0.00402155	37.49	0.01	0	0.00414589	5.74	0.002	0.001	0.00150787	12.205	0.007	0.002	0.00403951	17.198	0.028	0.009	0.017293	-0.781	0.025	0.008	0.0155347	24.015	0.233	0.078	0.144293	-0.532	0.233	0.078	0.144254
R375	2018-06-21 14:19	CO2 clumped	OK	FALSE	ETH-4-2		Chewbacca	ETH-4-2	Calcite	2018-05-23 00:00:00	90	9	9	-10.32	0	0	0.00233899	-11.21	0.01	0	0.0038316	19.36	0.01	0	0.00395008	-6.432	0.004	0.001	0.00224402	-5.488	0.006	0.002	0.00385169	-12.349	0.05	0.017	0.0308623	-0.357	0.046	0.015	0.0287533	-10.917	0.188	0.063	0.116559	0.03	0.189	0.063	0.117232
R376	2018-06-22 11:59	CO2 clumped	OK	FALSE	BoneDry H 5.25.18 PK		Chewbacca	Heated Gas	CO2	2018-05-23 00:00:00		9	9	-37.96	0	0	0.00190164	-4.72	0.01	0	0.00403846	26.05	0.01	0	0.00416333	-32.136	0.003	0.001	0.0018464	0.974	0.007	0.002	0.00405934	-32.742	0.052	0.017	0.0320786	-0.53	0.053	0.018	0.0329028	1.574	0.12	0.04	0.0743897	-0.375	0.12	0.04	0.0742239
R377	2018-06-22 14:12	CO2 clumped	OK	FALSE	ETH3-3		Chewbacca	ETH-3-3	Calcite	2018-05-23 00:00:00	90	9	9	1.65	0	0	0.00179593	6.1	0.01	0	0.00448255	37.21	0.01	0	0.00462115	5.388	0.003	0.001	0.00173048	11.928	0.007	0.002	0.00450502	16.871	0.041	0.014	0.0252775	-0.47	0.041	0.014	0.0252601	23.427	0.163	0.054	0.101092	-0.557	0.158	0.053	0.0981191
R378	2018-06-23 18:08	CO2 clumped	OK	FALSE	BoneDry UH 2.22.18 PK		Chewbacca	Unheated gas	CO2	2018-05-23 00:00:00		9	9	-37.64	0	0	0.00308362	-2.28	0.01	0	0.00329116	28.57	0.01	0	0.00339293	-31.757	0.005	0.002	0.00292961	3.425	0.005	0.002	0.00330883	-29.232	0.053	0.018	0.0329178	0.283	0.05	0.017	0.0311593	6.65	0.245	0.082	0.151678	-0.21	0.243	0.081	0.150363
R379	2018-06-23 20:19	CO2 clumped	OK	FALSE	ETH-1-3		Chewbacca	ETH-1-3	Calcite	2018-05-23 00:00:00	90	9	9	1.99	0	0	0.00138523	5.7	0.01	0	0.00326961	36.79	0.01	0	0.00337071	5.701	0.002	0.001	0.00133228	11.525	0.005	0.002	0.00328604	16.393	0.052	0.017	0.0319391	-0.871	0.047	0.016	0.0288777	22.507	0.2	0.067	0.123708	-0.66	0.19	0.063	0.117924
R380	2018-06-24 13:43	CO2 clumped	OK	FALSE	Evap DI + CM H 2.6.18 GJ		Chewbacca	Heated Gas	CO2	2018-05-23 00:00:00		9	9	0.67	0	0	0.00192276	-4.97	0.01	0	0.00439257	25.8	0.01	0	0.00452838	4.092	0.003	0.001	0.00187283	0.808	0.007	0.002	0.00441537	4.122	0.058	0.019	0.0362494	-0.894	0.06	0.02	0.0370106	1.149	0.179	0.06	0.110962	-0.468	0.172	0.057	0.106405
R381	2018-06-24 15:56	CO2 clumped	OK	FALSE	ETH-2-3		Chewbacca	ETH-2-3	Calcite	2018-05-23 00:00:00	90	9	9	-10.3	0	0	0.00281418	-10.98	0.01	0	0.0045485	19.6	0.01	0	0.00468914	-6.41	0.004	0.001	0.00272632	-5.261	0.007	0.002	0.00457342	-12.324	0.053	0.018	0.0330901	-0.581	0.06	0.02	0.0371005	-10.594	0.137	0.046	0.0847311	-0.102	0.142	0.047	0.0879371
R382	2018-06-25 17:54	CO2 clumped	OK	FALSE	ETH-4-3		Chewbacca	ETH-4-3	Calcite	2018-05-23 00:00:00	90	9	9	-10.18	0	0	0.00164343	-10.95	0.01	0	0.00382908	19.63	0.01	0	0.00394747	-6.295	0.003	0.001	0.00159554	-5.231	0.006	0.002	0.00384871	-11.94	0.047	0.016	0.0294019	-0.339	0.049	0.016	0.0301485	-10.473	0.121	0.04	0.075	-0.038	0.123	0.041	0.0764143
R383	2018-06-26 12:31	CO2 clumped	OK	FALSE	Evap DI + CM UH PK 6.21.18		Chewbacca	Unheated gas	CO2	2018-05-23 00:00:00		9	9	1.6	0	0	0.00161989	-5.34	0.01	0	0.00357118	25.41	0.01	0	0.0036816	4.95	0.003	0.001	0.00162326	0.434	0.006	0.002	0.00359116	5.461	0.059	0.02	0.0365414	-0.074	0.056	0.019	0.0348707	0.878	0.235	0.078	0.145489	0.01	0.235	0.078	0.145826
R384	2018-06-26 18:50	CO2 clumped	OK	FALSE	VeinStrom		Chewbacca	Veinstrom	Calcite	2018-05-23 00:00:00	90	9	9	-6.13	0	0	0.00168611	-4.71	0	0	0.00309884	26.07	0.01	0	0.00319465	-2.277	0.003	0.001	0.0016366	1.056	0.005	0.002	0.00311543	-1.591	0.041	0.014	0.0257194	-0.278	0.038	0.013	0.0234781	1.912	0.189	0.063	0.117233	-0.201	0.185	0.062	0.114639
R385	2018-06-27 01:43	CO2 clumped	OK	FALSE	CM Tile		Chewbacca	CMTile	Calcite	2018-05-23 00:00:00	90	9	9	1.94	0	0	0.00197846	6.39	0.01	0	0.00474426	37.51	0.01	0	0.00489095	5.677	0.003	0.001	0.00197171	12.22	0.008	0.003	0.0047699	17.168	0.036	0.012	0.0223084	-0.758	0.032	0.011	0.0200137	23.898	0.198	0.066	0.122475	-0.675	0.186	0.062	0.115049
R386	2018-06-27 12:28	CO2 clumped	OK	FALSE	Bonedry DI H 5.25.18 PK		Chewbacca	Heated Gas	CO2	2018-05-23 00:00:00		9	9	-38.72	0	0	0.00234515	-5.07	0	0	0.00302834	25.69	0.01	0	0.00312197	-32.868	0.004	0.001	0.0022549	0.618	0.005	0.002	0.00304526	-33.806	0.039	0.013	0.0240334	-0.501	0.039	0.013	0.0238761	0.807	0.153	0.051	0.0950808	-0.429	0.154	0.051	0.0957666
R387	2018-06-27 18:59	CO2 clumped	OK	FALSE	ETH 1-3		Chewbacca	ETH-1-3	Calcite	2018-05-23 00:00:00	90	9	9	1.92	0	0	0.00141266	5.5	0	0	0.00302887	36.59	0.01	0	0.00312252	5.621	0.002	0.001	0.00138136	11.328	0.005	0.002	0.00304493	16.125	0.036	0.012	0.0223881	-0.86	0.035	0.012	0.0214706	22.19	0.171	0.057	0.106128	-0.58	0.17	0.057	0.105554
R388	2018-06-28 02:02	CO2 clumped	OK	FALSE	ETH 3-3		Chewbacca	ETH-3-3	Calcite	2018-05-23 00:00:00	90	9	9	1.46	0	0	0.00114968	5.84	0.01	0	0.00322388	36.94	0.01	0	0.00332356	5.209	0.002	0.001	0.00107929	11.667	0.005	0.002	0.00323923	16.417	0.05	0.017	0.0312734	-0.48	0.051	0.017	0.0314709	22.96	0.185	0.062	0.114507	-0.497	0.178	0.059	0.110634
R389	2018-06-28 10:54	CO2 clumped	OK	FALSE	Bonedry DI U 5.25 18 PK		Chewbacca	Unheated gas	CO2	2018-05-23 00:00:00		9	9	-38.21	0	0	0.00169507	-3.16	0	0	0.00212105	27.66	0	0	0.00218664	-32.322	0.003	0.001	0.00164102	2.54	0.003	0.001	0.00213359	-30.682	0.038	0.013	0.0236894	0.259	0.04	0.013	0.024907	4.871	0.192	0.064	0.119282	-0.215	0.193	0.064	0.11965
R390	2018-06-28 13:08	CO2 clumped	OK	FALSE	Caramel Chalk		Chewbacca	Carmel Chalk	Calcite	2018-05-23 00:00:00	90	9	9	-2.17	0	0	0.00180908	3.98	0.01	0	0.00426937	35.02	0.01	0	0.00440138	1.733	0.003	0.001	0.0017391	9.793	0.007	0.002	0.00429078	10.966	0.056	0.019	0.0349487	-0.46	0.051	0.017	0.0318669	19.239	0.167	0.056	0.103514	-0.434	0.165	0.055	0.102114
R391	2018-06-29 11:07	CO2 clumped	OK	FALSE	EVAPDICM H PK 6.21.18		Chewbacca	Heated Gas	CO2	2018-05-23 00:00:00		9	9	2.61	0	0	0.00263076	-6.25	0.01	0	0.00312378	24.47	0.01	0	0.00322036	5.864	0.004	0.001	0.0025336	-0.48	0.005	0.002	0.00314209	4.627	0.027	0.009	0.0165061	-0.942	0.023	0.008	0.0144298	-1.312	0.162	0.054	0.100504	-0.352	0.166	0.055	0.102863
R392	2018-06-29 19:44	CO2 clumped	OK	FALSE	IAEA C1		Chewbacca	IAEA-C1	Calcite	2018-05-23 00:00:00	90	9	9	2.41	0	0	0.00170527	5.57	0.01	0	0.00382618	36.67	0.01	0	0.00394449	6.085	0.003	0.001	0.00163664	11.402	0.006	0.002	0.00384542	16.763	0.058	0.019	0.0360574	-0.781	0.056	0.019	0.0344407	22.282	0.16	0.053	0.099276	-0.637	0.159	0.053	0.0985321
R393	2018-06-30 16:08	CO2 clumped	OK	FALSE	EVAPDICM UH 2.13.18 DU		Chewbacca	Unheated gas	CO2	2018-05-23 00:00:00		9	9	0.61	0	0	0.00266207	-6.96	0.01	0	0.00606393	23.75	0.01	0	0.00625143	3.96	0.004	0.001	0.00267983	-1.191	0.01	0.003	0.00609787	2.87	0.055	0.018	0.0341484	-0.04	0.057	0.019	0.0352758	-2.37	0.18	0.06	0.11128	0.01	0.186	0.062	0.115254
R394	2018-06-30 20:25	CO2 clumped	OK	FALSE	ETH-2-3		Chewbacca	ETH-2-3	Calcite	2018-05-23 00:00:00	90	9	9	-10.18	0	0	0.00211896	-10.91	0.01	0	0.00321648	19.68	0.01	0	0.00331593	-6.294	0.003	0.001	0.00201581	-5.182	0.005	0.002	0.0032329	-12.124	0.048	0.016	0.0294577	-0.577	0.045	0.015	0.0278811	-9.547	0.468	0.156	0.290198	0.798	0.466	0.155	0.288933
R395	2018-07-01 00:47	CO2 clumped	OK	FALSE	IAEA-C2		Chewbacca	IAEA-C2	Calcite	2018-05-23 00:00:00	90	9	9	-8.06	0	0	0.0019253	-0.92	0.01	0	0.00351496	29.98	0.01	0	0.00362365	-3.96	0.003	0.001	0.00189444	4.86	0.006	0.002	0.0035347	0.39	0.044	0.015	0.0271649	-0.283	0.044	0.015	0.0275122	9.586	0.148	0.049	0.0915127	-0.157	0.15	0.05	0.0932054
R396	2018-07-01 12:52	CO2 clumped	OK	FALSE	Bonedry DI H 2.19.18 GJ		Chewbacca	Heated Gas	CO2	2018-05-23 00:00:00		9	9	-37.54	0	0	0.00212954	-5.57	0.01	0	0.00453333	25.17	0.01	0	0.0046735	-31.771	0.003	0.001	0.00203012	0.117	0.007	0.002	0.00455567	-33.2	0.05	0.017	0.0311958	-0.552	0.049	0.016	0.0304777	-0.006	0.225	0.075	0.139748	-0.24	0.228	0.076	0.141296
R397	2018-07-02 11:05	CO2 clumped	OK	FALSE	Bonedry DI UH 3.22.18 PK		Chewbacca	Unheated gas	CO2	2018-05-23 00:00:00		9	9	-37.98	0	0	0.00158967	-2.37	0.01	0	0.00408188	28.48	0.01	0	0.00420809	-32.073	0.003	0.001	0.00155611	3.338	0.007	0.002	0.00410271	-29.712	0.02	0.007	0.0123	0.213	0.016	0.005	0.00984689	6.443	0.105	0.035	0.0651318	-0.242	0.103	0.034	0.0637136
R398	2018-07-02 19:36	CO2 clumped	OK	FALSE	ETH-1-3		Chewbacca	ETH-1-3	Calcite	2018-05-23 00:00:00	90	9	9	1.99	0	0	0.00240511	5.68	0.01	0	0.00378409	36.78	0.01	0	0.0039011	5.7	0.004	0.001	0.00233016	11.513	0.006	0.002	0.00380505	16.382	0.027	0.009	0.0168434	-0.869	0.025	0.008	0.0155183	22.417	0.175	0.058	0.108772	-0.725	0.174	0.058	0.107653
R399	2018-07-03 02:40	CO2 clumped	OK	FALSE	ETH-3-3		Chewbacca	ETH-3-3	Calcite	2018-05-23 00:00:00	90	9	9	1.64	0	0	0.00222085	6.07	0.01	0	0.00336811	37.17	0.01	0	0.00347226	5.38	0.003	0.001	0.00214291	11.895	0.005	0.002	0.0033866	16.829	0.044	0.015	0.0274104	-0.472	0.037	0.012	0.0230554	23.39	0.122	0.041	0.0758778	-0.53	0.124	0.041	0.076804
R400	2018-07-03 11:45	CO2 clumped	OK	FALSE	EvapDI+CM H 6.2.18 PK		Chewbacca	Heated Gas	CO2	2018-05-23 00:00:00		9	9	1.82	0	0	0.00299818	-6.73	0.01	0	0.00314029	23.98	0.01	0	0.00323739	5.108	0.005	0.002	0.00288456	-0.965	0.005	0.002	0.0031595	3.414	0.039	0.013	0.0240398	-0.898	0.037	0.012	0.0227242	-2.203	0.146	0.049	0.0904508	-0.275	0.151	0.05	0.0935376
R401	2018-07-03 20:24	CO2 clumped	OK	FALSE	VeinStrom		Chewbacca	Veinstrom	Calcite	2018-05-23 00:00:00	90	9	9	-6.4	0	0	0.00300263	-4.78	0.01	0	0.00415413	26	0.01	0	0.00428258	-2.531	0.005	0.002	0.00288529	0.984	0.007	0.002	0.00417695	-1.929	0.028	0.009	0.0171115	-0.283	0.025	0.008	0.0156911	2.016	0.191	0.064	0.118392	0.047	0.189	0.063	0.117328
R402	2018-07-04 03:14	CO2 clumped	OK	FALSE	IAEA-C1		Chewbacca	IAEA-C1	Calcite	2018-05-23 00:00:00	90	9	9	2.14	0	0	0.00236962	5.52	0.01	0	0.00375245	36.61	0.01	0	0.00386848	5.832	0.004	0.001	0.00230999	11.347	0.006	0.002	0.00377377	16.455	0.047	0.016	0.0289406	-0.771	0.041	0.014	0.0253995	22.22	0.109	0.036	0.0675827	-0.588	0.108	0.036	0.067131
R403	2018-07-04 12:05	CO2 clumped	OK	FALSE	EvapDI+CM UH 6.21.18 PK		Chewbacca	Unheated gas	CO2	2018-05-23 00:00:00		9	9	1.9	0	0	0.00191626	-4.83	0.01	0	0.00318014	25.94	0.01	0	0.00327847	5.243	0.003	0.001	0.00179969	0.947	0.005	0.002	0.00319537	6.263	0.034	0.011	0.0210645	-0.082	0.037	0.012	0.0231723	1.944	0.228	0.076	0.141315	0.049	0.23	0.077	0.142752
R404	2018-07-04 20:49	CO2 clumped	OK	FALSE	ETH-4-2		Chewbacca	ETH-4-2	Calcite	2018-05-23 00:00:00	90	9	9	-10.22	0	0	0.00190866	-11.02	0.01	0	0.00341549	19.56	0.01	0	0.0035211	-6.335	0.003	0.001	0.0018846	-5.293	0.006	0.002	0.003435	-12.049	0.027	0.009	0.0170274	-0.347	0.03	0.01	0.0185908	-10.513	0.147	0.049	0.0909655	0.046	0.145	0.048	0.0898245
R405	2018-07-05 01:28	CO2 clumped	OK	FALSE	IAEA-C1		Chewbacca	IAEA-C1	Calcite	2018-05-23 00:00:00	90	9	9	2.37	0	0	0.00236792	5.53	0.01	0	0.0042514	36.62	0.01	0	0.00438286	6.05	0.004	0.001	0.00227694	11.36	0.007	0.002	0.00427357	16.679	0.037	0.012	0.0230847	-0.788	0.037	0.012	0.0231251	22.358	0.212	0.071	0.131615	-0.481	0.198	0.066	0.123039
R406	2018-07-05 12:23	CO2 clumped	OK	FALSE	Bonedry DI 5.65 H 5.25.18 PK		Chewbacca	Heated Gas	CO2	2018-05-23 00:00:00		9	9	-37.54	0	0	0.00283992	-4.3	0	0	0.00235639	26.49	0	0	0.00242925	-31.727	0.004	0.001	0.00270951	1.396	0.004	0.001	0.0023709	-31.938	0.026	0.009	0.0164088	-0.55	0.022	0.007	0.0139253	2.362	0.083	0.028	0.0513101	-0.43	0.086	0.029	0.0531822
R407	2018-07-05 21:03	CO2 clumped	OK	FALSE	MERCK		Chewbacca	MERCK	Calcite	2018-05-23 00:00:00	90	9	9	-42.01	0.01	0	0.0031987	-7.86	0.01	0	0.00393391	22.81	0.01	0	0.00405555	-36.042	0.005	0.002	0.00305585	-2.192	0.006	0.002	0.00395523	-39.268	0.055	0.018	0.0339617	-0.012	0.055	0.018	0.0339309	-4.673	0.138	0.046	0.0856473	-0.296	0.138	0.046	0.0854125
R408	2018-07-06 03:48	CO2 clumped	OK	FALSE	IAEA-C2		Chewbacca	IAEA-C2	Calcite	2018-05-23 00:00:00	90	9	9	-8.36	0	0	0.000843263	-1.09	0.01	0	0.00436562	29.8	0.01	0	0.00450061	-4.245	0.001	0	0.000884294	4.683	0.007	0.002	0.00438752	-0.088	0.022	0.007	0.0136063	-0.293	0.022	0.007	0.0135716	9.068	0.241	0.08	0.149574	-0.318	0.232	0.077	0.143985
R409	2018-07-06 20:54	CO2 clumped	OK	FALSE	ETH-1-3		Chewbacca	ETH-1-3	Calcite	2018-05-23 00:00:00	90	9	9	1.92	0	0	0.00235782	5.68	0.01	0	0.00376608	36.77	0.01	0	0.00388253	5.63	0.004	0.001	0.00228328	11.506	0.006	0.002	0.0037868	16.297	0.044	0.015	0.0274273	-0.874	0.043	0.014	0.0268444	22.476	0.175	0.058	0.108518	-0.653	0.174	0.058	0.108144
R410	2018-07-07 03:36	CO2 clumped	OK	FALSE	Carmel Chalk		Chewbacca	Carmel Chalk	Calcite	2018-05-23 00:00:00	90	9	9	-2.28	0	0	0.00280381	3.87	0.01	0	0.00527578	34.91	0.01	0	0.00543891	1.626	0.004	0.001	0.00272846	9.678	0.009	0.003	0.00530414	10.75	0.048	0.016	0.0298725	-0.453	0.045	0.015	0.0276479	19.016	0.227	0.076	0.140539	-0.426	0.222	0.074	0.137896
R411	2018-07-07 12:18	CO2 clumped	OK	FALSE	Evap DI + CM H 2.3.18 GJ		Chewbacca	Heated Gas	CO2	2018-05-23 00:00:00		9	9	0.64	0	0	0.00160757	-8.04	0.01	0	0.0031512	22.63	0.01	0	0.00324864	3.958	0.003	0.001	0.00159091	-2.278	0.005	0.002	0.00316886	0.95	0.032	0.011	0.0199272	-0.882	0.03	0.01	0.0187082	-4.751	0.164	0.055	0.101957	-0.2	0.157	0.052	0.0974651
R412	2018-07-07 21:08	CO2 clumped	OK	FALSE	ETH-2-3		Chewbacca	ETH-2-3	Calcite	2018-05-23 00:00:00	90	9	9	-10.17	0	0	0.00174733	-10.89	0.01	0	0.00365833	19.69	0.01	0	0.00377144	-6.284	0.003	0.001	0.00170984	-5.17	0.006	0.002	0.00367781	-12.128	0.045	0.015	0.0281468	-0.602	0.042	0.014	0.0258094	-10.419	0.17	0.057	0.10508	-0.107	0.164	0.055	0.101906
R413	2018-07-08 01:41	CO2 clumped	OK	FALSE	ETH-3-3		Chewbacca	ETH-3-3	Calcite	2018-05-23 00:00:00	90	9	9	1.66	0	0	0.00185698	6.09	0.01	0	0.00557762	37.2	0.01	0	0.00575008	5.397	0.003	0.001	0.00179897	11.917	0.009	0.003	0.00560535	16.853	0.058	0.019	0.0359421	-0.488	0.058	0.019	0.036206	23.65	0.199	0.066	0.123179	-0.319	0.201	0.067	0.124493
R414	2018-07-08 13:18	CO2 clumped	OK	FALSE	Evap DI + CM UH 6.21.18 PK		Chewbacca	Unheated gas	CO2	2018-05-23 00:00:00		9	9	2.68	0	0	0.00212223	-3.61	0	0	0.00263047	27.2	0	0	0.00271181	6.023	0.003	0.001	0.00206862	2.174	0.004	0.001	0.00264692	8.264	0.034	0.011	0.0212896	-0.099	0.03	0.01	0.0188334	4.232	0.161	0.054	0.0995676	-0.121	0.162	0.054	0.100597
R415	2018-07-08 19:46	CO2 clumped	OK	FALSE	CMTile		Chewbacca	CMTile	Calcite	2018-05-23 00:00:00	90	9	9	2	0	0	0.00209469	6.13	0.01	0	0.00442901	37.24	0.01	0	0.00456596	5.726	0.003	0.001	0.00206384	11.966	0.007	0.002	0.00445304	16.997	0.039	0.013	0.0244047	-0.73	0.038	0.013	0.02383	23.479	0.156	0.052	0.0964674	-0.581	0.146	0.049	0.0907433
R416	2018-07-09 12:49	CO2 clumped	OK	FALSE	Bonedry DI H 5.25.18 PK		Chewbacca	Heated Gas	CO2	2018-05-23 00:00:00		9	9	-36.15	0	0	0.00220557	-3.55	0.01	0	0.0033709	27.26	0.01	0	0.00347513	-30.403	0.003	0.001	0.0021146	2.152	0.005	0.002	0.00338866	-29.874	0.044	0.015	0.0272501	-0.573	0.045	0.015	0.0280345	3.88	0.165	0.055	0.102137	-0.428	0.16	0.053	0.0993484
R417	2018-07-09 15:01	CO2 clumped	OK	FALSE	Veinstrom		Chewbacca	Veinstrom	Calcite	2018-05-23 00:00:00	90	9	9	-6.19	0	0	0.00193726	-4.79	0.01	0	0.00506694	25.98	0.01	0	0.0052236	-2.341	0.003	0.001	0.0019144	0.97	0.008	0.003	0.00509335	-1.754	0.05	0.017	0.030686	-0.291	0.041	0.014	0.025476	1.935	0.228	0.076	0.141254	-0.006	0.229	0.076	0.141685
R418	2018-07-10 04:29	CO2 clumped	OK	FALSE	ETH 4-2		Chewbacca	ETH-4-2	Calcite	2018-05-23 00:00:00	90	9	9	-10.2	0	0	0.00218224	-11.05	0.01	0	0.00615188	19.53	0.01	0	0.00634209	-6.322	0.004	0.001	0.00217718	-5.331	0.01	0.003	0.006184	-12.084	0.05	0.017	0.0311925	-0.36	0.049	0.016	0.0301281	-10.61	0.181	0.06	0.112096	0.022	0.193	0.064	0.119439
R419	2018-07-10 18:14	CO2 clumped	OK	FALSE	Evap DI +CM 7.6.18 PK		Chewbacca	Heated Gas	CO2	2018-05-23 00:00:00		9	9	1.74	0	0	0.00175852	-7.55	0	0	0.00276375	23.13	0	0	0.0028492	5.004	0.003	0.001	0.00171098	-1.79	0.004	0.001	0.00277934	2.469	0.046	0.015	0.0287275	-0.921	0.046	0.015	0.0284174	-3.802	0.156	0.052	0.0965527	-0.227	0.151	0.05	0.093848
R420	2018-07-11 00:46	CO2 clumped	OK	FALSE	ETH-1-3		Chewbacca	ETH-1-3	Calcite	2018-05-23 00:00:00	90	9	9	2.01	0	0	0.00183984	5.68	0.01	0	0.00626561	36.77	0.01	0	0.00645934	5.716	0.003	0.001	0.00178042	11.506	0.01	0.003	0.00629642	16.388	0.049	0.016	0.0304593	-0.873	0.055	0.018	0.0342391	22.592	0.209	0.07	0.129798	-0.54	0.212	0.071	0.131124
R421	2018-07-11 12:14	CO2 clumped	OK	FALSE	Bonedry DI UH 5.25.18 PK		Chewbacca	Unheated gas	CO2	2018-05-23 00:00:00		9	9	-38.54	0	0	0.00151331	-3.83	0.01	0	0.00316581	26.97	0.01	0	0.0032637	-32.656	0.002	0.001	0.00137766	1.868	0.005	0.002	0.00317954	-31.656	0.046	0.015	0.0286609	0.269	0.048	0.016	0.030025	3.716	0.118	0.039	0.072981	-0.024	0.121	0.04	0.0751789
R422	2018-07-11 18:59	CO2 clumped	OK	FALSE	IAEA-C1		Chewbacca	IAEA-C1	Calcite	2018-05-23 00:00:00	90	9	9	2.43	0	0	0.00283968	5.58	0.01	0	0.00317694	36.67	0.01	0	0.00327517	6.109	0.004	0.001	0.002751	11.406	0.005	0.002	0.00319695	16.769	0.04	0.013	0.0249828	-0.803	0.034	0.011	0.0210533	22.373	0.125	0.042	0.0773567	-0.556	0.115	0.038	0.0710248
R423	2018-07-12 01:48	CO2 clumped	OK	FALSE	Carmel Chalk		Chewbacca	Carmel Chalk	Calcite	2018-05-23 00:00:00	90	9	9	-2.2	0	0	0.0019418	3.96	0.01	0	0.00369861	35.01	0.01	0	0.00381297	1.711	0.003	0.001	0.00189844	9.776	0.006	0.002	0.00371873	10.932	0.032	0.011	0.019585	-0.456	0.035	0.012	0.0218311	19.18	0.19	0.063	0.117703	-0.46	0.192	0.064	0.118888
R424	2018-07-12 12:32	CO2 clumped	OK	FALSE	EvapDI+CM UH 6.21.18		Chewbacca	Unheated gas	CO2	2018-05-23 00:00:00		9	9	1.72	0	0	0.00138316	-5.12	0.01	0	0.00375539	25.64	0.01	0	0.00387151	5.071	0.002	0.001	0.00133614	0.658	0.006	0.002	0.00377416	5.808	0.047	0.016	0.0290648	-0.073	0.049	0.016	0.0302188	1.474	0.222	0.074	0.137702	0.157	0.219	0.073	0.135911
R425	2018-07-13 02:02	CO2 clumped	OK	FALSE	CMTile		Chewbacca	CMTile	Calcite	2018-05-23 00:00:00	90	9	9	1.95	0	0	0.00183725	6.38	0	0	0.00289625	37.5	0	0	0.0029858	5.68	0.003	0.001	0.00179204	12.214	0.005	0.002	0.00291277	17.168	0.045	0.015	0.028062	-0.756	0.045	0.015	0.0277306	23.928	0.129	0.043	0.0799371	-0.633	0.129	0.043	0.0798924
R426	2018-07-13 11:56	CO2 clumped	OK	FALSE	Bonedry DI H 5.25.18 PK		Chewbacca	Heated Gas	CO2	2018-05-23 00:00:00		9	9	-38.39	0	0	0.00292582	-7.2	0.01	0	0.00341081	23.49	0.01	0	0.00351627	-32.628	0.004	0.001	0.00277845	-1.522	0.006	0.002	0.00342869	-35.613	0.046	0.015	0.0285757	-0.525	0.049	0.016	0.0305087	-3.364	0.208	0.069	0.129221	-0.324	0.208	0.069	0.128788
R427	2018-07-13 20:40	CO2 clumped	OK	FALSE	ETH-2-3		Chewbacca	ETH-2-3	Calcite	2018-05-23 00:00:00	90	9	9	-10.19	0	0	0.00206949	-10.84	0.01	0	0.00398494	19.74	0.01	0	0.00410816	-6.305	0.003	0.001	0.00199587	-5.12	0.006	0.002	0.00400563	-12.089	0.043	0.014	0.0269554	-0.59	0.047	0.016	0.0290379	-10.387	0.185	0.062	0.114908	-0.175	0.181	0.06	0.112294
R428	2018-07-14 11:26	CO2 clumped	OK	FALSE	Bonedry DI H 5.25.18 PK		Chewbacca	Heated Gas	CO2	2018-05-23 00:00:00		9	9	0.95	0	0	0.00162282	-7.2	0.01	0	0.00412054	23.5	0.01	0	0.00424795	4.272	0.002	0.001	0.00146464	-1.431	0.007	0.002	0.00413882	2.07	0.045	0.015	0.0280561	-0.922	0.045	0.015	0.0278946	-3.055	0.105	0.035	0.0652186	-0.197	0.112	0.037	0.0692715
R429	2018-07-14 19:59	CO2 clumped	OK	FALSE	ETH-2-3		Chewbacca	Veinstrom	Calcite	2018-05-23 00:00:00	90	9	9	-6.18	0	0	0.00104067	-4.79	0	0	0.00277308	25.98	0	0	0.00285883	-2.329	0.002	0.001	0.000976817	0.967	0.004	0.001	0.00278628	-1.719	0.032	0.011	0.0199623	-0.265	0.033	0.011	0.020168	1.863	0.183	0.061	0.113451	-0.073	0.185	0.062	0.114366
R430	2018-07-15 11:07	CO2 clumped	OK	FALSE	BonedryDI U 5.25.18 PK		Chewbacca	Unheated gas	CO2	2018-05-23 00:00:00		9	9	-38.59	0	0	0.00203894	-3.68	0.01	0	0.00517408	27.13	0.01	0	0.00533406	-32.693	0.003	0.001	0.00183047	2.019	0.008	0.003	0.00519656	-31.56	0.036	0.012	0.0224815	0.26	0.034	0.011	0.0208613	3.909	0.155	0.052	0.0962799	-0.133	0.164	0.055	0.101609
R431	2018-07-16 13:12	CO2 clumped	OK	FALSE	EvapDI+CM UH 7.6.18		Chewbacca	Unheated gas	CO2	2018-05-23 00:00:00		9	9	1.31	0	0	0.00109903	-6.12	0.01	0	0.0038307	24.61	0.01	0	0.00394914	4.652	0.002	0.001	0.00103727	-0.353	0.006	0.002	0.00384906	4.394	0.025	0.008	0.0153629	-0.056	0.025	0.008	0.0153632	-0.613	0.141	0.047	0.0872213	0.093	0.142	0.047	0.087982
R432	2018-07-16 19:34	CO2 clumped	OK	FALSE	Carmel Chalk		Chewbacca	Carmel Chalk	Calcite	2018-05-23 00:00:00	90	9	9	-2.17	0	0	0.00285015	3.9	0.01	0	0.0037466	34.94	0.01	0	0.00386245	1.732	0.004	0.001	0.00276574	9.715	0.006	0.002	0.00376881	10.906	0.042	0.014	0.0261537	-0.444	0.041	0.014	0.0253663	19.102	0.129	0.043	0.0801823	-0.415	0.131	0.044	0.0811088
R433	2018-07-17 02:11	CO2 clumped	OK	FALSE	IAEA C2		Chewbacca	IAEA-C2	Calcite	2018-05-23 00:00:00	90	9	9	-8.16	0	0	0.00168304	-1.05	0.01	0	0.00532379	29.84	0.01	0	0.0054884	-4.057	0.003	0.001	0.00164602	4.725	0.009	0.003	0.0053504	0.145	0.055	0.018	0.0337944	-0.294	0.051	0.017	0.0315592	9.114	0.123	0.041	0.0759461	-0.354	0.129	0.043	0.0801524
R434	2018-07-17 11:44	CO2 clumped	OK	FALSE	BonedryDI U 5.25.18 PK		Chewbacca	Unheated gas	CO2	2018-05-23 00:00:00		9	9	-37.76	0	0	0.00143448	-2.29	0.01	0	0.00591783	28.56	0.01	0	0.00610081	-31.871	0.002	0.001	0.00145736	3.42	0.01	0.003	0.00594747	-29.374	0.035	0.012	0.0219064	0.264	0.034	0.011	0.0212131	6.67	0.102	0.034	0.0629461	-0.181	0.111	0.037	0.0690016
R435	2018-07-17 18:16	CO2 clumped	OK	FALSE	CMTile		Chewbacca	CMTile	Calcite	2018-05-23 00:00:00	90	9	9	2	0	0	0.0022278	6.36	0.01	0	0.00389213	37.47	0.01	0	0.00401248	5.725	0.003	0.001	0.00214094	12.19	0.006	0.002	0.00391248	17.157	0.038	0.013	0.023842	-0.79	0.032	0.011	0.0196098	23.854	0.164	0.055	0.101886	-0.658	0.152	0.051	0.0942011
R436	2018-07-18 11:26	CO2 clumped	OK	FALSE	EvapDI+CM H 6.21.18 PK		Chewbacca	Heated Gas	CO2	2018-05-23 00:00:00		9	9	1.21	0	0	0.00184451	-7.33	0.01	0	0.00496978	23.37	0.01	0	0.00512344	4.518	0.003	0.001	0.00180107	-1.562	0.008	0.003	0.00499508	2.204	0.029	0.01	0.0178107	-0.911	0.026	0.009	0.0163762	-3.508	0.247	0.082	0.152868	-0.388	0.236	0.079	0.146493
R437	2018-07-18 13:32	CO2 clumped	OK	FALSE	ETH-4-3		Chewbacca	ETH-4-3	Calcite	2018-05-23 00:00:00	90	9	9	-10.2	0	0	0.00285886	-11.03	0	0	0.0029281	19.55	0	0	0.00301863	-6.32	0.004	0.001	0.0026483	-5.303	0.005	0.002	0.00294005	-12.048	0.056	0.019	0.0349052	-0.353	0.059	0.02	0.0365184	-10.531	0.096	0.032	0.0597992	0.047	0.092	0.031	0.0571549
R438	2018-07-19 00:26	CO2 clumped	OK	FALSE	VeinStrom		Chewbacca	Veinstrom	Calcite	2018-05-23 00:00:00	90	9	9	-6.18	0	0	0.00252682	-4.8	0.01	0	0.00524848	25.97	0.01	0	0.00541076	-2.329	0.004	0.001	0.00246767	0.964	0.009	0.003	0.00527635	-1.729	0.026	0.009	0.0163283	-0.272	0.028	0.009	0.017467	1.82	0.224	0.075	0.139147	-0.109	0.221	0.074	0.137149
R439	2018-07-19 15:49	CO2 clumped	OK	FALSE	Bonedry DI H 5.25.18 PK		Chewbacca	Heated Gas	CO2	2018-05-23 00:00:00		9	9	-38.61	0	0	0.00227891	-5.67	0	0	0.0027957	25.07	0	0	0.00288214	-32.783	0.003	0.001	0.00207681	0.015	0.005	0.002	0.00280591	-34.312	0.037	0.012	0.022662	-0.523	0.038	0.013	0.02343	-0.426	0.191	0.064	0.118315	-0.457	0.188	0.063	0.116609
R440	2018-07-19 20:03	CO2 clumped	OK	FALSE	IAEA-C2		Chewbacca	IAEA-C2	Calcite	2018-05-23 00:00:00	90	9	9	-8.17	0.01	0	0.00319961	-1.01	0.01	0	0.00426904	29.87	0.01	0	0.00440104	-4.063	0.005	0.002	0.00310631	4.761	0.007	0.002	0.00429422	0.156	0.036	0.012	0.0223758	-0.313	0.038	0.013	0.0237912	9.272	0.097	0.032	0.0602524	-0.27	0.091	0.03	0.0566463
R441	2018-07-20 20:21	CO2 clumped	OK	FALSE	ETH-1-3		Chewbacca	ETH-1-3	Calcite	2018-05-23 00:00:00	90	9	9	1.95	0	0	0.00102368	5.61	0	0	0.00256801	36.71	0	0	0.00264741	5.653	0.002	0.001	0.00101838	11.443	0.004	0.001	0.0025817	16.263	0.054	0.018	0.0336542	-0.868	0.053	0.018	0.0330131	22.408	0.119	0.04	0.0739844	-0.594	0.118	0.039	0.0732667
R442	2018-07-21 03:24	CO2 clumped	OK	FALSE	ETH-2-3		Chewbacca	ETH-2-3	Calcite	2018-05-23 00:00:00	90	9	9	-10.21	0	0	0.00268435	-10.97	0.01	0	0.00312571	19.61	0.01	0	0.00322236	-6.321	0.004	0.001	0.0025522	-5.244	0.005	0.002	0.00314237	-12.213	0.044	0.015	0.0274866	-0.577	0.043	0.014	0.0268147	-10.43	0.17	0.057	0.105217	0.031	0.168	0.056	0.104313
R443	2018-07-21 12:13	CO2 clumped	OK	FALSE	BonedryDI UH 3.22.18 PK		Chewbacca	Unheated gas	CO2	2018-05-23 00:00:00		9	9	-37.83	0	0	0.00258428	-2.64	0.01	0	0.00409282	28.2	0.01	0	0.00421938	-31.944	0.004	0.001	0.00253761	3.067	0.007	0.002	0.00411661	-29.751	0.042	0.014	0.0263196	0.299	0.041	0.014	0.0252376	6.055	0.199	0.066	0.12311	-0.088	0.189	0.063	0.117338
R444	2018-07-21 18:46	CO2 clumped	OK	FALSE	ETH-3-3		Chewbacca	ETH-3-3	Calcite	2018-05-23 00:00:00	90	9	9	1.66	0	0	0.00101644	6.14	0.01	0	0.00373356	37.25	0.01	0	0.003849	5.404	0.002	0.001	0.00101208	11.971	0.006	0.002	0.00375233	16.922	0.045	0.015	0.0276954	-0.479	0.045	0.015	0.027749	23.719	0.149	0.05	0.0921575	-0.359	0.145	0.048	0.089803
R445	2018-07-22 01:33	CO2 clumped	OK	FALSE	CMTile		Chewbacca	CMTile	Calcite	2018-05-23 00:00:00	90	9	9	1.89	0	0	0.00305395	6.28	0.01	0	0.00417074	37.39	0.01	0	0.0042997	5.627	0.005	0.002	0.00299746	12.11	0.007	0.002	0.00419672	17.015	0.042	0.014	0.0257808	-0.751	0.043	0.014	0.0264333	23.662	0.114	0.038	0.0707449	-0.688	0.108	0.036	0.0670498
R446	2018-07-24 17:49	CO2 clumped	OK	FALSE	Evap DI + CM H 2.13.18 GJ		Chewbacca	Heated Gas	CO2	2018-05-23 00:00:00		9	9	2.12	0	0	0.00201712	-5.71	0.01	0	0.00430549	25.04	0.01	0	0.00443862	5.425	0.003	0.001	0.0019775	0.069	0.007	0.002	0.00432849	4.73	0.049	0.016	0.0303095	-0.929	0.048	0.016	0.0300393	-0.132	0.17	0.057	0.105378	-0.269	0.165	0.055	0.102567
R447	2018-07-25 00:11	CO2 clumped	OK	FALSE	ETH-4-2		Chewbacca	ETH-4-2	Calcite	2018-05-23 00:00:00	90	9	9	-10.16	0	0	0.00202179	-10.89	0.01	0	0.00331494	19.69	0.01	0	0.00341744	-6.279	0.003	0.001	0.00195184	-5.166	0.005	0.002	0.00333278	-11.862	0.044	0.015	0.0274553	-0.343	0.048	0.016	0.0296702	56.103	9.007	3.002	5.58309	67.099	9.101	3.034	5.64102
R448	2018-07-25 04:24	CO2 clumped	OK	FALSE	Carmel Chalk		Chewbacca	Carmel Chalk	Calcite	2018-05-23 00:00:00	90	9	9	-2.23	0	0	0.00156191	3.98	0	0	0.00276935	35.03	0	0	0.00285498	1.683	0.002	0.001	0.00145951	9.796	0.004	0.001	0.00278232	10.964	0.036	0.012	0.0220399	-0.414	0.035	0.012	0.0217505	19.749	0.333	0.111	0.206363	0.061	0.327	0.109	0.202423
R449	2018-07-25 12:52	CO2 clumped	OK	FALSE	BonedryDI H 5.25.18 PK		Chewbacca	Heated Gas	CO2	2018-05-23 00:00:00		9	9	-38.69	0	0	0.00161622	-5.6	0	0	0.0026685	25.15	0	0	0.00275101	-32.855	0.003	0.001	0.00155835	0.093	0.004	0.001	0.00268267	-34.306	0.033	0.011	0.0203306	-0.517	0.032	0.011	0.0198765	0.443	0.123	0.041	0.0762641	0.257	0.125	0.042	0.077448
R450	2018-07-25 14:56	CO2 clumped	OK	FALSE	Veinstrom		Chewbacca	Veinstrom	Calcite	2018-05-23 00:00:00	90	9	9	-6.17	0	0	0.00210998	-4.81	0	0	0.00280841	25.96	0	0	0.00289525	-2.322	0.003	0.001	0.00198985	0.947	0.005	0.002	0.00282226	-1.742	0.043	0.014	0.0263677	-0.276	0.042	0.014	0.0263077	2.448	0.31	0.103	0.192154	0.552	0.308	0.103	0.190605
R451	2018-07-25 17:04	CO2 clumped	OK	FALSE	IAEA C1		Chewbacca	IAEA-C1	Calcite	2018-05-23 00:00:00	90	9	9	2.42	0	0	0.0020414	5.56	0.01	0	0.00507202	36.66	0.01	0	0.00522884	6.097	0.003	0.001	0.00199437	11.392	0.008	0.003	0.00509816	16.775	0.029	0.01	0.0177956	-0.772	0.028	0.009	0.0174635	21.808	0.169	0.056	0.104483	-1.081	0.167	0.056	0.103521
R452	2018-07-25 23:29	CO2 clumped	OK	FALSE	MERCK STD		Chewbacca	MERCK	Calcite	2018-05-23 00:00:00	90	9	9	-41.98	0	0	0.00260399	-7.87	0.01	0	0.00396909	22.8	0.01	0	0.00409181	-36.016	0.004	0.001	0.00254417	-2.203	0.006	0.002	0.00399194	-39.241	0.046	0.015	0.0286276	-0.001	0.046	0.015	0.0286354	-4.056	0.303	0.101	0.187626	0.346	0.302	0.101	0.187141
R453	2018-07-26 01:48	CO2 clumped	OK	FALSE	IAEA C2		Chewbacca	IAEA-C2	Calcite	2018-05-23 00:00:00	90	9	9	-8.24	0	0	0.00209143	-0.97	0	0	0.00300412	29.92	0	0	0.00309701	-4.129	0.003	0.001	0.00201866	4.801	0.005	0.002	0.00302085	0.132	0.045	0.015	0.0278602	-0.309	0.05	0.017	0.0309772	9.268	0.129	0.043	0.079835	-0.354	0.124	0.041	0.0771017
R454	2018-07-26 11:43	CO2 clumped	OK	FALSE	EvapDI+CM UH 2.13.18 GJ		Chewbacca	Unheated gas	CO2	2018-05-23 00:00:00		9	9	2.84	0	0	0.00179246	-3.66	0	0	0.00306335	27.14	0.01	0	0.00315806	6.174	0.003	0.001	0.00165739	2.124	0.005	0.002	0.00307709	8.346	0.043	0.014	0.0263585	-0.123	0.04	0.013	0.0246444	4.183	0.117	0.039	0.0725007	-0.069	0.122	0.041	0.0758634
R455	2018-07-26 18:02	CO2 clumped	OK	FALSE	ETH-4-2		Chewbacca	ETH-4-2	Calcite	2018-05-23 00:00:00	90	9	9	-10.35	0	0	0.00213586	-11.35	0.01	0	0.00329251	19.22	0.01	0	0.00339431	-6.474	0.003	0.001	0.0020802	-5.633	0.005	0.002	0.00331123	-12.489	0.024	0.008	0.0148906	-0.313	0.024	0.008	0.0150202	-10.558	0.178	0.059	0.110414	0.684	0.173	0.058	0.107133
R456	2018-07-27 16:16	CO2 clumped	OK	FALSE	Bonedry DI UH 7.23.18 PK		Chewbacca	Unheated gas	CO2	2018-05-23 00:00:00		9	9	-38.12	0.01	0	0.00427967	-3.05	0.01	0	0.00921519	27.78	0.02	0.01	0.00950012	-32.233	0.007	0.002	0.00427348	2.655	0.015	0.005	0.00926625	-30.443	0.064	0.021	0.0396135	0.298	0.063	0.021	0.0393298	5.236	0.227	0.076	0.141006	-0.082	0.228	0.076	0.141183
R457	2018-07-27 20:36	CO2 clumped	OK	FALSE	ETH-1-3		Chewbacca	ETH-1-3	Calcite	2018-05-23 00:00:00	90	9	9	2	0	0	0.0018696	5.73	0.01	0	0.00522175	36.82	0.01	0	0.00538321	5.706	0.003	0.001	0.00189006	11.557	0.008	0.003	0.00524972	16.445	0.036	0.012	0.0223671	-0.856	0.038	0.013	0.0233442	22.485	0.126	0.042	0.0781808	-0.745	0.115	0.038	0.0712809
R458	2018-07-28 00:52	CO2 clumped	OK	FALSE	ETH-2-3		Chewbacca	ETH-2-3	Calcite	2018-05-23 00:00:00	90	9	9	-10.18	0	0	0.00265234	-10.84	0.01	0	0.00389109	19.74	0.01	0	0.00401141	-6.293	0.004	0.001	0.00246604	-5.121	0.006	0.002	0.00390869	-12.075	0.037	0.012	0.022913	-0.588	0.038	0.013	0.0232838	-10.057	0.059	0.02	0.036441	0.16	0.058	0.019	0.036198
R459	2018-07-28 14:32	CO2 clumped	OK	FALSE	EvapDI+CM UH 7.6.18 PK		Chewbacca	Heated Gas	CO2	2018-05-23 00:00:00		9	9	1.33	0.01	0	0.00478436	-8.04	0.01	0	0.00893669	22.64	0.01	0	0.00921301	4.6	0.008	0.003	0.00477532	-2.274	0.015	0.005	0.00898892	1.6	0.047	0.016	0.0290261	-0.896	0.041	0.014	0.0252386	-4.49	0.161	0.054	0.0999659	0.053	0.153	0.051	0.0950087
R460	2018-07-28 18:52	CO2 clumped	OK	FALSE	ETH-3-3		Chewbacca	ETH-3-3	Calcite	2018-05-23 00:00:00	90	9	9	1.69	0	0	0.00180276	6.13	0	0	0.0025635	37.24	0	0	0.00264277	5.432	0.003	0.001	0.0017176	11.963	0.004	0.001	0.00257686	16.982	0.031	0.01	0.0191385	-0.442	0.028	0.009	0.0170522	23.411	0.122	0.041	0.0757321	-0.643	0.116	0.039	0.0717509
R461	2018-07-28 23:11	CO2 clumped	OK	FALSE	ETH-4-2		Chewbacca	ETH-4-2	Calcite	2018-05-23 00:00:00	90	9	9	-10.19	0.01	0	0.00320784	-10.93	0	0	0.00239227	19.65	0	0	0.00246624	-6.306	0.005	0.002	0.00306879	-5.205	0.004	0.001	0.00240855	-11.972	0.021	0.007	0.0132311	-0.387	0.019	0.006	0.0117234	-10.223	0.204	0.068	0.126188	0.161	0.207	0.069	0.128159
R462	2018-07-29 11:40	CO2 clumped	OK	FALSE	EvapDI+CM H 7.6.18 PK		Chewbacca	Heated Gas	CO2	2018-05-23 00:00:00		9	9	1.57	0	0	0.00203223	-8.34	0.01	0	0.0031818	22.33	0.01	0	0.00328018	4.817	0.003	0.001	0.00197236	-2.576	0.005	0.002	0.00319957	1.563	0.051	0.017	0.0317436	-0.859	0.048	0.016	0.0299124	-3.316	0.196	0.065	0.121256	1.838	0.196	0.065	0.121198
R463	2018-07-29 16:05	CO2 clumped	OK	FALSE	Veinstrom		Chewbacca	Veinstrom	Calcite	2018-05-23 00:00:00	90	9	9	-6.19	0	0	0.00197691	-4.71	0.01	0	0.00329919	26.07	0.01	0	0.00340121	-2.335	0.003	0.001	0.00185658	1.055	0.005	0.002	0.00331496	-1.685	0.038	0.013	0.0234635	-0.311	0.038	0.013	0.0233646	1.942	0.157	0.052	0.0975382	-0.169	0.155	0.052	0.09613
R464	2018-07-30 12:30	CO2 clumped	OK	FALSE	Bonedry DI UH 7.23.18		Chewbacca	Unheated gas	CO2	2018-05-23 00:00:00		9	9	-37.9	0	0	0.00300472	-2.55	0.01	0	0.00515697	28.29	0.01	0	0.00531642	-32.007	0.005	0.002	0.00296437	3.158	0.008	0.003	0.00518662	-29.724	0.035	0.012	0.0217974	0.306	0.036	0.012	0.0225443	6.101	0.151	0.05	0.0935694	-0.224	0.149	0.05	0.0926507
R465	2018-07-30 16:50	CO2 clumped	OK	FALSE	CMTile		Chewbacca	CMTile	Calcite	2018-05-23 00:00:00	90	9	9	2	0	0	0.00172319	6.39	0.01	0	0.00412097	37.5	0.01	0	0.00424839	5.734	0.003	0.001	0.0016992	12.218	0.007	0.002	0.00414276	17.218	0.018	0.006	0.0113002	-0.767	0.018	0.006	0.010919	23.834	0.108	0.036	0.0666363	-0.734	0.107	0.036	0.0664901
R466	2018-07-30 23:34	CO2 clumped	OK	FALSE	Carmel Chalk		Chewbacca	Carmel Chalk	Calcite	2018-05-23 00:00:00	90	9	9	-2.26	0	0	0.00236978	3.91	0.01	0	0.00364816	34.95	0.01	0	0.00376096	1.651	0.004	0.001	0.00228087	9.722	0.006	0.002	0.00366785	10.807	0.038	0.013	0.0234558	-0.464	0.042	0.014	0.026254	19.015	0.131	0.044	0.0812478	-0.513	0.125	0.042	0.0776651
R467	2018-07-31 05:07	CO2 clumped	OK	FALSE	Bonedry DI UH 7.23.18		Chewbacca	Unheated gas	CO2	2018-05-23 00:00:00		9	9	-36.59	0	0	0.00303857	-0.78	0.01	0	0.0036589	30.11	0.01	0	0.00377203	-30.712	0.005	0.002	0.00294151	4.933	0.006	0.002	0.00368088	-26.771	0.027	0.009	0.0170109	0.226	0.025	0.008	0.0156787	9.649	0.167	0.056	0.103447	-0.24	0.171	0.057	0.105882
R468	2018-07-31 14:58	CO2 clumped	OK	FALSE	Evap DI + CM UH 6.21.18		Chewbacca	Unheated gas	CO2	2018-05-23 00:00:00		9	9	0.82	0	0	0.00291651	-6.28	0.01	0	0.0044868	24.44	0.01	0	0.00462553	4.182	0.005	0.002	0.00282918	-0.514	0.007	0.002	0.00451193	3.747	0.035	0.012	0.0217655	-0.06	0.031	0.01	0.0189057	-0.88	0.119	0.04	0.0735236	0.147	0.11	0.037	0.068335
R469	2018-08-14 12:27	CO2 clumped	OK	FALSE	Bonedry DI H 7.23.18 PK		Chewbacca	Heated Gas	CO2	2018-08-14 06:56:00		9	9	-38.04	0.01	0	0.00323181	-4.62	0.01	0	0.00566664	26.16	0.01	0	0.00584186	-32.212	0.005	0.002	0.00317333	1.074	0.009	0.003	0.00569843	-32.752	0.027	0.009	0.0166292	-0.558	0.022	0.007	0.0135522	1.764	0.086	0.029	0.0532183	-0.385	0.075	0.025	0.0462773
R470	2018-08-14 19:07	CO2 clumped	OK	FALSE	ETH-1-3		Chewbacca	ETH-1-3	Calcite	2018-08-14 06:56:00	90	9	9	1.98	0	0	0.00217038	5.68	0.01	0	0.00489437	36.77	0.01	0	0.0050457	5.69	0.003	0.001	0.00211573	11.505	0.008	0.003	0.00491988	16.388	0.034	0.011	0.0208908	-0.845	0.035	0.012	0.0217951	22.581	0.175	0.058	0.108334	-0.549	0.179	0.06	0.110947
R471	2018-08-15 12:49	CO2 clumped	OK	FALSE	Evap DI + CM 5.91 UH 6.21.18 PK		Chewbacca	Heated Gas	CO2	2018-08-14 06:56:00		9	9	1.27	0	0	0.00224297	-7.52	0.01	0	0.00477063	23.17	0.01	0	0.00491814	4.561	0.004	0.001	0.00223178	-1.751	0.008	0.003	0.00479712	2.065	0.041	0.014	0.0251931	-0.906	0.035	0.012	0.0218049	-3.743	0.165	0.055	0.102217	-0.244	0.176	0.059	0.10909
R472	2018-08-16 13:45	CO2 clumped	OK	FALSE	VeinStrom		Chewbacca	Veinstrom	Calcite	2018-08-14 06:56:00	90	9	9	-6.28	0.01	0	0.0035055	-4.12	0.01	0	0.0044207	26.68	0.01	0	0.00455739	-2.397	0.005	0.002	0.00335539	1.649	0.007	0.002	0.004445	-1.119	0.037	0.012	0.0229349	-0.263	0.037	0.012	0.022859	3.219	0.213	0.071	0.131994	-0.081	0.207	0.069	0.128555
R473	2018-08-17 12:24	CO2 clumped	OK	FALSE	Carmel Chalk		Chewbacca	Carmel Chalk	Calcite	2018-08-14 06:56:00	90	9	9	-2.31	0	0	0.00179087	4.12	0	0	0.00306734	35.17	0.01	0	0.00316218	1.612	0.003	0.001	0.00172133	9.932	0.005	0.002	0.00308343	11.038	0.046	0.015	0.0282118	-0.4	0.047	0.016	0.0293612	19.558	0.19	0.063	0.117905	-0.397	0.188	0.063	0.116733
R474	2018-08-18 01:40	CO2 clumped	OK	FALSE	CMTile		Chewbacca	CMTile	Calcite	2018-08-14 06:56:00	90	9	9	1.98	0	0	0.00183868	6.36	0.01	0	0.00360298	37.47	0.01	0	0.00371438	5.714	0.003	0.001	0.00178004	12.189	0.006	0.002	0.00362189	17.178	0.025	0.008	0.0154916	-0.758	0.023	0.008	0.0144739	23.9	0.143	0.048	0.0888186	-0.613	0.135	0.045	0.0839727
R475	2018-08-19 12:44	CO2 clumped	OK	FALSE	Bonedry DI UH 7.23.18 PK.JBB		Chewbacca	Unheated gas	CO2	2018-08-14 06:56:00		9	9	-36.52	0	0	0.00201931	-0.09	0.01	0	0.00324312	30.83	0.01	0	0.0033434	-30.627	0.003	0.001	0.00191402	5.633	0.005	0.002	0.00325918	-26.051	0.055	0.018	0.0338391	0.19	0.052	0.017	0.0321157	11.024	0.237	0.079	0.14663	-0.272	0.239	0.08	0.148362
R476	2018-08-19 14:58	CO2 clumped	OK	FALSE	ETH-1-3		Chewbacca	ETH-1-3	Calcite	2018-08-14 06:56:00	90	9	9	1.98	0	0	0.00170634	5.65	0.01	0	0.00583912	36.74	0.01	0	0.00601966	5.682	0.003	0.001	0.00173275	11.475	0.009	0.003	0.00586938	16.363	0.053	0.018	0.0326619	-0.832	0.047	0.016	0.0292738	22.499	0.18	0.06	0.111659	-0.569	0.173	0.058	0.107387
R477	2018-08-20 00:14	CO2 clumped	OK	FALSE	ETH-2-3		Chewbacca	ETH-2-3	Calcite	2018-08-14 06:56:00	90	9	9	-10.17	0	0	0.00261698	-10.42	0.01	0	0.00520858	20.17	0.01	0	0.00536963	-6.269	0.004	0.001	0.0025728	-4.698	0.008	0.003	0.00523702	-11.619	0.049	0.016	0.0303564	-0.569	0.041	0.014	0.025446	-9.372	0.129	0.043	0.0801662	0.001	0.125	0.042	0.0774984
R478	2018-08-20 11:40	CO2 clumped	OK	FALSE	Evap DI+CM UH 7.6.18 PK		Chewbacca	Unheated gas	CO2	2018-08-14 06:56:00		9	9	1.62	0	0	0.00128593	-5.63	0.01	0	0.00453184	25.11	0.01	0	0.00467197	4.955	0.002	0.001	0.00125365	0.142	0.007	0.002	0.00455427	5.158	0.048	0.016	0.0294851	-0.093	0.049	0.016	0.0305395	0.36	0.188	0.063	0.116455	0.076	0.195	0.065	0.120991
R479	2018-08-20 13:48	CO2 clumped	OK	FALSE	ETH-3-3		Chewbacca	ETH-3-3	Calcite	2018-08-14 06:56:00	90	9	9	1.67	0	0	0.0017294	6	0.01	0	0.00501903	37.11	0.01	0	0.00517421	5.403	0.003	0.001	0.00169693	11.831	0.008	0.003	0.00504453	16.816	0.018	0.006	0.0110143	-0.447	0.019	0.006	0.0120694	23.29	0.146	0.049	0.0902219	-0.499	0.143	0.048	0.088485
R480	2018-08-21 00:43	CO2 clumped	OK	FALSE	IAEA-C2		Chewbacca	IAEA-C2	Calcite	2018-08-14 06:56:00	90	9	9	-8.16	0.01	0	0.00379895	-1	0.01	0	0.00604506	29.89	0.01	0	0.00623197	-4.052	0.006	0.002	0.00370758	4.773	0.01	0.003	0.00607943	0.198	0.066	0.022	0.0408637	-0.295	0.058	0.019	0.0360091	9.214	0.16	0.053	0.0989729	-0.352	0.158	0.053	0.0978909
R481	2018-08-21 12:17	CO2 clumped	OK	FALSE	Bonedry DI H 7.28.18 PK.JBB		Chewbacca	Heated Gas	CO2	2018-08-14 06:56:00		9	9	-37.9	0	0	0.00243313	-2.77	0.01	0	0.00310561	28.06	0.01	0	0.00320164	-32.017	0.004	0.001	0.0023315	2.933	0.005	0.002	0.00312264	-30.717	0.056	0.019	0.0349223	-0.488	0.056	0.019	0.0345752	5.581	0.203	0.068	0.125882	-0.291	0.197	0.066	0.12238
R482	2018-08-22 13:07	CO2 clumped	OK	FALSE	Evap DI + CM H 6.21.18 PK		Chewbacca	Heated Gas	CO2	2018-08-14 06:56:00		9	9	2.06	0	0	0.00144166	-6.2	0.01	0	0.00360251	24.53	0.01	0	0.0037139	5.348	0.002	0.001	0.00137304	-0.431	0.006	0.002	0.00362018	4.208	0.027	0.009	0.0166432	-0.877	0.024	0.008	0.0150615	-1.085	0.174	0.058	0.107719	-0.223	0.169	0.056	0.105024
R483	2018-08-22 15:21	CO2 clumped	OK	FALSE	ETH-1-3		Chewbacca	ETH-1-3	Calcite	2018-08-14 06:56:00	90	9	9	1.99	0	0	0.00210257	5.66	0	0	0.00306204	36.76	0.01	0	0.00315672	5.695	0.003	0.001	0.00204493	11.491	0.005	0.002	0.00307974	16.387	0.045	0.015	0.0278079	-0.838	0.043	0.014	0.0263733	22.481	0.231	0.077	0.143152	-0.619	0.23	0.077	0.142358
R484	2018-08-23 03:04	CO2 clumped	OK	FALSE	IAEA C1		Chewbacca	IAEA-C1	Calcite	2018-08-14 06:56:00	90	9	9	2.41	0	0	0.0020147	5.53	0.01	0	0.00438029	36.62	0.01	0	0.00451573	6.083	0.003	0.001	0.00195428	11.357	0.007	0.002	0.00440299	16.706	0.038	0.013	0.0235216	-0.791	0.037	0.012	0.022823	22.135	0.144	0.048	0.0890048	-0.691	0.146	0.049	0.0904946
R485	2018-08-23 12:55	CO2 clumped	OK	FALSE	ETH-4-2		Chewbacca	ETH-4-2	Calcite	2018-08-14 06:56:00	90	9	9	-10.28	0	0	0.001884	-10.96	0.01	0	0.0043264	19.62	0.01	0	0.00446017	-6.39	0.003	0.001	0.00180618	-5.236	0.007	0.002	0.004348	-12.07	0.055	0.018	0.0343121	-0.368	0.052	0.017	0.0320674	-10.424	0.123	0.041	0.0765295	0.021	0.134	0.045	0.0832335
R486	2018-08-24 00:15	CO2 clumped	OK	FALSE	Carmel Chalk		Chewbacca	Carmel Chalk	Calcite	2018-08-14 06:56:00	90	9	9	-2.18	0	0	0.00233765	4.01	0.01	0	0.00332046	35.05	0.01	0	0.00342313	1.722	0.004	0.001	0.00228519	9.82	0.005	0.002	0.00334033	11	0.045	0.015	0.0278749	-0.442	0.042	0.014	0.0259152	19.307	0.164	0.055	0.101882	-0.422	0.155	0.052	0.0957918
R487	2018-08-24 12:29	CO2 clumped	OK	FALSE	BonedryDI UH PKJB 7.23.18		Chewbacca	Heated Gas	CO2	2018-08-14 06:56:00		9	9	-37.68	0	0	0.00176229	-3.08	0	0	0.0018354	27.74	0	0	0.00189215	-31.822	0.003	0.001	0.00169593	2.621	0.003	0.001	0.0018466	-30.821	0.042	0.014	0.0259125	-0.497	0.044	0.015	0.027508	4.9	0.251	0.084	0.155764	-0.347	0.246	0.082	0.152369
R488	2018-08-25 02:21	CO2 clumped	OK	FALSE	VeinStrom		Chewbacca	Veinstrom	Calcite	2018-08-14 06:56:00	90	9	9	-6.16	0	0	0.00225248	-4.76	0.01	0	0.00574744	26.01	0.01	0	0.00592515	-2.307	0.004	0.001	0.00221853	1.001	0.009	0.003	0.00577735	-1.713	0.036	0.012	0.0222354	-0.315	0.03	0.01	0.0185583	1.911	0.242	0.081	0.149858	-0.092	0.232	0.077	0.143932
R489	2018-08-25 12:43	CO2 clumped	OK	FALSE	EvapDI+CM UH 6.21.18 PK		Chewbacca	Unheated gas	CO2	2018-08-14 06:56:00		9	9	1.41	0	0	0.00163663	-5.19	0.01	0	0.00318243	25.57	0.01	0	0.00328083	4.776	0.003	0.001	0.00161974	0.585	0.005	0.002	0.00320031	5.44	0.037	0.012	0.0228119	-0.065	0.04	0.013	0.0246919	1.363	0.269	0.09	0.166485	0.192	0.267	0.089	0.165711
R490	2018-08-25 14:48	CO2 clumped	OK	FALSE	ETH-3-3		Chewbacca	ETH-3-3	Calcite	2018-08-14 06:56:00	90	9	9	1.67	0	0	0.00215666	5.99	0.01	0	0.00447789	37.09	0.01	0	0.00461635	5.408	0.003	0.001	0.00206417	11.818	0.007	0.002	0.00450043	16.802	0.062	0.021	0.0385872	-0.452	0.06	0.02	0.0370202	23.373	0.184	0.061	0.113854	-0.392	0.178	0.059	0.110527
R491	2018-08-26 01:56	CO2 clumped	OK	FALSE	ETH-2-3		Chewbacca	ETH-2-3	Calcite	2018-08-14 06:56:00	90	9	9	-10.17	0	0	0.00207908	-10.91	0.01	0	0.00677416	19.67	0.01	0	0.00698362	-6.286	0.003	0.001	0.00215109	-5.19	0.011	0.004	0.00681028	-12.136	0.051	0.017	0.0317925	-0.588	0.043	0.014	0.0263673	-10.323	0.104	0.035	0.0643368	0.031	0.112	0.037	0.0696366
R492	2018-08-27 12:06	CO2 clumped	OK	FALSE	EvapDI+CM H 6.21.18 PK		Chewbacca	Heated Gas	CO2	2018-08-14 06:56:00		9	9	1.56	0	0	0.00165584	-7.05	0.01	0	0.00319437	23.65	0.01	0	0.00329314	4.852	0.003	0.001	0.00156668	-1.282	0.005	0.002	0.00321002	2.834	0.031	0.01	0.0189894	-0.901	0.031	0.01	0.0191135	-2.893	0.145	0.048	0.0899753	-0.333	0.152	0.051	0.0943322
R493	2018-08-27 14:19	CO2 clumped	OK	FALSE	VeinStrom		Chewbacca	Veinstrom	Calcite	2018-08-14 06:56:00	90	9	9	-6.14	0	0	0.00221599	-4.77	0.01	0	0.00474025	26	0.01	0	0.00488682	-2.289	0.003	0.001	0.00209632	0.988	0.008	0.003	0.00476329	-1.679	0.033	0.011	0.0203746	-0.288	0.033	0.011	0.0201574	1.816	0.193	0.064	0.119908	-0.16	0.191	0.064	0.118339
R494	2018-08-28 01:41	CO2 clumped	OK	FALSE	ETH-4-3		Chewbacca	ETH-4-3	Calcite	2018-08-14 06:56:00	90	9	9	-10.18	0	0	0.00248324	-10.99	0.01	0	0.00554964	19.59	0.01	0	0.00572124	-6.298	0.004	0.001	0.00246918	-5.269	0.009	0.003	0.00557993	-12.02	0.038	0.013	0.0237207	-0.381	0.034	0.011	0.0210028	-10.423	0.183	0.061	0.113293	0.088	0.175	0.058	0.108537
R495	2018-08-28 11:48	CO2 clumped	OK	FALSE	Bonedry DI H 7.23.18 PK		Chewbacca	Heated Gas	CO2	2018-08-14 06:56:00		9	9	-37.97	0	0	0.00243364	-4.44	0.01	0	0.00389358	26.35	0.01	0	0.00401397	-32.133	0.004	0.001	0.00238326	1.259	0.006	0.002	0.00391586	-32.487	0.048	0.016	0.0297355	-0.55	0.052	0.017	0.0323445	2.116	0.152	0.051	0.093992	-0.403	0.155	0.052	0.096295
R496	2018-08-28 13:59	CO2 clumped	OK	FALSE	IAEA C1		Chewbacca	IAEA-C1	Calcite	2018-08-14 06:56:00	90	9	9	2.43	0	0	0.00225864	5.6	0.01	0	0.0035316	36.69	0.01	0	0.0036408	6.11	0.003	0.001	0.00216232	11.426	0.006	0.002	0.00355015	16.808	0.056	0.019	0.0345714	-0.786	0.056	0.019	0.0346851	22.38	0.204	0.068	0.126495	-0.588	0.19	0.063	0.117978
R497	2018-08-29 10:51	CO2 clumped	OK	FALSE	BonedryDI UH PK_JBB 7.23.18		Chewbacca	Heated Gas	CO2	2018-08-14 06:56:00		9	9	-37.82	0	0	0.00249371	-4.12	0.01	0	0.00484519	26.67	0.01	0	0.004995	-31.985	0.004	0.001	0.0024112	1.573	0.008	0.003	0.00487035	-32.081	0.044	0.015	0.0274366	-0.596	0.042	0.014	0.025817	2.606	0.182	0.061	0.11285	-0.541	0.185	0.062	0.114374
R498	2018-08-29 12:59	CO2 clumped	OK	FALSE	CMTile		Chewbacca	CMTile	Calcite	2018-08-14 06:56:00	90	9	9	2	0	0	0.00166369	6.37	0	0	0.00246858	37.49	0	0	0.00254491	5.732	0.003	0.001	0.00159823	12.205	0.004	0.001	0.00248191	17.228	0.026	0.009	0.016323	-0.742	0.026	0.009	0.0163595	23.924	0.12	0.04	0.0746426	-0.619	0.12	0.04	0.0740728
R499	2018-08-30 00:10	CO2 clumped	OK	FALSE	ETH-4-3		Chewbacca	ETH-4-3	Calcite	2018-08-14 06:56:00	90	9	9	-10.23	0	0	0.00302035	-11.05	0.01	0	0.00607116	19.53	0.01	0	0.00625888	-6.344	0.005	0.002	0.0030204	-5.327	0.01	0.003	0.00610584	-12.114	0.036	0.012	0.0225949	-0.371	0.028	0.009	0.017123	-10.653	0.106	0.035	0.0657038	-0.029	0.118	0.039	0.0734154
R500	2018-08-30 12:17	CO2 clumped	OK	FALSE	EvapDI+CM UH PK_AA_DB 8.29.18		Chewbacca	Unheated gas	CO2	2018-08-14 06:56:00		9	9	2.15	0	0	0.00153422	-4.3	0.01	0	0.00414135	26.49	0.01	0	0.0042694	5.505	0.002	0.001	0.00143401	1.483	0.007	0.002	0.00416096	7.027	0.045	0.015	0.0278629	-0.118	0.04	0.013	0.0248224	2.944	0.193	0.064	0.119639	-0.024	0.192	0.064	0.118938
R501	2018-08-30 14:21	CO2 clumped	OK	FALSE	ETH-1-3		Chewbacca	ETH-1-3	Calcite	2018-08-14 06:56:00	90	9	9	1.99	0	0	0.0026929	5.66	0.01	0	0.0039559	36.76	0.01	0	0.00407821	5.698	0.004	0.001	0.00261396	11.493	0.006	0.002	0.00397847	16.35	0.047	0.016	0.0294204	-0.879	0.046	0.015	0.0284616	22.579	0.109	0.036	0.0677484	-0.527	0.112	0.037	0.0695915
R502	2018-08-31 01:37	CO2 clumped	OK	FALSE	MERCK		Chewbacca	MERCK	Calcite	2018-08-14 06:56:00	90	9	9	-41.93	0	0	0.00210438	-7.86	0.01	0	0.00365735	22.81	0.01	0	0.00377044	-35.973	0.003	0.001	0.00202615	-2.193	0.006	0.002	0.00367645	-39.212	0.053	0.018	0.0327068	-0.026	0.054	0.018	0.0335092	-4.462	0.176	0.059	0.109179	-0.082	0.174	0.058	0.108134
R503	2018-08-31 13:18	CO2 clumped	OK	FALSE	Bonedry DI UH 7.23.18 PK		Chewbacca	Unheated gas	CO2	2018-08-14 06:56:00		9	9	-37.73	0	0	0.00198274	-2.1	0.01	0	0.00316825	28.75	0.01	0	0.00326621	-31.834	0.003	0.001	0.00190411	3.604	0.005	0.002	0.00318491	-29.14	0.036	0.012	0.0224863	0.286	0.037	0.012	0.0228801	7.033	0.131	0.044	0.0813591	-0.187	0.138	0.046	0.085605
R504	2018-08-31 15:25	CO2 clumped	OK	FALSE	CMTile		Chewbacca	CMTile	Calcite	2018-08-14 06:56:00	90	9	9	1.99	0	0	0.00223109	6.31	0.01	0	0.00525859	37.43	0.01	0	0.00542118	5.721	0.004	0.001	0.00220747	12.146	0.009	0.003	0.00528669	17.154	0.033	0.011	0.0206059	-0.746	0.04	0.013	0.0246517	23.711	0.184	0.061	0.114134	-0.711	0.185	0.062	0.114764
R505	2018-09-01 02:45	CO2 clumped	OK	FALSE	IAEA C1		Chewbacca	IAEA-C1	Calcite	2018-08-14 06:56:00	90	9	9	2.41	0	0	0.00226309	5.54	0.01	0	0.00470756	36.63	0.01	0	0.00485312	6.081	0.004	0.001	0.00222385	11.365	0.008	0.003	0.00473302	16.727	0.057	0.019	0.0355165	-0.777	0.057	0.019	0.0352473	22.338	0.225	0.075	0.139435	-0.51	0.221	0.074	0.13688
R506	2018-09-01 13:34	CO2 clumped	OK	FALSE	BonedryDI H PK_JBB 7.23.18		Chewbacca	Heated Gas	CO2	2018-08-14 06:56:00		9	9	-37.75	0.01	0	0.00342051	-4.04	0.01	0	0.00336617	26.75	0.01	0	0.00347025	-31.92	0.005	0.002	0.00325545	1.657	0.005	0.002	0.00338498	-31.884	0.028	0.009	0.0171565	-0.544	0.031	0.01	0.0189274	2.955	0.1	0.033	0.0622343	-0.361	0.097	0.032	0.0600374
R507	2018-09-01 15:41	CO2 clumped	OK	FALSE	ETH-4-3		Chewbacca	ETH-2-3	Calcite	2018-08-14 06:56:00	90	9	9	-10.26	0	0	0.00162028	-10.42	0.01	0	0.00434726	20.18	0.01	0	0.00448167	-6.349	0.002	0.001	0.00150768	-4.691	0.007	0.002	0.00436764	-11.705	0.046	0.015	0.0287021	-0.58	0.042	0.014	0.0262785	-9.35	0.192	0.064	0.118899	0.011	0.194	0.065	0.120301
R508	2018-09-02 14:38	CO2 clumped	OK	FALSE	Evap DI+CM UH PK_AA_DB 8.30.18		Chewbacca	Unheated gas	CO2	2018-08-14 06:56:00		9	9	2.11	0	0	0.00259685	-3.95	0	0	0.00230471	26.85	0	0	0.00237597	5.476	0.004	0.001	0.00246573	1.835	0.004	0.001	0.00231775	7.365	0.039	0.013	0.0242644	-0.098	0.036	0.012	0.0223246	3.599	0.144	0.048	0.0889506	-0.075	0.144	0.048	0.089394
R509	2018-09-03 13:55	CO2 clumped	OK	FALSE	Bonedry DI H PK_JBB 7.23.18		Chewbacca	Heated Gas	CO2	2018-08-14 06:56:00		9	9	-37.87	0	0	0.00155914	-3.89	0	0	0.00263183	26.91	0	0	0.0027132	-32.022	0.002	0.001	0.0015403	1.813	0.004	0.001	0.00264713	-31.781	0.034	0.011	0.0211692	-0.482	0.033	0.011	0.0203582	3.35	0.164	0.055	0.101588	-0.279	0.165	0.055	0.101994
R510	2018-09-04 13:11	CO2 clumped	OK	FALSE	Evap DI CM PK 7.6.18		Chewbacca	Heated Gas	CO2	2018-08-14 06:56:00		9	9	1.94	0	0	0.0020604	-7.21	0.01	0	0.00382847	23.49	0.01	0	0.00394685	5.203	0.003	0.001	0.00196422	-1.444	0.006	0.002	0.00384776	3.013	0.035	0.012	0.0217841	-0.923	0.031	0.01	0.0189638	-3.11	0.231	0.077	0.143298	-0.224	0.236	0.079	0.146504
R511	2018-09-04 15:24	CO2 clumped	OK	FALSE	CMTile		Chewbacca	CMTile	Calcite	2018-08-14 06:56:00	90	9	9	2.02	0	0	0.00255621	6.42	0.01	0	0.00497156	37.54	0.01	0	0.00512528	5.754	0.004	0.001	0.00245741	12.256	0.008	0.003	0.00499713	17.265	0.035	0.012	0.0217979	-0.778	0.036	0.012	0.0220302	24.01	0.225	0.075	0.139758	-0.637	0.213	0.071	0.131732
R512	2018-09-05 02:36	CO2 clumped	OK	FALSE	ETH1-3		Chewbacca	ETH-1-3	Calcite	2018-08-14 06:56:00	90	9	9	2	0	0	0.00224088	5.69	0.01	0	0.00333781	36.79	0.01	0	0.00344102	5.708	0.003	0.001	0.00216325	11.52	0.005	0.002	0.00335626	16.374	0.045	0.015	0.0279486	-0.891	0.042	0.014	0.026273	22.555	0.169	0.056	0.104688	-0.603	0.169	0.056	0.104548
R513	2018-09-05 12:24	CO2 clumped	OK	FALSE	BonedryDI UH PK_JBB 7.23.18		Chewbacca	Unheated gas	CO2	2018-08-14 06:56:00		9	9	-37.88	0	0	0.0028443	-1.86	0.01	0	0.0045891	29	0.01	0	0.00473099	-31.96	0.004	0.001	0.00274628	3.85	0.007	0.002	0.00461375	-29.126	0.057	0.019	0.0353274	0.194	0.06	0.02	0.037363	7.506	0.105	0.035	0.065338	-0.207	0.108	0.036	0.0667243
R514	2018-09-06 11:49	CO2 clumped	OK	FALSE	Evap DI CM UH PK.AA.DB 7.6.18		Chewbacca	Unheated gas	CO2	2018-08-14 06:56:00		9	9	1.99	0	0	0.00176564	-5.25	0.01	0	0.00343004	25.5	0.01	0	0.00353609	5.316	0.003	0.001	0.00171952	0.523	0.006	0.002	0.0034484	5.939	0.028	0.009	0.0174592	-0.061	0.026	0.009	0.0161745	0.993	0.145	0.048	0.0895793	-0.052	0.153	0.051	0.0945726
R515	2018-09-06 14:01	CO2 clumped	OK	FALSE	MERCK		Chewbacca	MERCK	Calcite	2018-08-14 06:56:00	90	9	9	-42.01	0	0	0.00229724	-7.93	0.01	0	0.00312693	22.75	0.01	0	0.00322361	-36.05	0.004	0.001	0.00223043	-2.258	0.005	0.002	0.00314511	-39.293	0.053	0.018	0.0326645	0.037	0.049	0.016	0.0301754	-4.031	0.183	0.061	0.11348	0.482	0.183	0.061	0.113152
R516	2018-09-07 01:20	CO2 clumped	OK	FALSE	ETH3-3		Chewbacca	ETH-3-3	Calcite	2018-08-14 06:56:00	90	9	9	1.63	0	0	0.0030941	6.07	0.01	0	0.00598955	37.18	0.01	0	0.00617474	5.373	0.005	0.002	0.00308387	11.9	0.01	0.003	0.006024	16.833	0.034	0.011	0.0211007	-0.466	0.025	0.008	0.0154087	23.393	0.144	0.048	0.0895368	-0.537	0.141	0.047	0.0876538
R517	2018-09-07 12:07	CO2 clumped	OK	FALSE	BonedryDI H PK_JBB 7.23.18		Chewbacca	Heated Gas	CO2	2018-08-14 06:56:00		9	9	-38.06	0	0	0.00241722	-5.04	0	0	0.00292925	25.73	0	0	0.00301982	-32.245	0.004	0.001	0.00229653	0.655	0.005	0.002	0.00294455	-33.198	0.045	0.015	0.028153	-0.573	0.042	0.014	0.0261915	0.945	0.14	0.047	0.0866725	-0.365	0.143	0.048	0.0885616
R518	2018-09-07 14:18	CO2 clumped	OK	FALSE	VeinStrom		Chewbacca	Veinstrom	Calcite	2018-08-14 06:56:00	90	9	9	-6.19	0	0	0.0018165	-4.77	0.01	0	0.00418831	26.01	0.01	0	0.00431782	-2.34	0.003	0.001	0.00177058	0.995	0.007	0.002	0.00421002	-1.744	0.035	0.012	0.0214042	-0.307	0.035	0.012	0.0219424	1.808	0.173	0.058	0.10724	-0.182	0.176	0.059	0.108934
R519	2018-09-08 01:12	CO2 clumped	OK	FALSE	Carmel Chalk		Chewbacca	Carmel Chalk	Calcite	2018-08-14 06:56:00	90	9	9	-2.2	0	0	0.00129481	4.03	0.01	0	0.00360559	35.08	0.01	0	0.00371707	1.713	0.002	0.001	0.00120938	9.842	0.006	0.002	0.00362261	10.999	0.043	0.014	0.0265989	-0.456	0.047	0.016	0.029131	19.376	0.176	0.059	0.109054	-0.398	0.176	0.059	0.108865
R520	2018-09-08 14:22	CO2 clumped	OK	FALSE	BonedryDI UH PK_JBB 7.23.18		Chewbacca	Unheated gas	CO2	2018-08-14 06:56:00		9	9	-37.96	0	0	0.00228558	-2.63	0.01	0	0.00316683	28.21	0.01	0	0.00326475	-32.065	0.004	0.001	0.0022182	3.073	0.005	0.002	0.0031851	-29.91	0.038	0.013	0.0234051	0.259	0.033	0.011	0.0204932	5.987	0.247	0.082	0.153194	-0.168	0.24	0.08	0.148579
R521	2018-09-08 16:34	CO2 clumped	OK	FALSE	ETH-3-3		Chewbacca	ETH-3-3	Calcite	2018-08-14 06:56:00	90	9	9	1.64	0	0	0.00285701	6.06	0.01	0	0.00577065	37.17	0.01	0	0.00594908	5.385	0.005	0.002	0.00287008	11.891	0.009	0.003	0.00580411	16.848	0.024	0.008	0.015106	-0.455	0.03	0.01	0.0188276	23.442	0.194	0.065	0.120381	-0.47	0.19	0.063	0.117939
R522	2018-09-09 01:24	CO2 clumped	OK	FALSE	ETH-4-3		Chewbacca	ETH-4-3	Calcite	2018-08-14 06:56:00	90	9	9	-10.22	0	0	0.00182256	-11.02	0	0	0.0015966	19.56	0	0	0.00164597	-6.333	0.003	0.001	0.00173774	-5.3	0.003	0.001	0.00160615	-12.081	0.034	0.011	0.0208569	-0.375	0.034	0.011	0.0209368	-10.603	0.163	0.054	0.1009	-0.031	0.165	0.055	0.102213
R523	2018-09-10 12:48	CO2 clumped	OK	FALSE	Evap DI + CM H 7.6.18 PK		Chewbacca	Heated Gas	CO2	2018-09-10 07:08:00		9	9	1.92	0	0	0.00252293	-6.82	0.01	0	0.00429682	23.88	0.01	0	0.00442968	5.195	0.004	0.001	0.00243383	-1.056	0.007	0.002	0.00431973	3.44	0.053	0.018	0.0328968	-0.871	0.054	0.018	0.0333861	-2.239	0.159	0.053	0.0984275	-0.128	0.165	0.055	0.102502
R524	2018-09-11 12:41	CO2 clumped	OK	FALSE	Evap DI + CM UH 8.30.18 PK AA DB		Chewbacca	Unheated gas	CO2	2018-09-10 07:08:00		9	9	1.88	0	0	0.00179938	-5.42	0	0	0.0021095	25.33	0	0	0.00217473	5.212	0.003	0.001	0.00172131	0.354	0.003	0.001	0.00212131	5.67	0.045	0.015	0.0281982	-0.055	0.047	0.016	0.0293868	0.731	0.093	0.031	0.0579203	0.024	0.096	0.032	0.0597255
R525	2018-09-11 14:47	CO2 clumped	OK	FALSE	Carmel Chalk		Chewbacca	Carmel Chalk	Calcite	2018-09-10 07:08:00	90	9	9	-2.31	0	0	0.00248303	3.84	0.01	0	0.00537441	34.88	0.01	0	0.00554059	1.602	0.004	0.001	0.00241324	9.653	0.009	0.003	0.0054024	10.719	0.033	0.011	0.0206327	-0.434	0.036	0.012	0.0224986	19.021	0.169	0.056	0.104562	-0.371	0.168	0.056	0.104125
R526	2018-09-12 12:50	CO2 clumped	OK	FALSE	BonedryDI H LS 9.6.18 lN2		Chewbacca	Heated Gas	CO2	2018-09-10 07:08:00		9	9	-37.77	0	0	0.00170464	-3.57	0	0	0.00284813	27.24	0	0	0.00293619	-31.917	0.003	0.001	0.00163822	2.132	0.005	0.002	0.00286302	-31.412	0.051	0.017	0.0316856	-0.526	0.053	0.018	0.0325962	3.978	0.17	0.057	0.105456	-0.289	0.172	0.057	0.106467
R527	2018-09-12 23:51	CO2 clumped	OK	FALSE	IAEA C2		Chewbacca	IAEA-C2	Calcite	2018-09-10 07:08:00	90	9	9	-8.17	0	0	0.00185427	-0.42	0.01	0	0.00390705	30.48	0.01	0	0.00402786	-4.045	0.003	0.001	0.00177831	5.356	0.006	0.002	0.00392676	0.8	0.021	0.007	0.0129095	-0.271	0.021	0.007	0.013191	10.555	0.179	0.06	0.110668	-0.183	0.176	0.059	0.108895
R528	2018-09-13 11:29	CO2 clumped	OK	FALSE	BonedryDI UH RU 9.6.18		Chewbacca	Unheated gas	CO2	2018-09-10 07:08:00		9	9	-37.74	0	0	0.00173131	-2.14	0	0	0.00248345	28.71	0	0	0.00256024	-31.845	0.003	0.001	0.00163503	3.564	0.004	0.001	0.00249564	-29.207	0.051	0.017	0.031669	0.268	0.053	0.018	0.0329334	7.146	0.201	0.067	0.124451	0.006	0.198	0.066	0.122961
R529	2018-09-14 00:24	CO2 clumped	OK	FALSE	IAEA C1		Chewbacca	IAEA-C1	Calcite	2018-09-10 07:08:00	90	9	9	2.38	0	0	0.00225132	5.53	0	0	0.00245882	36.62	0	0	0.00253485	6.061	0.003	0.001	0.0021013	11.356	0.004	0.001	0.00246993	16.713	0.031	0.01	0.0195009	-0.761	0.03	0.01	0.0187108	22.323	0.102	0.034	0.0629923	-0.507	0.1	0.033	0.0622654
R530	2018-09-14 11:38	CO2 clumped	OK	FALSE	EvapDI+CM H 8.30.18 PK_AA_DB IN2		Chewbacca	Heated Gas	CO2	2018-09-10 07:08:00		9	9	1.95	0	0	0.00110441	-6.27	0.01	0	0.00469961	24.46	0.01	0	0.00484492	5.245	0.002	0.001	0.00102021	-0.499	0.008	0.003	0.00472178	4.034	0.047	0.016	0.0290203	-0.879	0.043	0.014	0.0268167	-1.384	0.08	0.027	0.0495426	-0.387	0.084	0.028	0.051788
R531	2018-09-14 13:44	CO2 clumped	OK	FALSE	MERCK STD		Chewbacca	MERCK	Calcite	2018-09-10 07:08:00	90	9	9	-41.98	0	0	0.00270335	-7.15	0	0	0.00279263	23.55	0	0	0.00287897	-35.996	0.004	0.001	0.00259022	-1.471	0.005	0.002	0.00280904	-38.562	0.035	0.012	0.0218522	-0.036	0.035	0.012	0.0216324	-2.957	0.208	0.069	0.129035	-0.018	0.208	0.069	0.128759
R532	2018-09-14 22:32	CO2 clumped	OK	FALSE	ETH-3-3		Chewbacca	ETH-3-3	Calcite	2018-09-10 07:08:00	90	9	9	1.62	0	0	0.00149425	5.86	0.01	0	0.00414316	36.96	0.01	0	0.00427126	5.357	0.002	0.001	0.00143801	11.69	0.007	0.002	0.00416369	16.623	0.037	0.012	0.023148	-0.452	0.032	0.011	0.0199324	23.149	0.159	0.053	0.0985778	-0.36	0.157	0.052	0.0972844
R533	2018-09-15 12:17	CO2 clumped	OK	FALSE	EvapDI+CM UH 8.30.18 PK_AA_DB		Chewbacca	Unheated gas	CO2	2018-09-10 07:08:00		9	9	2.07	0	0	0.00229501	-3.28	0	0	0.00284114	27.54	0	0	0.00292899	5.465	0.004	0.001	0.00217768	2.51	0.005	0.002	0.00285591	8.007	0.036	0.012	0.0221616	-0.112	0.036	0.012	0.022306	5.014	0.184	0.061	0.114155	-0.013	0.18	0.06	0.111729
R534	2018-09-15 23:21	CO2 clumped	OK	FALSE	ETH-2-3		Chewbacca	ETH-2-3	Calcite	2018-09-10 07:08:00	90	9	9	-10.19	0	0	0.00186031	-9.66	0.01	0	0.00330957	20.96	0.01	0	0.0034119	-6.256	0.003	0.001	0.00180366	-3.93	0.005	0.002	0.00332733	-10.87	0.036	0.012	0.0224508	-0.583	0.031	0.01	0.0195133	11.18	14.165	4.722	8.78007	19.175	14.275	4.758	8.84859
R535	2018-09-16 12:42	CO2 clumped	OK	FALSE	BonedryDI H LS 9.6.18 lN2		Chewbacca	Heated Gas	CO2	2018-09-10 07:08:00		9	9	-37.74	0	0	0.0015107	-3.07	0.01	0	0.00392092	27.76	0.01	0	0.00404215	-31.879	0.002	0.001	0.00145284	2.633	0.006	0.002	0.00394027	-30.903	0.047	0.016	0.0289631	-0.532	0.045	0.015	0.0281309	4.927	0.203	0.068	0.125703	-0.343	0.204	0.068	0.126645
R536	2018-09-16 14:46	CO2 clumped	OK	FALSE	VeinStrom		Chewbacca	Veinstrom	Calcite	2018-09-10 07:08:00	90	9	9	-6.25	0	0	0.00256885	-3.59	0.01	0	0.00348495	27.21	0.01	0	0.00359271	-2.356	0.004	0.001	0.00249285	2.172	0.006	0.002	0.00350533	-0.557	0.04	0.013	0.0249467	-0.257	0.039	0.013	0.0241736	4.325	0.065	0.022	0.0403974	-0.024	0.07	0.023	0.0436122
R537	2018-09-16 23:23	CO2 clumped	OK	FALSE	Carmel Chalk		Chewbacca	Carmel Chalk	Calcite	2018-09-10 07:08:00	90	9	9	-2.31	0	0	0.00165372	3.84	0.01	0	0.0040605	34.88	0.01	0	0.00418605	1.595	0.002	0.001	0.00154768	9.655	0.007	0.002	0.00407972	10.76	0.03	0.01	0.018738	-0.388	0.03	0.01	0.0182889	19.19	0.192	0.064	0.119265	-0.21	0.184	0.061	0.114279
R538	2018-09-17 11:48	CO2 clumped	OK	FALSE	BonedryDI UH LS 9.6.18		Chewbacca	Unheated gas	CO2	2018-09-10 07:08:00		9	9	-37.71	0	0	0.00135904	-2.14	0.01	0	0.0053066	28.71	0.01	0	0.00547068	-31.812	0.002	0.001	0.00136865	3.563	0.009	0.003	0.00533316	-29.187	0.04	0.013	0.0250488	0.254	0.04	0.013	0.0250568	6.995	0.194	0.065	0.120523	-0.144	0.184	0.061	0.114341
R539	2018-09-18 01:48	CO2 clumped	OK	FALSE	ETH-3-3		Chewbacca	ETH-3-3	Calcite	2018-09-10 07:08:00	90	9	9	1.63	0	0	0.00171183	5.95	0.01	0	0.00387321	37.05	0.01	0	0.00399297	5.371	0.003	0.001	0.00168835	11.78	0.006	0.002	0.00389395	16.723	0.056	0.019	0.0349219	-0.456	0.055	0.018	0.0343552	23.279	0.158	0.053	0.0979088	-0.411	0.15	0.05	0.0929502
R540	2018-09-18 10:44	CO2 clumped	OK	FALSE	EVAP DI h 6.63 pk 8.30.18		Chewbacca	Heated Gas	CO2	2018-09-10 07:08:00		9	9	2.1	0	0	0.00206403	-5.58	0.01	0	0.00383811	25.17	0.01	0	0.00395678	5.408	0.003	0.001	0.00192076	0.2	0.006	0.002	0.00385589	4.842	0.028	0.009	0.0172392	-0.929	0.027	0.009	0.0166226	0.049	0.193	0.064	0.119591	-0.35	0.188	0.063	0.116683
R541	2018-09-18 23:41	CO2 clumped	OK	FALSE	Carmel Chalk		Chewbacca	Carmel Chalk	Calcite	2018-09-10 07:08:00	90	9	9	-2.24	0	0	0.00087225	3.93	0.01	0	0.00376159	34.97	0.01	0	0.00387789	1.67	0.001	0	0.000784113	9.74	0.006	0.002	0.00377899	10.901	0.045	0.015	0.0281826	-0.409	0.042	0.014	0.0261586	19.216	0.256	0.085	0.158901	-0.352	0.251	0.084	0.155792
R542	2018-09-19 10:33	CO2 clumped	OK	FALSE	Evap DI +CM UH 8.30.18 PK AA DB		Chewbacca	Unheated gas	CO2	2018-09-10 07:08:00		9	9	1.93	0	0	0.0017329	-4.37	0	0	0.00254073	26.41	0	0	0.00261929	5.291	0.003	0.001	0.00161488	1.406	0.004	0.001	0.0025524	6.733	0.051	0.017	0.031611	-0.114	0.049	0.016	0.0304336	2.738	0.146	0.049	0.0904605	-0.075	0.152	0.051	0.0940727
R543	2018-09-19 12:40	CO2 clumped	OK	FALSE	CMTile		Chewbacca	CMTile	Calcite	2018-09-10 07:08:00	90	9	9	1.96	0	0	0.00179064	6.16	0.01	0	0.00370573	37.27	0.01	0	0.00382031	5.681	0.003	0.001	0.00177431	11.993	0.006	0.002	0.00372625	17.006	0.039	0.013	0.0241633	-0.702	0.041	0.014	0.0251611	23.627	0.151	0.05	0.0935906	-0.491	0.152	0.051	0.0941336
R544	2018-09-19 21:35	CO2 clumped	OK	FALSE	MERCK STD		Chewbacca	MERCK	Calcite	2018-09-10 07:08:00	90	9	9	-41.89	0	0	0.00140582	-7.24	0	0	0.00307436	23.46	0.01	0	0.00316941	-35.91	0.002	0.001	0.0012836	-1.566	0.005	0.002	0.00308789	-38.604	0.048	0.016	0.0295659	-0.078	0.051	0.017	0.0315954	-3.15	0.141	0.047	0.0871264	-0.022	0.138	0.046	0.0856902
R545	2018-09-20 11:25	CO2 clumped	OK	FALSE	BoneDry DI H 9.6.18 PK LNQ		Chewbacca	Heated Gas	CO2	2018-09-10 07:08:00		9	9	-37.51	0	0	0.00153323	-3.88	0.01	0	0.00467443	26.93	0.01	0	0.00481897	-31.691	0.002	0.001	0.00143245	1.824	0.008	0.003	0.00469638	-31.534	0.046	0.015	0.0287156	-0.591	0.047	0.016	0.0292875	3.24	0.158	0.053	0.0976612	-0.411	0.158	0.053	0.0979187
R546	2018-09-21 02:23	CO2 clumped	OK	FALSE	IAEA C1		Chewbacca	IAEA-C1	Calcite	2018-09-10 07:08:00	90	9	9	2.39	0	0	0.00114105	5.53	0.01	0	0.00351132	36.62	0.01	0	0.00361989	6.065	0.002	0.001	0.00106944	11.361	0.006	0.002	0.00352801	16.672	0.042	0.014	0.0260853	-0.81	0.044	0.015	0.0271754	22.337	0.2	0.067	0.123846	-0.502	0.192	0.064	0.119067
R547	2018-09-21 08:16	CO2 clumped	OK	FALSE	Bonedry DI UH 9.6.15 LS		Chewbacca	Unheated gas	CO2	2018-09-10 07:08:00		9	9	-37.76	0	0	0.00305258	-1.68	0.01	0	0.00557196	29.19	0.01	0	0.00574424	-31.842	0.005	0.002	0.00294663	4.029	0.009	0.003	0.00560107	-28.767	0.028	0.009	0.0173857	0.263	0.029	0.01	0.0182714	7.947	0.154	0.051	0.0951854	-0.127	0.151	0.05	0.0939013
R548	2018-09-21 10:20	CO2 clumped	OK	FALSE	Veinstrom		Chewbacca	Veinstrom	Calcite	2018-09-10 07:08:00	90	9	9	-6.21	0	0	0.00219584	-3.69	0.01	0	0.00446386	27.12	0.01	0	0.00460188	-2.319	0.003	0.001	0.00207914	2.079	0.007	0.002	0.00448566	-0.621	0.058	0.019	0.0357731	-0.268	0.055	0.018	0.0341899	4.162	0.255	0.085	0.157956	0.001	0.25	0.083	0.155157
R549	2018-09-21 19:09	CO2 clumped	OK	FALSE	Carmel Chalk		Chewbacca	Carmel Chalk	Calcite	2018-09-10 07:08:00	90	9	9	-2.24	0	0	0.00166642	4.05	0	0	0.00151005	35.1	0	0	0.00155675	1.675	0.002	0.001	0.00153702	9.867	0.002	0.001	0.00151548	11.052	0.045	0.015	0.0280387	-0.389	0.044	0.015	0.0273937	19.519	0.215	0.072	0.133189	-0.306	0.212	0.071	0.131511
R550	2018-09-22 12:44	CO2 clumped	OK	FALSE	Evap DI +CM H 8.30.18 PK AA DB LN2		Chewbacca	Heated Gas	CO2	2018-09-10 07:08:00		9	9	2.13	0	0	0.00154824	-4.84	0.01	0	0.00396468	25.93	0.01	0	0.00408727	5.465	0.002	0.001	0.00138681	0.936	0.006	0.002	0.00398205	5.654	0.032	0.011	0.0196159	-0.904	0.032	0.011	0.0199067	1.521	0.158	0.053	0.0977435	-0.351	0.154	0.051	0.0952964
R551	2018-09-22 14:51	CO2 clumped	OK	FALSE	CM TILE		Chewbacca	CMTile	Calcite	2018-09-10 07:08:00	90	9	9	1.97	0	0	0.00052987	6.14	0.01	0	0.0033438	37.25	0.01	0	0.00344719	5.695	0.001	0	0.000545421	11.97	0.005	0.002	0.0033602	17.012	0.048	0.016	0.0300255	-0.688	0.047	0.016	0.0293327	23.66	0.16	0.053	0.099472	-0.413	0.15	0.05	0.0932361
R552	2018-09-22 23:23	CO2 clumped	OK	FALSE	ETH 4-3		Chewbacca	ETH-4-3	Calcite	2018-09-10 07:08:00	90	9	9	-10.03	0	0	0.00173554	-9.74	0.01	0	0.00410763	20.88	0.01	0	0.00423463	-6.111	0.003	0.001	0.00161357	-4.009	0.007	0.002	0.00412678	-10.593	0.036	0.012	0.0220894	-0.377	0.038	0.013	0.02336	-7.878	0.111	0.037	0.0687353	0.124	0.116	0.039	0.0718187
R553	2018-09-24 12:17	CO2 clumped	OK	FALSE	Bonedry DI UH 9.6.15 RU		Chewbacca	Unheated gas	CO2	2018-09-10 07:08:00		9	9	-37.66	0	0	0.00223888	-1.52	0.01	0	0.00364296	29.35	0.01	0	0.0037556	-31.749	0.003	0.001	0.00211734	4.188	0.006	0.002	0.0036608	-28.535	0.043	0.014	0.0263746	0.247	0.042	0.014	0.0259781	8.388	0.129	0.043	0.0801402	-0.005	0.123	0.041	0.0764682
R554	2018-09-24 14:23	CO2 clumped	OK	FALSE	Veinstrom		Chewbacca	Veinstrom	Calcite	2018-09-10 07:08:00	90	9	9	-6.26	0	0	0.00154481	-3.93	0.01	0	0.00465399	26.86	0.01	0	0.00479789	-2.371	0.003	0.001	0.00158007	1.831	0.008	0.003	0.00467889	-0.887	0.022	0.007	0.0138011	-0.237	0.025	0.008	0.0157738	3.727	0.13	0.043	0.080768	0.061	0.134	0.045	0.0830658
R555	2018-09-24 23:03	CO2 clumped	OK	FALSE	ETH 2-3		Chewbacca	ETH-2-3	Calcite	2018-09-10 07:08:00	90	9	9	-10.21	0	0	0.00129297	-9.48	0.01	0	0.00534783	21.15	0.01	0	0.00551318	-6.277	0.002	0.001	0.00122608	-3.746	0.009	0.003	0.00537344	-10.714	0.06	0.02	0.0371227	-0.586	0.063	0.021	0.0390054	-7.433	0.131	0.044	0.081161	0.045	0.136	0.045	0.0845835
R556	2018-09-25 10:45	CO2 clumped	OK	FALSE	Bonedry DI H 9.6.118 RU		Chewbacca	Heated Gas	CO2	2018-09-10 07:08:00		9	9	-37.84	0	0	0.00213192	-3.29	0.01	0	0.00553482	27.53	0.01	0	0.00570595	-31.98	0.003	0.001	0.00214481	2.412	0.009	0.003	0.00556446	-31.226	0.025	0.008	0.0157543	-0.541	0.026	0.009	0.015915	4.77	0.199	0.066	0.123382	-0.059	0.204	0.068	0.126218
R557	2018-09-25 12:48	CO2 clumped	OK	FALSE	MERCK STD		Chewbacca	MERCK	Calcite	2018-09-10 07:08:00	90	9	9	-41.99	0	0	0.00298239	-6.45	0	0	0.00308165	24.27	0.01	0	0.00317694	-35.98	0.005	0.002	0.00287417	-0.769	0.005	0.002	0.00310076	-37.864	0.042	0.014	0.0257482	-0.018	0.047	0.016	0.0290881	-1.441	0.212	0.071	0.13146	0.095	0.217	0.072	0.134321
R558	2018-09-25 21:36	CO2 clumped	OK	FALSE	Carmel Chalk		Chewbacca	Carmel Chalk	Calcite	2018-09-10 07:08:00	90	9	9	-2.23	0	0	0.00135001	3.96	0.01	0	0.0039178	35	0.01	0	0.00403894	1.676	0.002	0.001	0.00124337	9.77	0.006	0.002	0.00393595	10.934	0.031	0.01	0.0193319	-0.412	0.031	0.01	0.0190059	19.322	0.167	0.056	0.103396	-0.308	0.173	0.058	0.107332
R559	2018-09-26 09:33	CO2 clumped	OK	FALSE	Evap DI CM UH 8.30.18 PK/AA/DB		Chewbacca	Unheated gas	CO2	2018-09-10 07:08:00		9	9	2.02	0	0	0.00259027	-4.43	0	0	0.0013748	26.36	0	0	0.0014173	5.377	0.004	0.001	0.00245296	1.353	0.002	0.001	0.00138403	6.79	0.047	0.016	0.0288834	-0.094	0.044	0.015	0.0273313	2.797	0.214	0.071	0.132911	0.088	0.214	0.071	0.132447
R560	2018-09-26 11:38	CO2 clumped	OK	FALSE	ETH-1-3		Chewbacca	ETH-1-3	Calcite	2018-09-10 07:08:00	90	9	9	1.96	0	0	0.0014336	5.55	0.01	0	0.00463656	36.64	0.01	0	0.00477992	5.668	0.002	0.001	0.00147246	11.377	0.008	0.003	0.00466117	16.29	0.047	0.016	0.0292013	-0.794	0.047	0.016	0.0289972	22.575	0.212	0.071	0.131267	-0.302	0.211	0.07	0.130559
R561	2018-09-26 20:40	CO2 clumped	OK	FALSE	ETH-3-3		Chewbacca	ETH-3-3	Calcite	2018-09-10 07:08:00	90	9	9	1.62	0	0	0.00245437	5.99	0.01	0	0.00363252	37.09	0.01	0	0.00374484	5.364	0.004	0.001	0.0023724	11.815	0.006	0.002	0.00365277	16.753	0.037	0.012	0.0231938	-0.452	0.039	0.013	0.0241174	23.501	0.142	0.047	0.0879351	-0.262	0.144	0.048	0.0891029
R562	2018-09-27 11:52	CO2 clumped	OK	FALSE	BoneDry DI UH PK 9.6.18		Chewbacca	Unheated gas	CO2	2018-09-10 07:08:00		9	9	-37.84	0	0	0.00232169	-2.58	0.01	0	0.00324712	28.26	0.01	0	0.00334752	-31.948	0.004	0.001	0.00220783	3.124	0.005	0.002	0.00326376	-29.751	0.039	0.013	0.0244555	0.249	0.037	0.012	0.0227886	6.146	0.137	0.046	0.0850299	-0.111	0.135	0.045	0.0834778
R563	2018-09-27 22:47	CO2 clumped	OK	FALSE	IAEA C2		Chewbacca	IAEA-C2	Calcite	2018-09-10 07:08:00	90	9	9	-8.21	0	0	0.00258676	-0.89	0	0	0.00259644	30.01	0	0	0.00267672	-4.1	0.004	0.001	0.00240636	4.889	0.004	0.001	0.00260756	0.255	0.038	0.013	0.0233398	-0.301	0.034	0.011	0.0208563	9.606	0.137	0.046	0.0851555	-0.194	0.134	0.045	0.0829441
R564	2018-09-28 12:00	CO2 clumped	OK	FALSE	Evap DI CM H 5.14.18 PK		Chewbacca	Heated Gas	CO2	2018-09-10 07:08:00		9	9	1.84	0	0	0.00166657	-6.59	0.01	0	0.00385977	24.13	0.01	0	0.00397912	5.128	0.002	0.001	0.00153564	-0.819	0.006	0.002	0.00387744	3.578	0.053	0.018	0.0331493	-0.898	0.051	0.017	0.0314778	-1.809	0.243	0.081	0.150815	-0.171	0.235	0.078	0.145727
R565	2018-09-28 14:14	CO2 clumped	OK	FALSE	Carmel Chalk		Chewbacca	Carmel Chalk	Calcite	2018-09-10 07:08:00	90	9	9	-2.19	0	0	0.00151089	3.98	0.01	0	0.00438543	35.02	0.01	0	0.00452103	1.721	0.002	0.001	0.00150484	9.791	0.007	0.002	0.00440819	11	0.048	0.016	0.0295186	-0.413	0.048	0.016	0.0297252	19.302	0.238	0.079	0.147583	-0.368	0.222	0.074	0.137733
R566	2018-09-29 12:03	CO2 clumped	OK	FALSE	BoneDry DI H PK 9.6.18		Chewbacca	Heated Gas	CO2	2018-09-10 07:08:00		9	9	-37.43	0	0	0.00291297	-2.05	0	0	0.00209878	28.8	0	0	0.00216368	-31.552	0.004	0.001	0.00273331	3.654	0.003	0.001	0.00210877	-29.593	0.046	0.015	0.0287922	-0.53	0.044	0.015	0.0269832	7.035	0.185	0.062	0.114892	-0.284	0.181	0.06	0.112179
R567	2018-09-30 11:52	CO2 clumped	OK	FALSE	Evap DI CM UH 8.30.18 PK/AA/DB		Chewbacca	Unheated gas	CO2	2018-09-10 07:08:00		9	9	1.95	0	0	0.00236517	-3.48	0.01	0	0.00310883	27.33	0.01	0	0.00320496	5.344	0.004	0.001	0.00225872	2.302	0.005	0.002	0.00312552	7.673	0.035	0.012	0.0216594	-0.114	0.035	0.012	0.0214659	4.575	0.215	0.072	0.133461	-0.034	0.22	0.073	0.136065
R568	2018-09-30 22:31	CO2 clumped	OK	FALSE	Veinstrom		Chewbacca	Veinstrom	Calcite	2018-09-10 07:08:00	90	9	9	-6.2	0	0	0.00158002	-4.13	0.01	0	0.00374458	26.66	0.01	0	0.00386036	-2.324	0.002	0.001	0.00153211	1.63	0.006	0.002	0.00376369	-1.096	0.037	0.012	0.0226679	-0.298	0.04	0.013	0.0250717	3.242	0.206	0.069	0.127809	-0.02	0.207	0.069	0.128486
R569	2018-10-01 12:38	CO2 clumped	OK	FALSE	EvapDI+CM H 7.6.18 PK		Chewbacca	Heated Gas	CO2	2018-09-10 07:08:00		9	9	1.92	0	0	0.00285086	-6.99	0.01	0	0.00415968	23.71	0.01	0	0.00428829	5.19	0.004	0.001	0.00269471	-1.223	0.007	0.002	0.00418036	3.234	0.033	0.011	0.0203617	-0.907	0.03	0.01	0.0185961	-2.57	0.187	0.062	0.115731	-0.126	0.193	0.064	0.119482
R570	2018-10-01 14:49	CO2 clumped	OK	FALSE	IAEA C1		Chewbacca	IAEA-C1	Calcite	2018-09-10 07:08:00	90	9	9	2.41	0	0	0.00131299	5.53	0.01	0	0.00343012	36.62	0.01	0	0.00353618	6.083	0.002	0.001	0.00130357	11.355	0.006	0.002	0.00344819	16.747	0.044	0.015	0.027321	-0.749	0.045	0.015	0.0278608	22.456	0.192	0.064	0.11897	-0.373	0.185	0.062	0.114695
R571	2018-10-02 12:59	CO2 clumped	OK	FALSE	Bonedry DI UH 9.6.18 PK		Chewbacca	Unheated gas	CO2	2018-09-10 07:08:00		9	9	-37.81	0	0	0.00182269	-2.23	0	0	0.00297029	28.62	0	0	0.00306213	-31.908	0.003	0.001	0.00171806	3.478	0.005	0.002	0.00298462	-29.386	0.049	0.016	0.0302414	0.235	0.048	0.016	0.029795	6.913	0.119	0.04	0.0736321	-0.055	0.118	0.039	0.0730036
R572	2018-10-02 15:04	CO2 clumped	OK	FALSE	CMTile		Chewbacca	CMTile	Calcite	2018-09-10 07:08:00	90	9	9	1.98	0	0	0.00180647	6.19	0.01	0	0.00334329	37.3	0.01	0	0.00344667	5.706	0.003	0.001	0.0017875	12.024	0.005	0.002	0.00336238	17.077	0.044	0.015	0.0269795	-0.689	0.043	0.014	0.0266973	23.762	0.172	0.057	0.106758	-0.422	0.172	0.057	0.10634
R573	2018-10-02 23:47	CO2 clumped	OK	FALSE	ETH-2-3		Chewbacca	ETH-2-3	Calcite	2018-09-10 07:08:00	90	9	9	-10.18	0	0	0.00204578	-9.4	0.01	0	0.00348157	21.23	0.01	0	0.00358922	-6.244	0.003	0.001	0.00195777	-3.672	0.006	0.002	0.00349952	-10.581	0.035	0.012	0.0216214	-0.558	0.035	0.012	0.0218843	-7.21	0.214	0.071	0.132687	0.122	0.219	0.073	0.135673
R574	2018-10-03 11:50	CO2 clumped	OK	FALSE	Bonedry DI H 6.6.17 GJ 5.69		Chewbacca	Heated Gas	CO2	2018-09-10 07:08:00		9	9	-37.58	0	0	0.00214942	-0.05	0.01	0	0.00485037	30.87	0.01	0	0.00500035	-31.616	0.003	0.001	0.00212235	5.666	0.008	0.003	0.00487621	-27.794	0.043	0.014	0.0268704	-0.577	0.037	0.012	0.0231989	11.22	0.233	0.078	0.144513	-0.143	0.238	0.079	0.147822
R575	2018-10-03 13:56	CO2 clumped	OK	FALSE	ETH1-3		Chewbacca	ETH-1-3	Calcite	2018-09-10 07:08:00	90	9	9	1.96	0	0	0.00193475	5.59	0	0	0.00185454	36.69	0	0	0.00191188	5.667	0.003	0.001	0.00182937	11.423	0.003	0.001	0.0018643	16.336	0.039	0.013	0.023894	-0.793	0.035	0.012	0.0214639	22.915	0.176	0.059	0.108955	-0.06	0.174	0.058	0.107573
R576	2018-10-03 22:41	CO2 clumped	OK	FALSE	IAEA C1		Chewbacca	IAEA-C1	Calcite	2018-09-10 07:08:00	90	9	9	2.41	0	0	0.00211732	5.46	0	0	0.00261234	36.55	0	0	0.00269311	6.083	0.003	0.001	0.00198284	11.286	0.004	0.001	0.00262461	16.701	0.041	0.014	0.0254982	-0.727	0.039	0.013	0.0240879	22.277	0.181	0.06	0.111961	-0.412	0.179	0.06	0.111134
R577	2018-10-05 11:15	CO2 clumped	OK	FALSE	EvapDI+CM H PK.AA.DB 8.30.18 lN2		Chewbacca	Heated Gas	CO2	2018-09-10 07:08:00		9	9	1.85	0	0	0.00192151	-4.79	0	0	0.00195686	25.98	0	0	0.00201736	5.199	0.003	0.001	0.00186042	0.987	0.003	0.001	0.00196971	5.455	0.035	0.012	0.0218383	-0.879	0.036	0.012	0.0224334	1.738	0.176	0.059	0.109153	-0.236	0.178	0.059	0.110303
R578	2018-10-06 13:33	CO2 clumped	OK	FALSE	Bonedry DI UH LS 9_6_18		Chewbacca	Unheated gas	CO2	2018-09-10 07:08:00		9	9	-38.16	0	0	0.00212464	-2.12	0.01	0	0.00326312	28.73	0.01	0	0.00336401	-32.238	0.003	0.001	0.00202624	3.586	0.005	0.002	0.00327985	-29.618	0.054	0.018	0.0333377	0.241	0.056	0.019	0.0344806	7.095	0.203	0.068	0.125634	-0.09	0.201	0.067	0.124402
R579	2018-10-06 15:39	CO2 clumped	OK	FALSE	ETH-4-3		Chewbacca	ETH-4-3	Calcite	2018-09-10 07:08:00	90	9	9	-10.39	0	0	0.0019397	-9.5	0.01	0	0.00389044	21.13	0.01	0	0.00401073	-6.444	0.003	0.001	0.00190675	-3.766	0.006	0.002	0.00391163	-10.6	0.051	0.017	0.0314559	-0.277	0.056	0.019	0.034511	-7.442	0.106	0.035	0.0655625	0.075	0.116	0.039	0.0718266
[truncated: 329 more rows]
[truncated: 27 more columns]

## Sheet: Calculation of MAAT 
By using the transfer function relating the surface lake surface temperature (SLST) and the MAAT (Hren et al., 2012), we reconstruct the MAAT at the KP section.
To propagate uncertainties in SLST, we conduct Monte Carlo modeling assuming 1σ uncertainties that span the range of corresponding SLST.
[truncated: 1,007 more rows]
[truncated: 121 more columns]

## Sheet: Mean MAAT before-after 2.7 Ma 
By using the transfer function relating the surface lake surface temperature (SLST) and the MAAT (Hren et al., 2012), we reconstruct the MAAT at the KP section.
[truncated: 1,012 more rows]
[truncated: 121 more columns]

[truncated: 1 more sheets: Estimate of surface uplift]
