# Supplementary material for: Alpine permafrost could account for a quarter of thawed carbon based on Plio-Pleistocene paleoclimate analogue
Source: Nat Commun. 2022 Mar 14;13:1329. doi: 10.1038/s41467-022-29011-2 (PMC8921200; doi:10.1038/s41467-022-29011-2)
Supplement: Supplementary file 5 — Supplementary Data 3 [file 41467_2022_29011_MOESM5_ESM.xlsx]

## Sheet: Estimate of Permafrost & C loss
	Modern climate			mPWP-like climate			pre-industrial-like climate			Difference between modern climate and mPWP-like climate			Difference between mordern climate and pre-industrial-like climate			Propotion of permafrost area loss under a mPWP-like climate (%)		Propotion of affected permafrost carbon under a mPWP-like climate (%)
	Permafrost area (m2)	Carbon (Pg)	1.s.d	Permafrost area (m2)	Carbon (Pg)	1.s.d	Permafrost area (m2)	Carbon (Pg)	1.s.d	Area loss (m2)	Carbon loss (Pg)	1.s.d	Area change (m2)	Carbon loss (Pg)	1.s.d	Propotion (%)		Propotion (%)
Circumarctic region (exclude alpine region)	19604452000000	1275.03	118.09	15704368000000	1021.37	94.5972	1.97853e+13	1248.75	115.656	3900084000000	253.652	23.4926	-1.80876e+11	26.2766	2.43368	19.8939		19.8939
Alpine	3115609000000	190.824	49.0461	1237507000000	106.187	31.5612	2566926000000	167.677	43.8035	1878102000000	84.6375	58.3666	548683000000	23.147	5.34006	60.2804		44.3537
Tibetan plateau-Pamir	1760735000000	159.684	48.8097	1036585000000	101.065	31.5383	1857209437490	159.684	48.8097	724150000000	58.6387	18.1098	-96474437490	18.0689	5.2515
Mongolia	1001315000000	25.5237	7.01812	970663000000	5.12153	1.40824	970663000000	24.7423	6.80328	30652000000	21.3471	5.60988	30652000000	0.781324	0.214837
Tian Shan	187040000000	2.61083	0.712956	11285000000	0	0	11285000000	0.157523	0.043016	175755000000	2.61083	0.712956	175755000000	2.4533	0.66994
Rocky Mts.	115218000000	2.22547	1.26074	60148000000	0	0	60148000000	1.16178	0.658151	55070000000	2.22547	1.26074	55070000000	1.06385	0.602867
Alps	26185000000	0.533988	0.226754	0	0	0	0	0	0	26185000000	0.533988	0.226754	26185000000	0.533988	0.226754
Tibetan plateau	1484777000000	160	87	1325064000000	100.629	31.5394	1325064000000	141.357	43.5603	159713000000	57.7862	18.1115	159713000000	17.0381	5.25042
Pamir	275958000000	1.28888	0.197428	199766000000	0.436329	0.066836	199766000000	0.258068	0.0432511	76192000000	0.852552	0.130592	76192000000	1.03081	0.159567
Caucasus	25116000000	0.245779	0.0358288	0	0	0	0	0	0	25116000000	0.245779	0.0358288	25116000000	0.245779	0.0358288
modern climate																							mPWP-like climate																		pre-industrial-like climate
Circumarctic region (exclude alpine region)		Total Alpine region		Tibetan Plateau			Mongolia (Altai Mtns.-Mongolia-Yablonoi-Siberian)		Tian Shan		Total Rocky Mts.		Alps		Rocky Mts. In the circum Arctic region		Pamir		Caucasus		Mongolia in the Arctic region		circum-Arctic region			Alpine (Mongolia+Tibetan Plateau+Pamir)			Tibetan plateau-Pamir			Tibetan plateau			Pamir			Mongolia			circum-Arctic region(exclude alpine region)			Alpine (Mongolia+Tibetan Plateau+Pamir+Tian Shan+Rocky)			Tibetan plateau-Pamir
Permafrost area (m2)	19604452000000	Permafrost area (m2)	3115609000000	Permafrost area (m2)	1484777000000		Permafrost area (m2)	1001315000000	Permafrost area (m2)	187040000000	Permafrost area (m2)	115218000000	Permafrost area (m2)	26185000000	Permafrost area (m2)	69233000000	Permafrost area (m2)	275958000000	Permafrost area (m2)	25116000000	Permafrost area (m2)	432491000000	Permafrost area (m2)	15704368000000		Permafrost area (m2)	1237507000000		Permafrost area (m2)	1036585000000		Permafrost area (m2)	943164000000		Permafrost area (m2)	93421000000		Permafrost area (m2)	200922000000		Permafrost area (m2)	19200430000000		Permafrost area (m2)	2566926000000		Permafrost area (m2)	1524830000000
Estimate carbon (Pg)	1.s.d	Estimate carbon (Pg)	1.s.d	Estimate carbon (Pg)	1.s.d		Estimate carbon (Pg)	1.s.d	Estimate carbon (Pg)	1.s.d	Estimate carbon (Pg)	1.s.d	Estimate carbon (Pg)	1.s.d	Estimate carbon (Pg)	1.s.d	Estimate carbon (Pg)	1.s.d	Estimate carbon (Pg)	1.s.d	Estimate carbon (Pg)	1.s.d	Estimate carbon (Pg)	1.s.d		Estimate carbon (Pg)	1.s.d		Estimate carbon (Pg)	1.s.d		Estimate carbon (Pg)	1.s.d		Estimate carbon (Pg)	1.s.d		Estimate carbon (Pg)	1.s.d		Estimate carbon (Pg)	1.s.d		Estimate carbon (Pg)	1.s.d		Estimate carbon (Pg)	1.s.d
1275.03	118.09	190.824	49.0461	160	87		25.5237	7.01812	2.61083	0.712956	2.22547	1.26074	0.533988	0.226754	1.71234	0.99582	1.28888	0.197428	0.245779	0.0358288	11.1648	3.0615	1021.37	94.5972		106.187	31.5612		101.065	31.5383		100.629	31.5394		0.436329	0.066836		5.12153	1.40824		1248.75	115.656		167.677	43.8035		159.684	48.8097
Min. total circumarctic carbon (Pg)	Max. total circumarctic carbon (Pg)			modern Tibetan carbon (Pg)	1.s.d		SOC Min. (kg/m2)	SOC Max. (kg/m2)	SOC Min. (kg/m2)	SOC Max. (kg/m2)	SOC Min. (kg/m2)	SOC Max. (kg/m2)	SOC Min. (kg/m2)	SOC Max. (kg/m2)	SOC Min. (kg/m2)	SOC Max. (kg/m2)	SOC Min. (kg/m2)	SOC Max. (kg/m2)	SOC Min. (kg/m2)	SOC Max. (kg/m2)	SOC Min. (kg/m2)	SOC Max. (kg/m2)										modern Tibetan carbon (Pg)	1.s.d		SOC Min. (kg/m2)	SOC Max. (kg/m2)		SOC Min. (kg/m2)	SOC Max. (kg/m2)
1100	1500			160	87		13.5	38	7.4	20.6	0.58	38.1	5.5	35	0.1	50	3.5	6	7.3	12.2	13.5	38										160	87		3.5	6		13.5	38
Mean SOC (kg/m2)	1.s.d.			Mean SOC (kg/m2)	1.s.d.
65.0376	6.02362			106.68	32.8741
Note: 1. We follow the estimate by Hugelius, et al. 2014 and use ~1,300 Pg with an uncertainty range of ~1,100 to 1,500 Pg to represent the total soil organic carbon stocks in the circumarctic permafrost region.
2. The present-day global permafrost distribution is based on the estimate by Brown, et al. (2002).
3. To estimate the carbon loss from these permafrost areas, we multiply each permafrost thaw area by the corresponding soil organic carbon density (SOC). The SOC in different regions are obtained from the compilation by Bockheim and Munroe, 2014.
4. We use the maximum and minimum SOC value in each area to represent the uncertainty of the SOC value.
5. We conducted Monte Carlo modeling assuming 1σ uncertainties that span the range corresponding SOC values, similar to methods used in estimations of circumarctic and alpine permafrost soil stocks (Hugelius, et al., 2014; Strauss et al., 2013; Strauss et al., 2017).
6. The middle to high latitude Arctic permafrost and low to middle latitude alpine permafrost regions (including Tibetan Plateau- Pamir, Altai Mountains-Mongolia-Yablonoi-Sayan, Tian Shan, Rocky Mountains and Alps.) are shown in both Figs. 1 and 3, with their area calculated using ArcGIS software.
Bockheim, J.G. and Munroe, J.S., 2014. Organic carbon pools and genesis of alpine soils with permafrost: a review. Arctic, antarctic, and alpine research, 46(4): 987-1006.
Brown, J., Ferrians, O., Heginbottom, J. and Melnikov, E., 2002. Circum-Arctic map of permafrost and ground-ice conditions, version 2. Boulder, Colorado USA, National Snow Ice Data Center.
Hugelius, G., Strauss, J., Zubrzycki, S., Harden, J.W., Schuur, E., Ping, C.-L., Schirrmeister, L., Grosse, G., Michaelson, G.J. and Koven, C.D., 2014. Estimated stocks of circumpolar permafrost carbon with quantified uncertainty ranges and identified data gaps. Biogeosciences, 11(23).
Strauss, J., Schirrmeister, L., Grosse, G., Fortier, D., Hugelius, G., Knoblauch, C., Romanovsky, V., Schädel, C., Schneider von Deimling, T., Schuur, E.A.G., Shmelev, D., Ulrich, M. and Veremeeva, A., 2017. Deep Yedoma permafrost: A synthesis of depositional characteristics and carbon vulnerability. Earth-Science Reviews, 172: 75-86.
Strauss, J., Schirrmeister, L., Grosse, G., Wetterich, S., Ulrich, M., Herzschuh, U. and Hubberten, H.-W., 2013. The deep permafrost carbon pool of the Yedoma region in Siberia and Alaska. Geophysical Research Letters, 40(23): 6165-6170.
Total Arctic carbon (Pg)	Corresponding Circumarctic carbon (exclude alpine region) (Pg)	Random total Alpine carbon (Pg)	Random mean SOC (kg/m2)	Random Tibetan carbon (Pg)	Random mean SOC (kg/m2)	Random Tibetan Plateau-Pamir	Random SOC (kg/m2)	Random Mongolia Carbon (Pg)	Random SOC (kg2/m2)	Random Tian Shan Carbon (Pg)	Ramdon SOC (kg/m2)	Random total Rocky Mts. Carbon (Pg)	Ramdon SOC (kg/m2)	Random Alps Carbon (Pg)	Ramdon SOC (kg/m2)	Corresponding modern Carbon (Pg)	Ramdon SOC (kg/m2)	Corresponding modern Carbon (Pg)	Ramdon SOC (kg/m2)	Corresponding modern Carbon (Pg)	Ramdon SOC (kg/m2)	Corresponding modern Carbon (Pg)	Random modern carbon in the circum Arctic region (Pg)	Corresponding mPWP Carbon (Pg)	Carbon loss between modern and mPWP-like climate (Pg)	Random mPWP alpine carbon (Pg)		Carbon loss between modern and mPWP-like climate (Pg)	Random mPWP Tibetan plateau-Pamir carbon (Pg)		Carbon loss between modern and mPWP-like climate (Pg)	Random Modern Tibetan carbon (Pg)	Corresponding mPWP Carbon (Pg)	Carbon loss between modern and mPWP-like climate (Pg)	Random Modern Pamir carbon (Pg)	Corresponding mPWP Carbon (Pg)	Carbon loss between modern and mPWP-like climate (Pg)	Random modern Mongolia carbon (Pg)	Corresponding mPWP Carbon (Pg)	Carbon loss between modern and mPWP-like climate (Pg)	Random carbon (Pg)	Random PI circum-Arctic region(exclude alpine region) carbon	Carbon loss between modern and pre-industrial-like climate (Pg)	Random Alpine carbon (Pg)		Carbon loss between modern and pre-industrial-like climate (Pg)	Random modern Tibetan plateau-Pamir carbon (Pg)	Random PI Tibetan plateau-Pamir carbon (Pg)	Carbon loss between modern and pre-industrial-like climate (Pg)
1249.9	1214.67	204.144	61.9588	172.847	116.413	173.98	24.1713	24.2031	16.848	3.15124	16.3925	1.88872	24.8555	0.65084	47.5096	3.28923	4.10376	1.13247	10.7698	0.270495	31.9409	13.8142	1214.67	973.024	241.645	59.5586		144.586	54.702		31.9416	85.5112	54.3186	31.1925	1.13247	0.383377	0.749088	24.2031	4.85655	19.3465	1214.67	1189.64	25.0327	179.713		24.4314	173.98	155.074	18.9053
1369.63	1352.32	141.261	68.9802	108.328	72.9589	109.928	24.7159	24.7484	9.70397	1.81503	37.0531	4.26919	10.9793	0.287492	1.59124	0.110166	5.80089	1.6008	8.45211	0.212283	17.1985	7.43819	1352.32	1083.29	269.029	99.6545		41.6064	94.6885		55.1227	148.21	94.1466	54.0638	1.6008	0.541925	1.05888	24.7484	4.96597	19.7824	1352.32	1324.45	27.8695	123.324		17.9369	109.928	96.995	12.9335
1260.9	1243.92	160.135	63.4508	138.037	92.968	139.122	15.5506	15.5711	18.0307	3.37247	11.5761	1.33378	16.4781	0.431479	37.5654	2.60076	3.93314	1.08538	12.1251	0.304535	14.3819	6.22004	1243.92	996.455	247.463	91.8546		68.2809	88.7302		51.4603	139.105	88.3627	50.7424	1.08538	0.367438	0.717943	15.5711	3.12446	12.4466	1243.92	1218.28	25.6355	139.4		20.7359	139.122	123.405	15.7168
1339.34	1303.39	268.274	66.4846	228.499	153.895	229.839	33.96	34.0047	10.786	2.01741	16.248	1.87206	13.0399	0.34145	13.1389	0.909648	4.85536	1.33988	7.94662	0.199587	35.0401	15.1545	1303.39	1044.1	259.295	141.641		126.634	134.817		78.0448	211.522	134.364	77.1585	1.33988	0.453593	0.886283	34.0047	6.82332	27.1814	1303.39	1276.53	26.8612	238.251		30.0237	229.839	204.188	25.6512
1466.47	1432.46	133.307	73.0683	105.521	71.0685	106.689	22.136	22.1651	14.515	2.71489	6.00286	0.691637	30.2449	0.791963	4.69459	0.325021	4.23171	1.16778	10.1296	0.254414	33.6755	14.5644	1432.46	1147.49	284.973	56.165		77.1418	51.7174		30.2442	80.7938	51.322	29.4717	1.16778	0.395331	0.772444	22.1651	4.44761	17.7175	1432.46	1402.94	29.5212	116.415		16.8916	106.689	94.4037	12.2851
1347.73	1326.13	191.078	67.6442	162.983	109.769	164.2	22.4747	22.5043	13.4461	2.51496	11.6363	1.34071	8.57354	0.224498	10.9986	0.761467	4.41168	1.21744	11.6884	0.293567	20.8402	9.01318	1326.13	1062.31	263.818	137.132		53.9467	132.616		76.7235	208.122	132.204	75.9182	1.21744	0.412144	0.805295	22.5043	4.51567	17.9886	1326.13	1298.8	27.3297	168.362		22.7168	164.2	145.694	18.5058
1380.03	1360.85	191.708	69.4153	156.623	105.486	157.817	28.0747	28.1117	14.9737	2.80069	17.063	1.96596	30.8812	0.808625	25.2789	1.75013	4.32662	1.19396	8.14364	0.204536	17.4321	7.53923	1360.85	1090.12	270.725	157.003		34.705	151.363		87.4778	237.646	150.958	86.688	1.19396	0.404197	0.789768	28.1117	5.64083	22.4708	1360.85	1332.8	28.0453	168.46		23.248	157.817	140.014	17.8029
1297.24	1267.64	211.689	64.6606	178.276	120.069	179.529	28.1129	28.1499	7.90383	1.47833	18.3961	2.11956	8.15149	0.213447	8.80368	0.609505	4.54159	1.25329	7.93502	0.199296	28.9906	12.5382	1267.64	1015.45	252.182	122.197		89.4924	116.549		67.5135	182.809	116.124	66.6845	1.25329	0.42428	0.829008	28.1499	5.6485	22.5014	1267.64	1241.51	26.1243	187.833		23.8562	179.529	159.35	20.1795
1365.96	1330.86	244.118	67.8854	222.219	149.665	223.192	18.1873	18.2112	7.79517	1.45801	6.23304	0.718159	9.9636	0.260897	24.216	1.67655	3.52836	0.973679	11.0572	0.277714	33.4269	14.4568	1330.86	1066.1	264.759	67.1564		176.962	63.5022		36.921	99.4495	63.1726	36.2769	0.973679	0.329623	0.644056	18.2112	3.65423	14.557	1330.86	1303.43	27.4272	216.627		27.492	223.192	198.51	24.6826
1361.85	1334.72	266.029	68.0823	244.326	164.554	245.92	14.3779	14.3968	20.4244	3.82017	9.91477	1.14236	20.5574	0.538296	17.8062	1.23278	5.77494	1.59364	8.42985	0.211724	25.8982	11.2007	1334.72	1069.19	265.527	73.4419		192.588	70.553		41.2595	110.219	70.0135	40.2053	1.59364	0.539501	1.05414	14.3968	2.88884	11.508	1334.72	1307.21	27.5068	233.146		32.8832	245.92	218.363	27.5568
1424.8	1396.88	217.712	71.2534	188.023	126.634	189.465	22.46	22.4895	13.7373	2.56942	23.1261	2.66454	8.81692	0.230871	1.61761	0.111992	5.22446	1.44173	11.6334	0.292184	27.8025	12.0243	1396.88	1118.99	277.894	89.4973		128.214	84.9846		49.4759	133.019	84.4965	48.5222	1.44173	0.488074	0.953657	22.4895	4.5127	17.9768	1396.88	1368.1	28.7879	191.433		26.2783	189.465	168.086	21.3788
1189.89	1172.92	159.885	59.8292	115.71	77.9307	116.901	37.7345	37.7841	14.5812	2.72727	16.4294	1.89296	14.2451	0.373007	49.6326	3.43621	4.31691	1.19129	8.22969	0.206697	13.537	5.85463	1172.92	939.58	233.339	68.1058		91.7792	60.5242		35.3125	94.6453	60.1209	34.5245	1.19129	0.40329	0.787997	37.7841	7.5817	30.2024	1172.92	1148.75	24.1723	141.281		18.6037	116.901	103.501	13.3999
1345.2	1309.19	130.76	66.7803	103.324	69.5886	104.35	21.6098	21.6382	18.0652	3.37892	2.88053	0.331889	33.3603	0.87354	2.93469	0.203177	3.71888	1.02625	7.46933	0.1876	35.8011	15.4836	1309.19	1048.74	260.449	65.8947		64.8652	61.5529		35.8261	96.3527	61.2054	35.1473	1.02625	0.347421	0.678833	21.6382	4.34188	17.2963	1309.19	1282.21	26.9807	113.767		16.9927	104.35	92.4144	11.9354
1288.3	1271.18	152.646	64.8414	111.367	75.0061	112.96	35.6943	35.7412	15.885	2.97114	3.05751	0.35228	15.6998	0.411098	0.331772	0.0229696	5.77285	1.59307	8.36097	0.209994	17.1002	7.39568	1271.18	1018.29	252.887	92.3761		60.27	85.2043		49.6727	133.284	84.665	48.619	1.59307	0.539306	1.05376	35.7412	7.17177	28.5695	1271.18	1244.98	26.1973	134.716		17.9297	112.96	99.7061	13.2543
1441.77	1419.59	242.704	72.4116	211.406	142.383	212.706	23.7894	23.8207	19.9414	3.72984	15.7079	1.80984	14.0551	0.368034	34.7002	2.4024	4.70925	1.29956	10.7373	0.269679	19.7797	8.55455	1419.59	1137.18	282.411	78.3046		164.399	73.5248		42.8287	115.054	73.0848	41.9691	1.29956	0.439943	0.859612	23.8207	4.77981	19.0409	1419.59	1390.33	29.2559	213.187		29.517	212.706	188.926	23.7803
1173.14	1140.71	216.947	58.1864	184.092	123.986	185.179	25.7297	25.7636	17.4247	3.25912	19.9727	2.30122	8.56285	0.224218	25.4464	1.76173	3.94169	1.08774	8.72782	0.219208	30.6669	13.2632	1140.71	913.781	226.932	130.701		86.2452	125.532		72.5948	197.039	125.163	71.8753	1.08774	0.368236	0.719504	25.7636	5.16967	20.5939	1140.71	1117.2	23.5086	190.88		26.0671	185.179	164.507	20.6726
1475.96	1439.57	271.866	73.4309	233.42	157.209	234.848	33.3107	33.3546	12.3651	2.31276	6.28118	0.723705	16.6053	0.43481	46.6808	3.23185	5.17524	1.42815	7.64255	0.19195	33.1583	14.3407	1439.57	1153.19	286.387	66.6456		205.22	59.9528		35.095	93.6196	59.4693	34.1503	1.42815	0.483476	0.944672	33.3546	6.69286	26.6617	1439.57	1409.9	29.6677	241.448		30.4181	234.848	208.597	26.2512
1187.65	1149.95	228.741	58.6577	186.835	125.834	188.444	33.5657	33.6099	10.0756	1.88454	37.2442	4.2912	12.5067	0.327489	43.3195	2.99914	5.82942	1.60867	7.34612	0.184505	34.7001	15.0075	1149.95	921.183	228.77	65.9396		162.802	59.1955		34.7444	92.3313	58.6509	33.6804	1.60867	0.54459	1.06408	33.6099	6.74409	26.8658	1149.95	1126.25	23.699	201.994		26.7473	188.444	167.059	21.3846
1193.53	1176.99	161.074	60.0371	123.994	83.51	125.376	30.7045	30.7449	9.75605	1.82477	19.7541	2.27603	22.0238	0.576693	19.6001	1.35698	5.00961	1.38244	10.9743	0.27563	15.1835	6.56671	1176.99	942.844	234.15	127.931		33.1428	121.762		70.5677	190.947	121.294	69.6533	1.38244	0.468002	0.914438	30.7449	6.16921	24.5756	1176.99	1152.74	24.2563	142.034		19.0399	125.376	110.932	14.4439
1442.49	1421.96	157.43	72.5323	117.096	78.8641	118.539	34.9077	34.9536	12.5242	2.34252	4.8595	0.559902	28.8456	0.755323	38.483	2.6643	5.23042	1.44338	11.1426	0.279858	17.8721	7.72952	1421.96	1139.07	282.882	67.5129		89.9172	60.4992		35.4159	94.4717	60.0106	34.4611	1.44338	0.488631	0.954745	34.9536	7.01372	27.9399	1421.96	1392.65	29.3047	139.106		18.3246	118.539	104.788	13.7507
1404.88	1373.43	169.771	70.057	129.752	87.3879	130.944	31.0204	31.0612	15.9571	2.98462	31.7628	3.65964	34.9924	0.916276	0.495367	0.0342957	4.32167	1.1926	8.15661	0.204861	31.4146	13.5865	1373.43	1100.2	273.228	93.6474		76.1235	87.4147		50.755	136.977	87.0109	49.9661	1.1926	0.403734	0.788864	31.0612	6.23269	24.8285	1373.43	1345.12	28.3045	148.234		21.537	130.944	116.033	14.9113
1409.52	1392.26	268.134	71.0173	235.802	158.813	237.065	26.2565	26.2911	16.6136	3.1074	8.33137	0.959924	18.7407	0.490726	34.5057	2.38893	4.57517	1.26255	8.77276	0.220337	14.8759	6.4337	1392.26	1115.28	276.973	81.4738		186.661	76.1982		44.3466	119.282	75.7708	43.5115	1.26255	0.427417	0.835137	26.2911	5.27552	21.0155	1392.26	1363.56	28.6926	236.865		31.2695	237.065	210.69	26.3749
1177.96	1149.16	228.135	58.6173	199.892	134.627	201.311	23.5837	23.6147	7.97831	1.49226	10.7539	1.23904	9.90642	0.2594	23.3335	1.61545	5.14327	1.41933	8.71192	0.218809	27.182	11.756	1149.16	920.548	228.613	112.851		115.284	108.112		62.7466	169.44	107.632	61.8078	1.41933	0.480489	0.938836	23.6147	4.73848	18.8762	1149.16	1125.48	23.6827	202.302		25.8331	201.311	178.674	22.6376
1127.01	1107.02	136.975	56.4676	101.257	68.1965	102.24	29.5828	29.6217	12.0415	2.25224	16.963	1.95444	26.1245	0.68407	41.9596	2.90499	3.56299	0.983234	8.85505	0.222403	17.0892	7.39091	1107.02	886.788	220.228	86.7122		50.2625	80.7683		46.8405	126.626	80.4355	46.1902	0.983234	0.332858	0.650377	29.6217	5.94384	23.6779	1107.02	1084.2	22.8141	120.432		16.5424	102.24	90.5611	11.6787
1193.31	1170.57	244.265	59.7094	214.624	144.55	215.897	24.0747	24.1063	10.7574	2.01207	15.1091	1.74084	11.4859	0.300759	0.99879	0.0691492	4.61404	1.27328	8.27672	0.207878	22.6719	9.80538	1170.57	937.698	232.872	65.3928		178.872	60.5557		35.3689	94.6513	60.1247	34.5267	1.27328	0.431048	0.842233	24.1063	4.83713	19.2692	1170.57	1146.45	24.1239	216.191		28.0747	215.897	191.792	24.1054
1214.94	1189.14	148.5	60.6568	117.505	79.1397	118.791	22.2882	22.3175	12.9394	2.42019	36.1654	4.16691	19.6227	0.51382	19.6359	1.35945	4.6624	1.28663	11.5732	0.290672	24.4354	10.5681	1189.14	952.577	236.567	134.182		14.3189	129.703		75.0833	203.5	129.268	74.2322	1.28663	0.435566	0.85106	22.3175	4.47819	17.8393	1189.14	1164.64	24.5067	129.078		19.4227	118.791	105.122	13.6692
1302.42	1269.73	153.024	64.7676	120.431	81.1102	122.064	24.3799	24.412	13.7444	2.57075	24.5113	2.82415	34.4392	0.90179	25.6595	1.77648	5.91779	1.63306	10.0082	0.251365	30.9066	13.3668	1269.73	1017.13	252.599	68.1497		84.874	63.2512		37.0848	98.7029	62.6983	36.0046	1.63306	0.552846	1.08022	24.412	4.89847	19.5135	1269.73	1243.57	26.1675	133.097		19.9271	122.064	107.802	14.2612
1266.63	1250.25	253.164	63.7739	224.315	151.076	225.497	20.8821	20.9096	8.91775	1.66798	34.5087	3.97602	31.2875	0.819264	40.4574	2.80099	4.28547	1.18261	11.6953	0.293739	13.5716	5.8696	1250.25	1001.53	248.724	51.2577		201.906	47.062		27.5778	73.4572	46.6617	26.7955	1.18261	0.400353	0.782257	20.9096	4.19567	16.7139	1250.25	1224.49	25.7661	222.868		30.296	225.497	200.422	25.0752
1330.07	1292.89	156.061	65.949	127.798	86.0723	128.827	20.5905	20.6176	11.4638	2.14419	33.7553	3.88922	11.3115	0.296191	26.7894	1.85471	3.72821	1.02883	11.4263	0.286982	35.3243	15.2774	1292.89	1035.69	257.207	150.628		5.43305	146.491		84.6032	230.065	146.143	83.9226	1.02883	0.348293	0.680537	20.6176	4.13709	16.4805	1292.89	1266.25	26.6449	136.403		19.6582	128.827	114.257	14.5702
1496.77	1462.31	144.717	74.5908	111.479	75.0816	113.099	25.0982	25.1312	9.0003	1.68342	31.2966	3.60593	34.7357	0.909556	21.406	1.482	5.86772	1.61924	11.4814	0.288368	32.9739	14.2609	1462.31	1171.4	290.911	152.095		-7.37767	147.052		85.2011	230.634	146.504	84.13	1.61924	0.548168	1.07108	25.1312	5.04278	20.0884	1462.31	1432.18	30.1363	126.157		18.5599	113.099	99.8114	13.2873
1276.1	1246.3	253.017	63.5725	231.145	155.676	232.253	17.5113	17.5343	8.15827	1.52592	8.81233	1.01534	16.4592	0.430984	15.8953	1.10048	4.01483	1.10793	10.2589	0.257663	28.6994	12.4123	1246.3	998.365	247.938	95.4028		157.614	91.8844		53.2822	144.059	91.5093	52.5493	1.10793	0.37507	0.732856	17.5343	3.5184	14.0159	1246.3	1220.62	25.6847	224.122		28.8947	232.253	206.503	25.7502
1329.52	1295.2	225.286	66.0666	197.934	133.309	199.156	18.6808	18.7053	17.3645	3.24787	27.2318	3.13759	30.7761	0.805873	25.5914	1.77177	4.42719	1.22172	9.29921	0.233559	32.5464	14.076	1295.2	1037.53	257.665	110.053		115.233	106.3		61.6135	166.692	105.886	60.8054	1.22172	0.413592	0.808126	18.7053	3.75338	14.952	1295.2	1268.51	26.6923	196.854		28.4325	199.156	176.887	22.2689
1128.25	1103.99	134.093	56.3134	106.92	72.0106	108.041	18.6506	18.6751	16.9842	3.17672	31.946	3.68075	12.808	0.335376	46.0854	3.19063	4.06445	1.12162	7.32137	0.183884	21.0646	9.11027	1103.99	884.367	219.627	56.2825		77.8106	52.5352		30.6923	82.1059	52.1555	29.9504	1.12162	0.379705	0.741912	18.6751	3.74732	14.9278	1103.99	1081.24	22.7519	115.859		18.2338	108.041	95.6427	12.3986
1152.88	1137.91	112.735	58.0435	77.8678	52.4441	79.2082	26.8185	26.8537	17.1036	3.19906	19.9309	2.2964	34.4564	0.902242	18.471	1.2788	4.85711	1.34036	10.9704	0.275533	13.6903	5.92092	1137.91	911.537	226.375	54.7609		57.9743	49.3725		28.9782	77.0103	48.9187	28.0916	1.34036	0.453756	0.886602	26.8537	5.38842	21.4653	1137.91	1114.46	23.4509	97.1831		15.5521	79.2082	69.7596	9.44861
1495.05	1476.38	182.829	75.3085	157.542	106.105	159.015	17.5331	17.5562	15.3986	2.88016	19.1034	2.20105	34.2709	0.897384	36.0665	2.49699	5.33824	1.47313	11.0907	0.278553	16.1756	6.99579	1476.38	1182.67	293.709	64.6565		118.172	61.1337		35.7941	95.4547	60.635	34.8197	1.47313	0.498703	0.974426	17.5562	3.52279	14.0334	1476.38	1445.96	30.4263	159.232		23.597	159.015	140.89	18.1252
1490.1	1470.3	116.376	74.9981	90.2297	60.7699	91.4728	18.9768	19.0017	15.0203	2.80941	22.1787	2.55539	10.449	0.273606	29.1645	2.01914	4.50454	1.24306	10.4757	0.263108	17.781	7.69012	1470.3	1177.8	292.499	109.006		7.36969	105.193		60.9881	164.939	104.773	60.1658	1.24306	0.420819	0.822245	19.0017	3.81285	15.1889	1470.3	1440	30.3009	100.696		15.6802	91.4728	80.7723	10.7005
1418.63	1394.2	164.126	71.1165	123.603	83.2471	125.225	34.9401	34.986	15.1365	2.83113	3.79067	0.436753	14.9498	0.39146	17.742	1.22833	5.87628	1.62161	10.1657	0.255322	23.1988	10.0333	1394.2	1116.84	277.36	95.4518		68.6739	88.4316		51.5393	138.349	87.8826	50.4667	1.62161	0.548967	1.07264	34.986	7.02023	27.9658	1394.2	1365.47	28.7326	144.946		19.1801	125.225	110.632	14.5933
1201.42	1185.28	271.238	60.4599	224.577	151.253	225.867	37.8479	37.8977	19.5401	3.65479	26.0727	3.00404	19.4135	0.508344	4.68991	0.324697	4.67565	1.29028	12.1792	0.305892	15.8119	6.83849	1185.28	949.485	235.799	92.047		179.191	84.4425		49.0939	132.246	84.0057	48.2404	1.29028	0.436804	0.85348	37.8977	7.60448	30.2932	1185.28	1160.86	24.4271	239.204		32.034	225.867	200.677	25.1896
1285.45	1249.06	240.962	63.7132	214.717	144.612	216.25	21.9724	22.0013	8.97221	1.67816	1.28815	0.148418	26.2161	0.686469	8.81464	0.610264	5.55829	1.53385	7.86737	0.197597	35.7791	15.4741	1249.06	1000.58	248.487	87.0593		153.903	82.6446		48.1751	129.286	82.1253	47.1605	1.53385	0.519261	1.01459	22.0013	4.41474	17.5866	1249.06	1223.32	25.7415	213.433		27.5293	216.25	191.927	24.3239
1236.38	1214.59	164.754	61.955	128.63	86.6326	129.967	30.872	30.9126	11.615	2.17246	7.22929	0.832944	23.4528	0.614111	41.4561	2.87013	4.84316	1.33651	10.1526	0.254993	18.9184	8.18204	1214.59	972.964	241.63	118.366		46.3881	112.163		65.0338	175.86	111.71	64.1498	1.33651	0.452453	0.884057	30.9126	6.20286	24.7097	1214.59	1189.56	25.0312	145.593		19.1608	129.967	115.061	14.9059
1257.22	1224.9	108.093	62.4809	87.2517	58.7642	88.4795	16.1354	16.1567	12.1918	2.28035	3.18455	0.366918	20.8416	0.545737	29.9003	2.07008	4.44915	1.22778	10.5006	0.263732	30.2504	13.083	1224.9	981.222	243.681	144.284		-36.1908	141.042		81.5668	221.381	140.626	80.7547	1.22778	0.415645	0.812135	16.1567	3.24196	12.9147	1224.9	1199.66	25.2436	94.1028		13.9901	88.4795	78.1116	10.3679
1223.22	1199.92	102.727	61.2068	80.3159	54.0929	81.2973	17.8647	17.8882	9.01307	1.6858	8.8824	1.02341	20.6951	0.5419	36.747	2.5441	3.55629	0.981387	11.548	0.29004	20.7548	8.97625	1199.92	961.213	238.711	113.575		-10.8479	109.985		63.6174	172.621	109.653	62.9683	0.981387	0.332232	0.649155	17.8882	3.5894	14.2988	1199.92	1175.2	24.7289	89.8491		12.8775	81.2973	71.8726	9.42468
1429.06	1393.37	154.461	71.0744	130.364	87.8001	131.766	17.4647	17.4876	7.48364	1.39974	26.1085	3.00817	20.6065	0.539581	0.499707	0.0345962	5.08066	1.40205	10.3654	0.260337	35.65	15.4183	1393.37	1116.18	277.196	141.701		12.7601	138.192		80.0118	216.802	137.717	79.0844	1.40205	0.47464	0.927408	17.4876	3.50904	13.9786	1393.37	1364.66	28.7156	135.228		19.2331	131.766	116.621	15.1448
1487.02	1457.87	126.007	74.3643	105.897	71.3215	107.015	16.5409	16.5626	8.44832	1.58017	2.45071	0.282366	12.5931	0.329749	31.3731	2.17205	4.05223	1.11825	9.46785	0.237795	26.9808	11.669	1457.87	1167.84	290.027	154.027		-28.0196	150.704		87.0641	236.649	150.325	86.3244	1.11825	0.378564	0.739682	16.5626	3.32343	13.2392	1457.87	1427.83	30.0448	111.027		14.9802	107.015	94.7289	12.2858
1173.73	1138.39	218.746	58.068	175.177	117.982	176.433	33.8745	33.919	17.8729	3.34295	37.2951	4.29707	17.3035	0.453093	15.8596	1.09801	4.5513	1.25597	11.9826	0.300955	34.2352	14.8064	1138.39	911.922	226.47	162.951		55.7952	156.145		90.2529	245.142	155.72	89.4221	1.25597	0.425187	0.830781	33.919	6.80613	27.1129	1138.39	1114.93	23.4608	191.91		26.8358	176.433	156.585	19.8483
1317.55	1298.25	139.262	66.2222	104.973	70.6995	106.327	27.5948	27.631	10.9883	2.05525	18.4304	2.12352	33.8908	0.887431	9.41914	0.652115	4.90584	1.35381	9.45574	0.23749	18.6515	8.06661	1298.25	1039.98	258.272	108.549		30.713	103.004		59.7826	161.433	102.546	58.8871	1.35381	0.458309	0.895498	27.631	5.54439	22.0866	1298.25	1271.49	26.7552	121.97		17.292	106.327	93.9519	12.375
1188.59	1165.39	142.563	59.445	98.0799	66.057	99.5457	34.7655	34.8113	17.7581	3.32147	37.0571	4.26965	15.094	0.395238	41.1421	2.84839	5.31177	1.46583	8.72626	0.219169	20.3585	8.80487	1165.39	933.546	231.84	63.3514		79.2112	56.3662		33.053	87.9534	55.87	32.0834	1.46583	0.496231	0.969595	34.8113	6.98516	27.8261	1165.39	1141.37	24.0171	123.998		18.565	99.5457	87.8226	11.7232
1219.7	1186.43	124.663	60.5185	101.243	68.1876	102.547	15.4196	15.4398	10.4391	1.95252	37.0293	4.26645	9.89269	0.25904	9.56675	0.662335	4.72319	1.3034	7.88589	0.198062	32.6038	14.1009	1186.43	950.405	236.027	159.911		-35.2482	156.813		90.6587	246.168	156.371	89.7965	1.3034	0.441245	0.862156	15.4398	3.09813	12.3417	1186.43	1161.98	24.4508	107.925		16.7371	102.547	90.6133	11.9335
1493.62	1457.26	224.691	74.3332	185.229	124.752	186.515	32.6672	32.7101	15.2397	2.85043	14.5672	1.6784	25.1167	0.65768	12.2718	0.849617	4.65891	1.28566	11.1396	0.279782	35.509	15.3573	1457.26	1167.36	289.906	71.487		153.204	64.9235		37.8829	101.521	64.4882	37.0324	1.28566	0.43524	0.850423	32.7101	6.56355	26.1466	1457.26	1427.23	30.0322	198.319		26.3728	186.515	165.562	20.9534
1173.09	1156.62	222.107	58.998	193.918	130.604	195.398	19.9739	20.0002	15.8515	2.96486	27.4948	3.1679	11.8267	0.309683	6.2046	0.429563	5.36458	1.4804	10.6255	0.26687	16.036	6.93542	1156.62	926.526	230.097	56.6306		165.477	52.6174		30.907	82.044	52.1162	29.9278	1.4804	0.501165	0.979235	20.0002	4.0132	15.987	1156.62	1132.79	23.8365	194.575		27.5327	195.398	173.354	22.0438
1401.36	1367.16	213.615	69.7374	186.506	125.612	187.935	20.8338	20.8612	19.6529	3.67589	5.02166	0.578585	12.971	0.339644	18.6091	1.28836	5.1789	1.42916	8.97704	0.225467	32.9059	14.2315	1367.16	1095.18	271.982	113.474		100.141	109.288		63.4265	171.286	108.805	62.4812	1.42916	0.483818	0.945341	20.8612	4.18597	16.6752	1367.16	1338.99	28.1755	187.476		26.1399	187.935	166.729	21.2055
1133.55	1098.91	245.531	56.0539	224.988	151.53	226.543	14.8056	14.8251	11.7146	2.19109	8.38173	0.965726	29.3307	0.768026	39.658	2.74564	5.63562	1.55519	9.45326	0.237428	31.9035	13.798	1098.91	880.29	218.615	146.807		98.7238	143.832		83.3221	225.599	143.306	82.2934	1.55519	0.526485	1.02871	14.8251	2.97477	11.8503	1098.91	1076.26	22.647	216.105		29.4256	226.543	201.098	25.4458
1132.56	1106.57	133.077	56.4448	108.377	72.9922	109.878	19.106	19.1311	10.0729	1.88403	12.7361	1.46743	16.9515	0.443875	43.2849	2.99674	5.43999	1.50121	10.8464	0.272419	22.9984	9.94659	1106.57	886.43	220.139	148.643		-15.5656	144.804		83.8551	227.158	144.296	82.8621	1.50121	0.508209	0.992999	19.1311	3.83882	15.2923	1106.57	1083.76	22.8049	116.444		16.6328	109.878	97.0192	12.8591
1214.34	1191.78	118.324	60.7915	85.5768	57.6361	86.5636	26.258	26.2926	19.7463	3.69335	7.67579	0.884389	25.2422	0.660967	23.23	1.60828	3.57582	0.986777	9.13879	0.22953	20.9461	9.05899	1191.78	954.691	237.092	141.401		-23.0766	136.125		78.6309	213.769	135.791	77.9782	0.986777	0.334057	0.65272	26.2926	5.27582	21.0167	1191.78	1167.22	24.5611	102.741		15.5835	86.5636	76.5687	9.99489
1384.79	1349.04	160.837	68.8127	132.477	89.2233	133.506	19.9581	19.9843	15.5711	2.91242	29.7421	3.42682	27.4011	0.717497	32.3806	2.2418	3.73036	1.02942	11.5211	0.289363	33.513	14.4941	1349.04	1080.66	268.375	104.219		56.6172	100.209		58.0262	157.206	99.8609	57.3453	1.02942	0.348494	0.680929	19.9843	4.01002	15.9743	1349.04	1321.23	27.8018	139.77		21.0671	133.506	118.432	15.0739
1376.09	1346.47	134.708	68.6819	99.4063	66.9503	100.855	26.9134	26.9488	18.8398	3.5238	24.7461	2.8512	9.5575	0.250263	20.1363	1.39409	5.25144	1.44918	11.0915	0.278574	28.2271	12.208	1346.47	1078.61	267.865	53.9758		80.7322	48.5684		28.5673	75.6865	48.0778	27.6087	1.44918	0.490595	0.958582	26.9488	5.40749	21.5413	1346.47	1318.72	27.749	116.828		17.8803	100.855	89.003	11.8525
1340.75	1302.11	137.39	66.4192	112.946	76.0696	114.043	17.3801	17.4029	13.3036	2.4883	24.0306	2.76876	16.465	0.431135	33.1626	2.29595	3.973	1.09638	10.1995	0.25617	36.3404	15.7169	1302.11	1043.07	259.04	96.5864		40.8037	93.0943		53.9716	145.97	92.7232	53.2464	1.09638	0.371162	0.725219	17.4029	3.49203	13.9109	1302.11	1275.28	26.8348	119.482		17.9082	114.043	101.016	13.0267
1116.16	1089.28	107.754	55.5628	85.7527	57.7546	86.9677	18.0352	18.0589	8.11435	1.51771	0.866618	0.09985	31.6648	0.829144	12.6479	0.875655	4.40294	1.21503	11.1922	0.281104	26.0066	11.2476	1089.28	872.578	216.699	124.94		-17.1857	121.316		70.2336	190.335	120.905	69.4299	1.21503	0.411327	0.803699	18.0589	3.62367	14.4353	1089.28	1066.83	22.4486	94.421		13.3334	86.9677	76.7712	10.1965
1314.52	1287.57	194.181	65.6773	148.193	99.808	149.398	37.4712	37.5204	13.8251	2.58584	35.5552	4.0966	11.6281	0.304481	47.0599	3.2581	4.3668	1.20505	10.9876	0.275964	23.6912	10.2463	1287.57	1031.42	256.147	57.7834		136.398	50.2547		29.4216	78.4712	49.8467	28.6245	1.20505	0.407951	0.797102	37.5204	7.52878	29.9917	1287.57	1261.03	26.5351	171.159		23.0218	149.398	132.493	16.905
1410.42	1393.04	156.186	71.0573	129.028	86.9007	130.545	19.0621	19.0871	17.0021	3.18006	21.3599	2.46104	27.3925	0.717273	0.959163	0.0664057	5.49495	1.51637	7.79701	0.19583	17.3158	7.48894	1393.04	1115.91	277.129	134.826		21.3599	130.996		75.9328	205.412	130.483	74.9298	1.51637	0.513343	1.00303	19.0871	3.82999	15.2571	1393.04	1364.33	28.7087	135.431		20.7545	130.545	115.452	15.0926
1324.95	1290.95	210.991	65.85	173.323	116.733	174.447	32.7563	32.7994	10.2202	1.91159	9.53465	1.09856	20.9277	0.547991	34.9604	2.42042	4.07325	1.12405	7.43401	0.186713	31.579	13.6576	1290.95	1034.13	256.82	100.084		110.907	93.5027		54.219	146.598	93.1222	53.4755	1.12405	0.380527	0.743519	32.7994	6.58147	26.2179	1290.95	1264.35	26.6048	187.388		23.6034	174.447	154.904	19.5433
1450.17	1415.09	168.538	72.1819	122.51	82.5106	123.769	37.0406	37.0893	14.7217	2.75354	36.5289	4.20879	17.1072	0.447951	47.1592	3.26498	4.56313	1.25923	10.7292	0.269474	31.8212	13.7624	1415.09	1133.57	281.516	75.6996		92.8386	68.2573		39.785	106.783	67.831	38.952	1.25923	0.426292	0.832939	37.0893	7.44227	29.647	1415.09	1385.92	29.1631	147.901		20.6375	123.769	109.583	14.1857
1428.14	1387.47	197.054	70.7733	159.22	107.235	160.609	33.1421	33.1857	8.38418	1.56818	6.71956	0.774215	25.0551	0.656067	46.9035	3.24727	5.03615	1.38977	10.3902	0.260959	37.4244	16.1857	1387.47	1111.45	276.022	104.743		92.3115	98.0839		56.9739	153.668	97.6134	56.0546	1.38977	0.470482	0.919284	33.1857	6.65897	26.5267	1387.47	1358.88	28.594	175.039		22.0154	160.609	142.37	18.2389
1208.46	1179.71	124.397	60.1758	85.8241	57.8027	86.9485	30.2136	30.2533	17.731	3.31641	25.3339	2.91892	28.5269	0.746976	28.1234	1.94707	4.07447	1.12438	8.48645	0.213146	26.8017	11.5915	1179.71	945.024	234.691	70.5158		53.8815	64.4452		37.5329	100.854	64.0646	36.7892	1.12438	0.380641	0.743741	30.2533	6.07057	24.1827	1179.71	1155.4	24.3124	107.868		16.5293	86.9485	76.8169	10.1316
1286.99	1264.63	241.651	64.5071	211.822	142.663	213.332	19.5897	19.6154	18.2616	3.41566	36.7541	4.23473	29.9288	0.783685	49.5347	3.42944	5.4717	1.50996	10.7389	0.269718	18.9295	8.18682	1264.63	1013.04	251.583	60.7674		180.884	56.8314		33.3407	88.6622	56.3202	32.3419	1.50996	0.511172	0.998788	19.6154	3.936	15.6794	1264.63	1238.56	26.0623	210.77		30.8809	213.332	189.339	23.9934
1257.01	1230.54	192.269	62.7682	156.684	105.527	157.862	28.034	28.0709	20.4546	3.82584	14.7317	1.69736	21.0181	0.550358	32.4897	2.24936	4.26796	1.17778	10.4414	0.262245	24.2251	10.4772	1230.54	985.735	244.801	162.472		29.7962	156.84		90.6155	246.278	156.441	89.8365	1.17778	0.398717	0.77906	28.0709	5.63265	22.4382	1230.54	1205.18	25.3597	168.394		23.8747	157.862	140.065	17.7966
1196.49	1178.06	124.999	60.0912	99.9946	67.3466	100.964	19.5177	19.5433	11.3953	2.13138	11.0846	1.27715	31.6958	0.829955	19.2748	1.33445	3.51375	0.969648	10.052	0.252466	17.098	7.39473	1178.06	943.695	234.361	140.029		-15.0302	136.107		78.6126	213.75	135.779	77.9712	0.969648	0.328258	0.64139	19.5433	3.92153	15.6218	1178.06	1153.78	24.2782	109.173		15.826	100.964	89.4322	11.5321
1157.26	1139.64	205.017	58.1316	163.222	109.931	164.668	33.3682	33.4121	18.1423	3.39334	22.4151	2.58262	29.1493	0.763274	16.4303	1.13752	5.23864	1.44565	7.85527	0.197293	16.4815	7.12811	1139.64	912.92	226.718	105.045		99.9719	98.3403		57.1472	154.042	97.8509	56.191	1.44565	0.489399	0.956246	33.4121	6.70441	26.7077	1139.64	1116.15	23.4864	179.896		25.1206	164.668	145.954	18.7142
1334.97	1317.01	275.017	67.179	233.042	156.954	234.484	34.4728	34.5181	10.8418	2.02785	24.4313	2.81493	34.865	0.912939	1.279	0.0885489	5.22694	1.44242	10.326	0.259347	17.8782	7.73218	1317.01	1055	262.004	92.3502		182.667	85.4239		49.7285	133.71	84.9356	48.7744	1.44242	0.488306	0.95411	34.5181	6.92634	27.5918	1317.01	1289.87	27.1418	243.316		31.7018	234.484	208.262	26.2219
1172.81	1145.14	124.525	58.4122	96.4361	64.9499	97.9315	19.2042	19.2294	17.1544	3.20856	28.0815	3.23549	26.1226	0.684021	21.8454	1.51243	5.41905	1.49543	9.39561	0.23598	26.1581	11.3131	1145.14	917.327	227.813	130.051		-5.52585	126.192		73.1646	197.861	125.686	72.1754	1.49543	0.506253	0.989178	19.2294	3.85854	15.3709	1145.14	1121.54	23.5998	106.885		17.6401	97.9315	86.3615	11.57
1102.42	1066.37	213.117	54.3943	174.042	117.218	175.13	30.571	30.6112	14.2372	2.66292	31.212	3.59619	32.3038	0.845875	24.7406	1.71286	3.94317	1.08815	10.7955	0.27114	34.3397	14.8516	1066.37	854.228	212.142	111.489		101.629	105.346		61.0034	165.261	104.978	60.2836	1.08815	0.368375	0.719774	30.6112	6.14239	24.4688	1066.37	1044.39	21.9765	187.25		25.8671	175.13	155.538	19.5919
1283.23	1246.15	203.577	63.5647	163.685	110.242	164.666	34.731	34.7767	12.0137	2.24704	10.9159	1.25771	14.3128	0.374782	22.6558	1.56853	3.55267	0.980388	10.1612	0.255208	35.5132	15.3591	1246.15	998.244	247.908	149.833		53.7438	142.855		82.4927	224.367	142.523	81.8442	0.980388	0.331894	0.648494	34.7767	6.97822	27.7985	1246.15	1220.47	25.6816	180.778		22.7989	164.666	146.274	18.3917
1439.76	1400.99	178.192	71.4631	145.298	97.8588	146.541	24.8486	24.8812	19.2304	3.59684	20.3834	2.34853	23.2003	0.607499	40.9042	2.83192	4.50125	1.24216	8.66606	0.217657	35.9369	15.5424	1400.99	1122.28	278.712	69.5698		108.623	64.5771		37.6637	100.999	64.1566	36.842	1.24216	0.420512	0.821645	24.8812	4.99262	19.8886	1400.99	1372.12	28.8726	155.48		22.7125	146.541	129.917	16.6233
1354.91	1317.81	194.418	67.2201	159.734	107.581	161.186	27.5615	27.5978	17.4611	3.26592	15.1197	1.74206	13.7381	0.359733	13.1631	0.911321	5.25952	1.45141	10.6285	0.266944	36.1841	15.6493	1317.81	1055.65	262.164	53.4972		140.921	47.9595		28.2187	74.7267	47.4681	27.2586	1.45141	0.49135	0.960057	27.5978	5.53772	22.0601	1317.81	1290.66	27.1584	170.702		23.7166	161.186	142.842	18.3436
1116.71	1095.45	217.198	55.8776	173.68	116.974	174.865	37.4961	37.5454	18.6268	3.48395	2.52711	0.291169	29.3658	0.768943	41.6433	2.88309	4.29344	1.18481	9.69695	0.243549	18.3808	7.94953	1095.45	877.522	217.927	147.948		69.2502	140.414		81.1864	220.416	140.013	80.4026	1.18481	0.401097	0.783712	37.5454	7.53379	30.0116	1095.45	1072.87	22.5758	191.993		25.2051	174.865	155.235	19.6304
1139.71	1116.62	96.5307	56.9575	76.2867	51.3792	77.28	14.2791	14.2979	11.7996	2.20699	18.5016	2.13171	12.8639	0.336841	49.8253	3.44956	3.59949	0.993307	11.04	0.277282	19.6412	8.49466	1116.62	894.482	222.139	117.912		-21.3809	115.043		66.5273	180.577	114.706	65.8703	0.993307	0.336268	0.65704	14.2979	2.86899	11.4289	1116.62	1093.61	23.0121	83.3854		13.1453	77.28	68.2792	9.00081
1333.34	1302.44	143.188	66.4358	107.938	72.6964	109.469	26.9622	26.9977	13.1902	2.4671	29.1341	3.35678	22.6773	0.593806	25.2607	1.74887	5.54696	1.53073	12.0935	0.303739	29.1498	12.607	1302.44	1043.33	259.105	137.35		5.83775	131.933		76.4775	206.88	131.415	75.465	1.53073	0.518202	1.01252	26.9977	5.41731	21.5804	1302.44	1275.6	26.8415	124.706		18.4822	109.469	96.6332	12.8355
1220.61	1205.74	264.262	61.5031	239.837	161.531	240.862	15.1625	15.1825	18.885	3.53224	31.0696	3.57978	34.1008	0.89293	10.196	0.705902	3.71143	1.0242	8.4677	0.212675	14.1739	6.1301	1205.74	965.868	239.867	58.986		205.276	55.9395		32.6017	87.517	55.5928	31.9242	1.0242	0.346725	0.677473	15.1825	3.04649	12.136	1205.74	1180.89	24.8486	231.043		33.2187	240.862	214.243	26.6182
1475.29	1452.43	158.822	74.087	128.118	86.2875	129.209	24.5377	24.57	10.3006	1.92662	23.101	2.66165	8.06821	0.211266	42.4232	2.93708	3.95327	1.09094	9.69288	0.243446	19.9217	8.61597	1452.43	1163.49	288.945	130.461		28.3604	125.531		72.5959	197.036	125.162	71.8743	1.09094	0.369319	0.721619	24.57	4.93017	19.6398	1452.43	1422.5	29.9328	139.878		18.9436	129.209	114.554	14.6542
1486.1	1457.17	249.984	74.3288	226.739	152.709	228.283	14.3711	14.39	20.0386	3.74802	25.6686	2.95748	15.4717	0.405126	38.2331	2.647	5.59693	1.54452	7.95649	0.199835	26.2808	11.3662	1457.17	1167.29	289.888	156.675		93.3086	153.788		89.0341	241.277	153.265	88.0124	1.54452	0.522871	1.02165	14.39	2.88748	11.5026	1457.17	1427.14	30.0305	218.377		31.6065	228.283	202.658	25.6256
1132.9	1104.15	257.006	56.3213	229.048	154.264	230.263	19.1976	19.2229	19.1571	3.58315	26.7211	3.07875	23.5231	0.615952	27.0101	1.86999	4.40337	1.21515	9.65093	0.242393	26.8799	11.6253	1104.15	884.491	219.658	53.8748		203.131	50.0176		29.2902	78.0927	49.6062	28.4864	1.21515	0.411367	0.803778	19.2229	3.85723	15.3657	1104.15	1081.39	22.7551	225.111		31.8957	230.263	204.653	25.6104
1148.05	1127.84	149.714	57.5298	107.922	72.6855	109.165	36.6725	36.7208	13.0409	2.43917	5.69431	0.656087	18.9366	0.495856	36.7298	2.54292	4.50627	1.24354	9.43136	0.236878	17.6667	7.64069	1127.84	903.469	224.371	158.004		-8.29006	150.636		87.0836	236.476	150.215	86.261	1.24354	0.42098	0.822561	36.7208	7.36832	29.3524	1127.84	1104.6	23.2433	132.648		17.0664	109.165	96.5614	12.6039
1148.25	1125.12	174.925	57.3911	146.129	98.4182	147.266	21.7482	21.7768	20.1673	3.7721	8.7348	1.00641	31.9725	0.837199	32.108	2.22294	4.12021	1.13701	10.6177	0.266675	20.905	9.04122	1125.12	901.29	223.83	56.3371		118.588	51.9674		30.3734	81.2038	51.5825	29.6213	1.13701	0.384914	0.752091	21.7768	4.36969	17.4071	1125.12	1101.93	23.1873	152.501		22.4246	147.266	130.638	16.6285
1246.77	1229.78	129.422	62.7294	107.248	72.2318	108.644	16.1467	16.1679	19.6426	3.67396	3.81989	0.44012	7.96975	0.208688	2.05048	0.141961	5.057	1.39552	11.4418	0.287372	16.8529	7.28875	1229.78	985.126	244.65	102.54		26.8814	99.296		57.6726	155.573	98.8235	56.7495	1.39552	0.47243	0.92309	16.1679	3.24422	12.9237	1229.78	1204.43	25.3441	112.115		17.3067	108.644	95.9905	12.6531
1225.85	1195.37	213.302	60.9743	170.09	114.556	171.195	35.7665	35.8136	14.8635	2.78007	20.3449	2.3441	34.3648	0.899842	33.3146	2.30647	4.0055	1.10535	10.6996	0.26873	28.1784	12.1869	1195.37	957.563	237.805	137.349		75.9529	130.163		75.2623	204.32	129.788	74.5311	1.10535	0.374198	0.731152	35.8136	7.18629	28.6273	1195.37	1170.73	24.635	188.124		25.1782	171.195	152.015	19.1806
1246.21	1223.98	200.819	62.434	157.057	105.778	158.308	35.7976	35.8447	16.7703	3.13672	26.7609	3.08334	8.65444	0.226616	0.243618	0.0168664	4.5324	1.25075	8.74587	0.219661	22.2107	9.60592	1223.98	980.487	243.498	117.072		83.7465	109.88		63.6827	172.312	109.456	62.8554	1.25075	0.423421	0.82733	35.8447	7.19252	28.6521	1223.98	1198.76	25.2247	176.959		23.8598	158.308	140.413	17.895
1267.21	1244.24	150.543	63.4675	114.353	77.0172	115.358	28.5988	28.6364	12.8911	2.41115	25.5716	2.94631	34.536	0.904326	45.3549	3.14005	3.63944	1.00433	11.4153	0.286707	19.8263	8.5747	1244.24	996.716	247.528	96.3142		54.2284	90.5681		52.4779	142.042	90.2281	51.8136	1.00433	0.34	0.664332	28.6364	5.74613	22.8903	1244.24	1218.6	25.6423	131.697		18.8459	115.358	102.253	13.1043
1214.2	1173.84	136.857	59.8761	104.181	70.1661	105.28	28.1957	28.2328	11.8286	2.21242	4.5604	0.52544	14.8974	0.390088	38.3302	2.65371	3.98056	1.09847	8.64908	0.21723	37.7066	16.3078	1173.84	940.317	233.522	80.7874		56.0701	75.1222		43.6521	117.676	74.7504	42.9255	1.09847	0.371868	0.7266	28.2328	5.66514	22.5676	1173.84	1149.65	24.1913	120.97		15.8871	105.28	93.194	12.0855
1197.34	1182.63	185.262	60.3246	163.822	110.334	165.252	14.7833	14.8027	17.3095	3.23758	11.1517	1.28488	15.9528	0.417725	6.07729	0.420749	5.18235	1.43011	10.6531	0.267563	14.2842	6.17779	1182.63	947.36	235.271	50.154		135.108	47.1837		27.7632	73.5168	46.6996	26.8173	1.43011	0.48414	0.945971	14.8027	2.97029	11.8325	1182.63	1158.26	24.3725	161.701		23.561	165.252	146.485	18.7662
1337.2	1305.81	100.016	66.6077	76.5307	51.5436	78.034	15.4942	15.5146	13.2592	2.48	25.3114	2.91632	33.0511	0.865444	21.8999	1.5162	5.44765	1.50332	8.19942	0.205937	29.8792	12.9225	1305.81	1046.03	259.776	144.462		-44.446	141.349		81.8721	221.718	140.84	80.8777	1.50332	0.508925	0.994399	15.5146	3.11313	12.4015	1305.81	1278.9	26.911	85.3106		14.7058	78.034	68.5988	9.43519
1255.05	1219.8	115.952	62.2205	90.2843	60.8066	91.5801	20.6791	20.7063	8.63175	1.61448	10.4973	1.20948	21.2586	0.556656	13.07	0.904876	4.69599	1.2959	11.3445	0.284929	34.3478	14.8551	1219.8	977.134	242.665	131.654		-15.7022	127.499		73.8219	200.025	127.061	72.9647	1.2959	0.438704	0.857192	20.7063	4.15488	16.5514	1219.8	1194.66	25.1385	101.633		14.3192	91.5801	80.8315	10.7486
1209.82	1176.15	211.534	59.9941	189.283	127.482	190.364	13.878	13.8963	18.1712	3.39874	26.4032	3.04213	20.8274	0.545367	23.9442	1.65773	3.91907	1.0815	11.416	0.286723	32.0068	13.8427	1176.15	942.169	233.982	141.867		69.6668	139.078		80.371	218.368	138.712	79.6557	1.0815	0.366124	0.715376	13.8963	2.7884	11.1079	1176.15	1151.91	24.2389	184.402		27.1312	190.364	169.138	21.226
1463.19	1439.58	112.105	73.4311	78.2575	52.7066	79.7638	26.1019	26.1362	17.3586	3.24675	20.9299	2.41151	12.3538	0.323483	22.3609	1.54811	5.45833	1.50627	8.90127	0.223564	22.0648	9.54281	1439.58	1153.19	286.388	123.11		-11.0047	117.866		68.3879	184.747	117.356	67.3916	1.50627	0.509922	0.996347	26.1362	5.24444	20.8918	1439.58	1409.91	29.6678	96.9314		15.1739	79.7638	70.1405	9.62329
1186.15	1168.95	102.697	59.6267	77.2254	52.0115	78.5186	16.6528	16.6747	16.3737	3.06255	34.607	3.98735	5.8543	0.153295	13.4364	0.93024	4.68622	1.2932	11.971	0.300665	16.2707	7.03693	1168.95	936.4	232.549	87.7412		14.956	84.3953		49.0681	132.17	83.9575	48.2127	1.2932	0.437791	0.855408	16.6747	3.34591	13.3288	1168.95	1144.86	24.0905	87.6074		15.0897	78.5186	69.1769	9.34177
1267.37	1231.25	235.525	62.8048	202.597	136.45	203.967	23.6807	23.7119	19.0131	3.5562	31.1591	3.59009	17.6997	0.463466	47.1584	3.26491	4.96449	1.36999	9.40435	0.2362	32.8476	14.2063	1231.25	986.31	244.944	142.856		92.6696	138.098		79.9426	216.67	137.634	79.0364	1.36999	0.463787	0.906203	23.7119	4.75798	18.9539	1231.25	1205.88	25.3745	206.153		29.3722	203.967	181.078	22.8891
1289.4	1267.35	225.227	64.6462	182.946	123.215	184.554	34.8139	34.8596	17.4135	3.25702	13.9085	1.60251	25.0812	0.656751	24.8228	1.71856	5.8261	1.60776	11.8367	0.29729	20.3241	8.78999	1267.35	1015.23	252.126	95.9924		129.235	88.9976		51.8579	139.248	88.4533	50.7944	1.60776	0.54428	1.06348	34.8596	6.99487	27.8648	1267.35	1241.24	26.1185	198.414		26.8132	184.554	163.588	20.9656
1245.42	1209.42	125.549	61.6912	81.31	54.7625	82.8864	36.7756	36.8239	11.553	2.16088	22.6973	2.61513	32.7846	0.858465	43.9034	3.03956	5.71239	1.57638	8.1344	0.204304	32.9616	14.2556	1209.42	968.821	240.601	98.0507		27.4985	90.6616		52.7988	141.884	90.128	51.7561	1.57638	0.533658	1.04272	36.8239	7.38902	29.4349	1209.42	1184.5	24.9246	110.071		15.4782	82.8864	72.8787	10.0077
1193.23	1162.59	212.059	59.3025	180.057	121.269	181.368	23.1944	23.2249	18.1067	3.38668	28.8891	3.32854	21.2239	0.555747	16.743	1.15917	4.75095	1.31106	7.76369	0.194993	29.4824	12.7509	1162.59	931.308	231.285	111.688		100.371	107.028		62.0732	167.79	106.584	61.206	1.31106	0.443839	0.867225	23.2249	4.66027	18.5646	1162.59	1138.63	23.9595	185.407		26.6523	181.368	160.951	20.4174
1179.73	1158.28	216.367	59.0826	188.39	126.881	189.734	20.5809	20.6079	9.68755	1.81196	28.5148	3.28542	27.2182	0.712708	19.8098	1.37149	4.86897	1.34363	8.5935	0.215834	20.0748	8.68216	1158.28	927.855	230.427	95.9011		120.466	91.7659		53.3242	143.747	91.311	52.4355	1.34363	0.454864	0.888767	20.6079	4.13515	16.4728	1158.28	1134.41	23.8707	190.195		26.1721	189.734	168.394	21.3398
1377.81	1343.14	188.353	68.5122	160.509	108.103	161.814	20.5973	20.6244	9.66335	1.80743	31.7133	3.65394	6.08452	0.159323	9.12336	0.631637	4.72632	1.30427	11.7087	0.294075	34.0363	14.7204	1343.14	1075.94	267.203	127.151		61.202	123.012		71.2492	192.957	122.571	70.3864	1.30427	0.441538	0.862729	20.6244	4.13845	16.4859	1343.14	1315.46	27.6804	165.514		22.8388	161.814	143.504	18.3092
1450.76	1433.98	106.5	73.1458	73.13	49.2532	74.1079	27.8522	27.8888	15.9827	2.9894	3.8753	0.446504	29.3014	0.767257	19.2817	1.33493	3.54371	0.977914	11.9299	0.299631	15.4424	6.67868	1433.98	1148.71	285.275	110.429		-3.92911	104.833		60.657	164.512	104.501	60.0101	0.977914	0.331057	0.646857	27.8888	5.59612	22.2927	1433.98	1404.43	29.5525	92.9075		13.592	74.1079	65.459	8.64894
1176.08	1135.57	254.446	57.9241	215.296	145.002	216.892	33.7253	33.7696	10.5986	1.98237	9.21121	1.0613	18.031	0.472142	40.1028	2.77644	5.78543	1.59654	10.6843	0.268347	37.73	16.3179	1135.57	909.661	225.909	122.203		132.243	115.426		67.0295	180.859	114.886	65.9734	1.59654	0.540481	1.05606	33.7696	6.77615	26.9935	1135.57	1112.17	23.4026	225.866		28.5806	216.892	192.456	24.4363
1157.55	1125.68	253.032	57.4198	220.425	148.456	221.483	25.0489	25.0819	15.2925	2.86031	24.987	2.87895	16.2121	0.424515	1.03589	0.0717179	3.83553	1.05845	12.0764	0.30331	31.7937	13.7505	1125.68	901.741	223.942	160.72		92.3122	155.687		89.8979	244.527	155.329	89.1977	1.05845	0.358319	0.700127	25.0819	5.03288	20.049	1125.68	1102.48	23.1988	222.915		30.1168	221.483	196.926	24.5574
1416.68	1380.1	141.021	70.3971	121.605	81.9014	122.868	15.3077	15.3279	7.93322	1.48383	2.17141	0.250185	30.0549	0.786988	47.9284	3.31823	4.57408	1.26226	12.1375	0.304846	33.2694	14.3887	1380.1	1105.54	274.555	146.452		-5.43072	143.376		82.9236	225.038	142.949	82.0887	1.26226	0.427316	0.83494	15.3279	3.07566	12.2522	1380.1	1351.65	28.442	123.856		17.1658	122.868	108.777	14.0908
1371.54	1332.24	181.62	67.9562	139.332	93.8402	140.568	37.8682	37.918	8.08594	1.51239	5.27597	0.607887	28.888	0.756431	31.6323	2.19	4.47829	1.23582	10.2607	0.257708	37.1097	16.0496	1332.24	1067.21	265.035	112.219		69.4008	104.611		60.65	164.025	104.192	59.8326	1.23582	0.418367	0.817454	37.918	7.60856	30.3095	1332.24	1304.79	27.4558	161.757		19.863	140.568	124.591	15.9765
1288.24	1259.29	220.452	64.2349	179.773	121.077	181.288	31.6304	31.672	12.8423	2.40203	36.3902	4.19281	23.1302	0.605665	4.18912	0.290026	5.49064	1.51519	11.5871	0.291022	28.6559	12.3934	1259.29	1008.77	250.522	70.3138		150.138	63.9585		37.436	99.8793	63.4456	36.4337	1.51519	0.512941	1.00225	31.672	6.35524	25.3167	1259.29	1233.34	25.9523	193.774		26.6775	181.288	160.738	20.5501
1286.19	1258.79	182.224	64.2092	139.862	94.1973	141.277	35.1268	35.173	9.26268	1.73249	30.1627	3.47529	13.7559	0.360197	33.07	2.28954	5.12909	1.41541	8.17935	0.205433	25.1111	10.8603	1258.79	1008.37	250.421	75.0133		107.211	67.9556		39.6846	106.225	67.4764	38.7484	1.41541	0.479165	0.936249	35.173	7.05776	28.1153	1258.79	1232.85	25.9419	161.115		21.1086	141.277	125.1	16.1772
1395.52	1367.14	224.184	69.7364	178.682	120.343	179.793	37.4326	37.4818	19.1073	3.57383	24.3017	2.79999	12.1986	0.319419	6.36032	0.440344	4.02562	1.1109	8.60206	0.216049	27.9332	12.0809	1367.14	1095.17	271.978	100.096		124.089	92.5747		53.68	145.144	92.1986	52.9452	1.1109	0.376077	0.734824	37.4818	7.52103	29.9608	1367.14	1338.97	28.1751	197.696		26.4886	179.793	159.684	20.1093
1355.56	1326.45	148.452	67.6606	121.565	81.8741	122.623	20.1571	20.1836	15.4469	2.88918	18.7362	2.15875	13.8404	0.362411	47.1764	3.26617	3.83515	1.05834	9.34688	0.234756	25.8482	11.1791	1326.45	1062.57	263.882	145.604		2.84801	141.554		81.7817	222.277	141.195	81.0816	1.05834	0.358283	0.700056	20.1836	4.05	16.1336	1326.45	1299.11	27.3364	129.567		18.885	122.623	108.7	13.9233
1376.52	1354.93	233.625	69.1133	204.409	137.67	205.406	20.9553	20.9829	12.9469	2.42159	33.9325	3.90963	26.5118	0.694212	48.7136	3.37259	3.61319	0.99709	8.42233	0.211535	18.2184	7.87928	1354.93	1085.38	269.548	123.348		110.278	119.137		68.8805	187.021	118.8	68.2209	0.99709	0.337548	0.659542	20.9829	4.21039	16.7725	1354.93	1327.01	27.9233	205.148		28.4777	205.406	182.62	22.7855
1281.75	1258.96	107.574	64.2183	82.8816	55.8209	84.0285	15.9837	16.0047	17.8085	3.3309	29.6504	3.41626	20.4123	0.534497	7.9753	0.552154	4.15608	1.1469	10.3086	0.258912	22.2337	9.6159	1258.96	1008.51	250.457	122.023		-14.4494	118.812		68.7634	186.428	118.423	68.0048	1.1469	0.388265	0.758638	16.0047	3.21147	12.7932	1258.96	1233.02	25.9456	91.6945		15.8792	84.0285	74.1954	9.83311
1407.39	1372.35	120.962	70.0019	94.3955	63.5755	95.6897	20.4356	20.4625	18.1701	3.39853	3.84949	0.44353	29.4775	0.771868	42.0859	2.91373	4.69009	1.29427	7.80665	0.196072	32.1305	13.8962	1372.35	1099.34	273.013	119.246		1.71579	115.14		66.7241	180.57	114.702	65.8679	1.29427	0.438153	0.856115	20.4625	4.10596	16.3565	1372.35	1344.07	28.2823	104.773		16.1894	95.6897	84.5002	11.1896
1489.69	1467.78	129.289	74.8696	105.613	71.1303	107.017	18.3979	18.4221	14.9096	2.78869	3.93853	0.453789	12.8307	0.335971	22.2255	1.53874	5.08739	1.40391	10.825	0.271881	20.3682	8.80904	1467.78	1175.78	291.998	75.8872		53.4017	72.1907		42.1113	112.898	71.7154	41.1827	1.40391	0.475269	0.928638	18.4221	3.69654	14.7255	1467.78	1437.53	30.249	112.796		16.493	107.017	94.5326	12.4839
1299.23	1262.57	265.248	64.4022	226.015	152.221	226.989	29.6664	29.7054	20.0532	3.75075	32.8454	3.78438	30.8819	0.808643	34.4848	2.38748	3.52904	0.973867	8.36754	0.210159	34.2726	14.8226	1262.57	1011.4	251.174	99.3533		165.895	93.3926		54.0857	146.504	93.0629	53.4415	0.973867	0.329686	0.64418	29.7054	5.96063	23.7448	1262.57	1236.55	26.0199	232.896		32.3524	226.989	201.898	25.0911
1180.35	1139.91	150.841	58.1453	106.545	71.7584	107.514	36.7388	36.7871	15.9322	2.97997	22.42	2.58318	26.1892	0.685764	35.5294	2.45981	3.51172	0.969087	11.5638	0.290437	37.9815	16.4266	1139.91	913.136	226.772	64.229		86.6118	56.8473		33.0973	88.9755	56.5193	32.4563	0.969087	0.328068	0.641018	36.7871	7.38163	29.4055	1139.91	1116.42	23.492	132.467		18.3734	107.514	95.2781	12.2363
1112.87	1087.39	228.119	55.4663	200.368	134.948	201.4	21.151	21.1788	17.9126	3.35036	9.96985	1.14871	29.2577	0.766112	14.6263	1.01262	3.73944	1.03193	10.9475	0.274957	24.4752	10.5853	1087.39	871.063	216.323	128.378		99.7411	124.128		71.7628	194.859	123.779	71.0803	1.03193	0.349342	0.682586	21.1788	4.2497	16.9291	1087.39	1064.98	22.4096	200.354		27.7655	201.4	179.021	22.3788
1324.94	1290.79	182.23	65.8415	156.351	105.302	157.561	17.1568	17.1793	20.5556	3.84472	21.9302	2.52675	31.8173	0.833137	21.5612	1.49275	4.38591	1.21033	11.359	0.285292	32.6552	14.1231	1290.79	1034	256.788	108.474		73.7566	105.026		60.8768	164.693	104.617	60.0762	1.21033	0.409736	0.800591	17.1793	3.44718	13.7322	1290.79	1264.19	26.6014	157.979		24.2515	157.561	139.774	17.7867
1189.52	1157.28	210.757	59.0313	176.67	118.988	178.202	25.8891	25.9232	15.8097	2.95705	27.3355	3.14954	12.8573	0.336667	13.6141	0.942548	5.55097	1.53184	7.5036	0.18846	31.2966	13.5355	1157.28	927.05	230.227	75.9626		134.794	70.7609		41.35	110.579	70.2423	40.3367	1.53184	0.518577	1.01326	25.9232	5.2017	20.7215	1157.28	1133.43	23.85	184.925		25.8324	178.202	157.972	20.2297
1381.03	1363.78	119.891	69.5648	90.7168	61.0979	92.0724	22.7729	22.8028	18.1351	3.392	7.86704	0.906424	19.4037	0.508087	48.3575	3.34794	4.9124	1.35562	8.33328	0.209299	13.9032	6.013	1363.78	1092.47	271.308	160.503		-40.6124	155.928		90.1749	244.747	155.469	89.2782	1.35562	0.458921	0.896694	22.8028	4.57558	18.2273	1363.78	1335.67	28.1057	104.012		15.8789	92.0724	81.2294	10.8429
1273.3	1250.32	148.741	63.7773	116.243	78.2899	117.392	26.7901	26.8254	15.7043	2.93733	5.10455	0.588136	31.073	0.813646	21.1883	1.46693	4.1633	1.1489	7.34734	0.184536	21.5138	9.3045	1250.32	1001.58	248.737	110.83		37.911	105.447		61.0898	165.388	105.058	60.3298	1.1489	0.38894	0.759956	26.8254	5.38273	21.4426	1250.32	1224.55	25.7674	130.457		18.2839	117.392	103.969	13.4233
1162.14	1132.77	248.311	57.781	206.518	139.091	207.697	36.709	36.7573	15.3935	2.8792	3.33576	0.38434	14.668	0.384082	0.823674	0.0570254	4.26892	1.17804	8.34007	0.209469	29.3163	12.679	1132.77	907.414	225.351	160.009		88.3021	152.633		88.2	239.655	152.234	87.4207	1.17804	0.398807	0.779236	36.7573	7.37565	29.3816	1132.77	1109.42	23.3448	220.546		27.7652	207.697	184.539	23.1573
1338.7	1299.93	182.874	66.3081	161.433	108.726	162.635	17.0532	17.0756	12.5216	2.34204	3.2252	0.371601	7.2096	0.188783	38.4913	2.66487	4.35454	1.20167	10.4076	0.261397	36.0986	15.6123	1299.93	1041.33	258.607	82.1494		100.725	78.723		45.768	123.289	78.3162	44.9732	1.20167	0.406806	0.794865	17.0756	3.42636	13.6492	1299.93	1273.14	26.7899	161.197		21.6778	162.635	144.308	18.3265
1197.5	1165.9	191.344	59.4713	158.656	106.855	160.225	25.4345	25.468	19.0904	3.57066	11.4339	1.3174	20.0872	0.525984	49.8226	3.44937	5.68267	1.56818	9.47195	0.237897	28.1469	12.1733	1165.9	933.96	231.943	142.16		49.1848	137.049		79.4331	214.914	136.518	78.3959	1.56818	0.530881	1.0373	25.468	5.11035	20.3576	1165.9	1141.87	24.0277	167.495		23.8495	160.225	141.903	18.3211
1132.09	1097.82	105.881	55.9985	73.2128	49.309	74.4599	26.1853	26.2197	17.8947	3.34703	8.35201	0.962302	23.7053	0.620723	27.087	1.87531	4.51928	1.24713	10.8165	0.271668	32.3951	14.0106	1097.82	879.421	218.399	53.9108		51.9706	48.6496		28.5196	75.922	48.2274	27.6946	1.24713	0.422196	0.824936	26.2197	5.2612	20.9585	1097.82	1075.2	22.6246	91.7081		14.1733	74.4599	65.5867	8.87328
1485.49	1453.58	176.876	74.1455	154.807	104.263	156.323	15.3288	15.349	20.5928	3.85168	8.2019	0.945006	6.70315	0.175522	24.6625	1.70746	5.49296	1.51583	9.2394	0.232057	30.2047	13.0633	1453.58	1164.41	289.174	106.046		70.8305	102.966		59.8363	161.286	102.453	58.8336	1.51583	0.513158	1.00267	15.349	3.0799	12.2691	1453.58	1423.63	29.9564	154.063		22.8136	156.323	138.458	17.8652
1129.97	1112.15	133.329	56.7295	106.134	71.4816	107.331	18.1355	18.1593	17.4492	3.26369	29.7181	3.42405	33.7544	0.88386	26.8143	1.85644	4.33618	1.1966	10.6611	0.267764	15.9659	6.90511	1112.15	890.9	221.25	149.407		-16.0775	145.763		84.2636	228.83	145.358	83.4721	1.1966	0.405091	0.791514	18.1593	3.64382	14.5155	1112.15	1089.23	22.92	114.545		18.785	107.331	94.9567	12.3741
1281.86	1266.12	224.867	64.5834	187.839	126.51	189.212	28.7662	28.804	18.8102	3.51825	23.3345	2.68855	13.7841	0.360936	1.22105	0.0845369	4.97693	1.37342	11.2645	0.282919	15.6525	6.76957	1266.12	1014.24	251.881	92.8005		132.067	87.0207		50.6132	136.261	86.5558	49.7048	1.37342	0.46495	0.908474	28.804	5.77976	23.0242	1266.12	1240.03	26.0931	197.446		27.4209	189.212	167.908	21.3043
1272.95	1247.12	111.688	63.6141	91.325	61.5076	92.4184	13.9539	13.9722	14.063	2.63034	15.6025	1.79769	22.5175	0.589621	20.5781	1.42468	3.962	1.09335	11.1194	0.279274	24.4025	10.5539	1247.12	999.019	248.1	86.4083		25.2792	83.6047		48.5207	131.032	83.2345	47.7975	1.09335	0.370134	0.723212	13.9722	2.80364	11.1686	1247.12	1221.42	25.7015	96.3616		15.326	92.4184	81.7199	10.6985
1373.76	1354.65	126.306	69.0993	85.9133	57.8628	87.4839	34.588	34.6335	14.3984	2.69308	7.85577	0.905127	13.2876	0.347937	16.4917	1.14177	5.69147	1.57061	9.6685	0.242834	17.9659	7.77009	1354.65	1085.16	269.493	66.3497		59.9567	59.4002		34.8442	92.6738	58.8685	33.8053	1.57061	0.531703	1.0389	34.6335	6.9495	27.684	1354.65	1326.74	27.9176	111.194		15.1125	87.4839	76.9856	10.4983
1291.91	1259.07	234.405	64.2237	211.224	142.26	212.32	16.5463	16.5681	8.2836	1.54937	26.7842	3.08602	22.4956	0.589048	9.27585	0.642195	3.9726	1.09627	11.6273	0.29203	32.1918	13.9227	1259.07	1008.59	250.478	107.103		127.302	103.778		60.1068	162.789	103.407	59.3817	1.09627	0.371124	0.725146	16.5681	3.32452	13.2436	1259.07	1233.12	25.9478	206.488		27.9171	212.32	188.722	23.598
1374.1	1355.91	220.623	69.1631	186.001	125.272	187.209	29.1636	29.202	15.9459	2.98252	5.70409	0.657213	10.649	0.278844	6.03057	0.417515	4.37884	1.20838	11.6712	0.293134	17.7764	7.68814	1355.91	1086.16	269.742	96.8396		123.783	90.98		52.8097	142.581	90.5709	52.0104	1.20838	0.409076	0.7993	29.202	5.85962	23.3424	1355.91	1327.96	27.9434	195.066		25.5571	187.209	166.235	20.9745
1491.19	1452.52	166.887	74.0915	127.536	85.896	128.97	33.4189	33.4628	8.93263	1.67076	19.8427	2.28623	10.2192	0.267591	41.3876	2.86538	5.19496	1.43359	9.14094	0.229584	35.8056	15.4856	1452.52	1163.56	288.963	61.5532		105.334	54.8386		32.1607	85.5658	54.3533	31.2125	1.43359	0.485318	0.948272	33.4628	6.71459	26.7482	1452.52	1422.59	29.9346	147.837		19.0501	128.97	114.104	14.8659
1264.42	1238.26	232	63.1619	190.424	128.251	191.619	33.2873	33.3311	11.0258	2.06227	34.2249	3.94332	29.1128	0.762318	14.5423	1.00681	4.33254	1.1956	11.2256	0.281942	25.1601	10.8815	1238.26	991.918	246.337	102.587		129.413	95.8985		55.6283	150.331	95.4938	54.8374	1.1956	0.40475	0.790849	33.3311	6.68816	26.6429	1238.26	1212.74	25.5188	204.673		27.3272	191.619	170.179	21.4401
1104.07	1068.4	201.372	54.498	170.05	114.529	171.415	24.8404	24.8731	10.3982	1.94488	19.9491	2.2985	21.3374	0.558719	2.92752	0.202681	4.94476	1.36455	11.2228	0.281871	35.4695	15.3402	1068.4	855.856	212.547	140.189		61.1833	135.198		78.2747	212.108	134.736	77.3721	1.36455	0.461944	0.902601	24.8731	4.99099	19.8821	1068.4	1046.38	22.0184	177.46		23.9119	171.415	152.031	19.3838
1419.03	1390.67	175.859	70.9365	154.706	104.194	155.954	13.5502	13.568	13.0606	2.44286	26.0415	3.00045	25.5087	0.667946	18.3464	1.27017	4.52551	1.24885	8.98402	0.225643	27.0853	11.7142	1390.67	1114.01	276.658	134.914		40.945	132.192		76.4946	207.438	131.769	75.6685	1.24885	0.422778	0.826074	13.568	2.72254	10.8455	1390.67	1362.01	28.6599	153.18		22.6791	155.954	138.314	17.6406
1258.53	1219.25	262.918	62.1924	234.9	158.206	236.056	18.9498	18.9747	15.2042	2.8438	35.1179	4.04621	30.5336	0.799521	48.094	3.32969	4.18675	1.15537	7.89224	0.198221	35.9487	15.5475	1219.25	976.693	242.556	59.966		202.952	56.1586		32.7888	87.792	55.7675	32.0245	1.15537	0.391131	0.764238	18.9747	3.80743	15.1673	1219.25	1194.12	25.1271	230.541		32.3768	236.056	209.864	26.1921
1333.33	1316.44	265.347	67.1501	221.476	149.165	222.979	35.5038	35.5505	14.0871	2.63485	30.8974	3.55993	12.162	0.318462	46.3565	3.2094	5.44683	1.5031	12.117	0.304331	13.6822	5.91742	1316.44	1054.55	261.891	89.7198		175.628	82.5863		48.1273	129.211	82.0774	47.1331	1.5031	0.508848	0.994247	35.5505	7.13349	28.417	1316.44	1289.31	27.1301	234.433		30.9148	222.979	197.953	25.0264
1355.29	1340.99	128.312	68.4023	86.6316	58.3465	88.1462	33.508	33.5521	12.4336	2.32559	31.3313	3.60993	17.3437	0.454146	9.02733	0.624989	5.48842	1.51457	8.93535	0.22442	13.6723	5.91317	1340.99	1074.22	266.775	142.219		-13.907	135.487		78.5109	212.483	134.974	77.509	1.51457	0.512733	1.00184	33.5521	6.7325	26.8196	1340.99	1313.35	27.636	112.165		16.1471	88.1462	77.6154	10.5307
1452.6	1431.29	135.797	73.0086	96.6781	65.1129	98.2801	32.4513	32.494	13.2928	2.48629	15.1495	1.74549	22.5029	0.589239	10.8922	0.754102	5.8052	1.60199	8.04525	0.202064	20.5509	8.88807	1431.29	1146.55	284.74	129.618		6.17884	123.098		71.4375	192.934	122.556	70.3778	1.60199	0.542328	1.05966	32.494	6.52018	25.9738	1431.29	1401.8	29.4971	119.159		16.6379	98.2801	86.5987	11.6813
1298.45	1277.74	162.62	65.1759	140.332	94.5137	141.616	15.9768	15.9978	16.9829	3.17648	7.12333	0.820735	30.8888	0.808823	16.3686	1.13324	4.6536	1.2842	7.97174	0.200218	19.5845	8.47012	1277.74	1023.55	254.191	60.4021		102.218	57.192		33.4424	89.3502	56.7573	32.5929	1.2842	0.434744	0.849454	15.9978	3.21008	12.7877	1277.74	1251.4	26.3325	141.621		20.9986	141.616	125.493	16.1227
1365.05	1341.84	258.781	68.4454	220.439	148.466	222.074	30.071	30.1105	16.6405	3.11243	27.2753	3.14261	6.03405	0.158002	39.4289	2.72978	5.9255	1.63519	7.30768	0.18354	20.4883	8.861	1341.84	1074.89	266.943	128.082		130.7	122.04		70.8453	191.25	121.486	69.7637	1.63519	0.553566	1.08162	30.1105	6.04192	24.0686	1341.84	1314.18	27.6535	228.071		30.7105	222.074	197.054	25.0205
1201.57	1165.26	246.085	59.4388	203.157	136.827	204.338	37.2038	37.2528	17.2338	3.22341	4.63738	0.534309	18.2188	0.47706	44.8841	3.10746	4.27964	1.181	10.3211	0.259225	33.1965	14.3572	1165.26	933.448	231.816	84.0262		162.058	76.5512		44.5112	119.881	76.1513	43.73	1.181	0.399809	0.781193	37.2528	7.47507	29.7777	1165.26	1141.25	24.0146	218.126		27.959	204.338	181.54	22.7981
1452.84	1415.3	185.053	72.1928	160.939	108.393	161.941	17.5366	17.5596	9.15912	1.71312	27.6763	3.18881	17.7494	0.464769	22.9974	1.59218	3.63245	1.0024	7.37453	0.185219	35.9496	15.5479	1415.3	1133.74	281.558	119.704		65.3484	116.181		67.1853	182.364	115.842	66.5222	1.0024	0.339347	0.663057	17.5596	3.52348	14.0361	1415.3	1386.13	29.1675	162.618		22.4353	161.941	143.828	18.1139
1365.79	1347.21	130.726	68.7198	98.4764	66.324	99.5994	24.7834	24.816	17.3597	3.24695	22.479	2.58999	7.73094	0.202435	43.6169	3.01973	4.06936	1.12297	10.8166	0.271671	15.5547	6.72728	1347.21	1079.2	268.013	81.1976		49.5288	76.218		44.2928	119.388	75.8379	43.55	1.12297	0.380164	0.742809	24.816	4.97953	19.8365	1347.21	1319.45	27.7643	113.712		17.0142	99.5994	88.1079	11.4915
1283.35	1248.56	167.988	63.6876	148.251	99.8473	149.597	14.3223	14.3411	15.312	2.86395	4.9509	0.570433	16.3127	0.427149	32.87	2.27569	4.87586	1.34553	7.5143	0.188729	32.5181	14.0638	1248.56	1000.17	248.387	61.9341		106.054	59.0565		34.5417	92.2526	58.601	33.6517	1.34553	0.455508	0.890024	14.3411	2.87766	11.4635	1248.56	1222.83	25.7312	146.946		21.0423	149.597	132.573	17.0237
1269.46	1234.93	113.899	62.9923	90.0141	60.6246	91.3198	16.3032	16.3246	11.5203	2.15476	27.117	3.12437	27.2286	0.712981	35.3703	2.44879	4.73166	1.30574	10.458	0.262662	32.0797	13.8742	1234.93	989.255	245.675	73.5232		40.376	70.2475		40.9496	109.891	69.8055	40.0859	1.30574	0.442037	0.863704	16.3246	3.27566	13.0489	1234.93	1209.48	25.4503	98.1783		15.7209	91.3198	80.5924	10.7274
1307.47	1288.75	236.594	65.7377	199.846	134.596	201.363	31.0539	31.0947	15.7764	2.95081	7.07437	0.815095	6.87186	0.17994	22.5924	1.56414	5.49844	1.51734	7.60113	0.19091	17.1572	7.42034	1288.75	1032.37	256.382	93.5796		143.015	87.3402		50.8639	136.687	86.8265	49.8602	1.51734	0.51367	1.00367	31.0947	6.23941	24.8553	1288.75	1262.19	26.5595	209.398		27.1961	201.363	178.652	22.711
1359.03	1323.46	148.172	67.5079	114.693	77.2457	115.788	28.5174	28.5549	14.2132	2.65844	2.64727	0.305013	22.938	0.600631	32.1458	2.22555	3.96906	1.09529	10.566	0.265376	33.3461	14.4219	1323.46	1060.17	263.287	81.1826		66.9896	75.4529		43.8405	118.198	75.0821	43.116	1.09529	0.370794	0.724501	28.5549	5.72978	22.8251	1323.46	1296.18	27.2747	130.575		17.5976	115.788	102.574	13.2136
1416.24	1388.37	152.196	70.8193	127.709	86.0124	128.825	18.0127	18.0364	9.75454	1.82449	25.5878	2.94817	14.3807	0.376558	33.1754	2.29683	4.04448	1.11611	7.38139	0.185391	25.5676	11.0577	1388.37	1112.17	276.201	71.6564		80.54	68.0372		39.5918	106.513	67.6594	38.8535	1.11611	0.37784	0.738268	18.0364	3.61915	14.4173	1388.37	1359.76	28.6125	133.328		18.8681	128.825	114.195	14.6304
1265.53	1227.93	135.562	62.6355	110.102	74.1538	111.137	19.3113	19.3367	16.5988	3.10464	12.6306	1.45527	9.54697	0.249987	30.1441	2.08697	3.75058	1.035	11.0996	0.278776	35.5081	15.3569	1227.93	983.65	244.284	157.547		-21.9845	153.667		88.7266	241.358	153.316	88.042	1.035	0.350383	0.684619	19.3367	3.88007	15.4566	1227.93	1202.63	25.3061	118.157		17.4051	111.137	98.4652	12.6716
1458.9	1428.19	268.139	72.8501	241.736	162.81	243.297	19.4024	19.4279	9.38854	1.75603	23.3462	2.6899	27.2489	0.713511	16.795	1.16277	5.65696	1.56108	10.1247	0.254292	29.5494	12.7799	1428.19	1144.07	284.122	117.81		150.328	113.912		66.143	178.494	113.383	65.1104	1.56108	0.528478	1.0326	19.4279	3.89836	15.5295	1428.19	1398.75	29.433	236.388		31.7503	243.297	216.045	27.252
1286.47	1255.45	148.755	64.0392	120.363	81.065	121.575	19.5866	19.6124	16.9128	3.16337	30.8742	3.55727	22.9405	0.600697	20.6278	1.42812	4.38905	1.21119	9.822	0.246689	29.5923	12.7984	1255.45	1005.7	249.758	125.765		22.9903	121.829		70.5263	191.144	121.419	69.7252	1.21119	0.41003	0.801165	19.6124	3.93539	15.677	1255.45	1229.58	25.8733	128.718		20.0369	121.575	107.658	13.9164
1108.37	1072.06	189.23	54.6844	147.519	99.3545	149.11	37.5008	37.5501	9.02816	1.68863	1.43095	0.164871	17.4153	0.45602	18.6586	1.29179	5.76437	1.59072	10.3507	0.259968	35.0184	15.1451	1072.06	858.783	213.274	134.812		54.4177	127.277		73.832	199.518	126.739	72.7798	1.59072	0.538513	1.05221	37.5501	7.53473	30.0154	1072.06	1049.96	22.0937	168.557		20.6722	149.11	131.969	17.1412
1341.03	1313.14	264.67	66.9816	230.591	155.303	232.049	28.6771	28.7148	11.5416	2.15875	5.62796	0.648443	33.3192	0.872463	0.932817	0.0645817	5.28342	1.458	9.04635	0.227208	27.8257	12.0343	1313.14	1051.9	261.234	59.3252		205.345	53.5634		31.4398	83.5452	53.0698	30.4754	1.458	0.493582	0.96442	28.7148	5.76185	22.9529	1313.14	1286.08	27.0621	234.383		30.2878	232.049	206.078	25.9707
1412.78	1378.12	177.336	70.2963	154.796	104.256	156.326	14.9521	14.9718	18.1776	3.39994	13.4082	1.54487	34.5127	0.903716	25.1927	1.74416	5.54305	1.52965	7.55251	0.189689	32.9144	14.2352	1378.12	1103.96	274.161	103.197		74.1394	100.192		58.2501	156.913	99.6747	57.2383	1.52965	0.517837	1.01181	14.9718	3.00421	11.9676	1378.12	1349.72	28.4012	153.976		23.36	156.326	138.451	17.8751
1423.51	1403.93	133.269	71.6128	105.45	71.0204	106.973	20.2156	20.2422	7.48482	1.39996	30.4039	3.50308	34.5813	0.905511	35.2226	2.43857	5.52112	1.5236	9.76592	0.245281	17.146	7.41547	1403.93	1124.63	279.296	61.9238		71.3453	57.862		33.9389	90.2774	57.3462	32.9311	1.5236	0.515789	1.00781	20.2422	4.06176	16.1804	1403.93	1375	28.9331	115.947		17.3224	106.973	94.411	12.5621
1481.5	1463.8	198.651	74.6669	156.573	105.452	157.626	35.1381	35.1843	10.5355	1.97055	29.2611	3.37141	7.43398	0.194659	3.26965	0.226368	3.81825	1.05368	12.0754	0.303286	17.4667	7.55418	1463.8	1172.6	291.207	151.282		47.3689	144.222		83.3116	226.48	143.865	82.6146	1.05368	0.356704	0.696971	35.1843	7.06001	28.1243	1463.8	1433.64	30.1671	175.927		22.7233	157.626	139.941	17.6852
1158.37	1119.87	199.356	57.1234	166.793	112.335	167.935	25.2548	25.288	13.708	2.56394	25.6451	2.95478	16.4179	0.429903	20.206	1.39892	4.13857	1.14207	7.33951	0.184339	37.0937	16.0427	1119.87	897.086	222.786	141.428		57.928	136.354		78.8347	214.046	135.967	78.0792	1.14207	0.386629	0.755442	25.288	5.07424	20.2137	1119.87	1096.79	23.0791	175.291		24.0652	167.935	149.08	18.8553
1413.26	1397.46	211.842	71.283	167.072	112.524	168.072	37.9177	37.9676	19.0035	3.55441	12.6324	1.45548	21.3342	0.558635	29.5668	2.047	3.62306	0.999812	9.29457	0.233443	13.7474	5.94562	1397.46	1119.45	278.01	65.0632		146.779	57.4447		33.4546	89.8995	57.1062	32.7933	0.999812	0.33847	0.661342	37.9676	7.6185	30.3491	1397.46	1368.66	28.7999	187.08		24.7615	168.072	149.301	18.7716
1463.81	1442.72	157.317	73.5914	134.23	90.4039	135.643	13.5696	13.5875	15.9331	2.98014	34.5643	3.98243	31.9304	0.836098	36.1468	2.50255	5.12146	1.41331	11.4649	0.287954	18.5883	8.03927	1442.72	1155.71	287.013	63.27		94.047	60.5436		35.4273	94.5576	60.0651	34.4925	1.41331	0.478452	0.934856	13.5875	2.72643	10.861	1442.72	1412.99	29.7326	135.504		21.8134	135.643	120.073	15.5697
1275.63	1240.81	151.204	63.2922	128.073	86.2577	129.146	17.2754	17.2981	18.7206	3.50151	6.28094	0.723677	10.6994	0.280163	0.92165	0.0638086	3.88824	1.07299	10.116	0.254073	34.7594	15.0331	1240.81	993.964	246.845	130.624		20.5797	127.153		73.519	199.599	126.79	72.8093	1.07299	0.363243	0.709747	17.2981	3.471	13.8271	1240.81	1215.24	25.5714	131.869		19.335	129.146	114.511	14.6351
1420.71	1390.33	204.61	70.9189	175.353	118.1	177.007	20.9577	20.9852	15.4511	2.88998	25.0836	2.89008	20.3691	0.533366	5.33164	0.369126	5.99641	1.65476	12.1205	0.304419	30.0159	12.9816	1390.33	1113.74	276.589	138.445		66.1649	134.235		77.8572	210.437	133.674	76.7627	1.65476	0.560191	1.09457	20.9852	4.21086	16.7744	1390.33	1361.67	28.6528	178.847		25.7635	177.007	156.821	20.1863
1344.04	1313.06	271.068	66.9775	230.546	155.273	231.587	35.0396	35.0856	10.706	2.00244	11.27	1.29851	31.1009	0.814378	0.435366	0.0301417	3.7743	1.04155	11.1469	0.279966	30.9561	13.3882	1313.06	1051.84	261.218	155.572		115.496	148.532		85.7812	233.272	148.18	85.0923	1.04155	0.352599	0.68895	35.0856	7.04022	28.0454	1313.06	1286	27.0604	240.765		30.3033	231.587	205.955	25.6326
1342.97	1317.29	201.238	67.1932	169.289	114.016	170.722	25.7304	25.7642	19.2544	3.60134	2.91764	0.336165	23.7595	0.622144	9.04707	0.626356	5.19481	1.43355	7.62202	0.191435	25.0598	10.8382	1317.29	1055.23	262.059	92.4576		108.78	87.2878		50.7947	136.649	86.8025	49.8465	1.43355	0.485305	0.948245	25.7642	5.1698	20.5944	1317.29	1290.14	27.1475	176.734		24.5041	170.722	151.365	19.3571
1217.22	1177.72	187.787	60.0742	165.375	111.38	166.454	17.4836	17.5066	16.2329	3.0362	1.7767	0.204708	11.8113	0.30928	46.1642	3.19609	3.90814	1.07848	11.0081	0.276481	36.3016	15.7001	1177.72	943.427	234.294	131.898		55.8891	128.385		74.2289	201.535	128.02	73.5155	1.07848	0.365102	0.71338	17.5066	3.51285	13.9938	1177.72	1153.45	24.2713	165.062		22.7245	166.454	147.802	18.6519
1266.54	1238.77	278.503	63.188	231.217	155.725	232.829	37.6349	37.6844	19.8832	3.71895	31.6592	3.64771	12.8447	0.336339	48.2055	3.33741	5.84273	1.61235	11.4267	0.286993	24.4354	10.5681	1238.77	992.327	246.438	104.922		173.581	97.3606		56.6625	152.411	96.8148	55.596	1.61235	0.545834	1.06651	37.6844	7.56168	30.1227	1238.77	1213.24	25.5293	245.327		33.1765	232.829	206.668	26.1615
1269.15	1237.3	229.369	63.1132	206.008	138.747	207.379	14.7314	14.7508	18.4349	3.44806	28.0119	3.22748	11.8078	0.309186	38.6539	2.67613	4.9698	1.37146	10.1321	0.254478	29.1765	12.6186	1237.3	991.152	246.147	69.8319		159.537	66.872		39.0419	104.542	66.4077	38.1347	1.37146	0.464283	0.907172	14.7508	2.95987	11.7909	1237.3	1211.8	25.4991	200.314		29.055	207.379	184.122	23.2571
1359.32	1323.15	254.527	67.4923	225.502	151.876	226.956	21.3293	21.3574	18.911	3.53712	19.8565	2.28783	6.15135	0.161073	12.6763	0.877621	5.26946	1.45415	9.0518	0.227345	35.2901	15.2627	1323.15	1059.92	263.226	127.941		126.585	123.656		71.6887	193.89	123.164	70.7268	1.45415	0.492278	0.961871	21.3574	4.28554	17.0719	1323.15	1295.88	27.2684	223.647		30.8796	226.956	201.536	25.4202
1107.18	1081.89	190.747	55.1861	168.099	113.215	169.219	17.5433	17.5664	15.1536	2.83432	4.59283	0.529177	11.6819	0.305889	23.2405	1.60901	4.05677	1.1195	11.6553	0.292734	23.6776	10.2403	1081.89	866.663	215.231	145.096		45.6511	141.572		81.8205	222.273	141.193	81.08	1.1195	0.378988	0.740511	17.5664	3.52484	14.0416	1081.89	1059.6	22.2964	167.717		23.0304	169.219	150.241	18.9778
1443.13	1424.07	230.912	72.6399	196.974	132.663	198.105	24.9199	24.9527	19.668	3.67869	26.901	3.09948	31.3015	0.819629	48.2645	3.34149	4.09806	1.13089	10.2159	0.256583	15.7246	6.80074	1424.07	1140.76	283.302	81.2984		149.614	76.2915		44.3387	119.499	75.9086	43.5906	1.13089	0.382845	0.748048	24.9527	5.00696	19.9457	1424.07	1394.72	29.3481	202.041		28.8711	198.105	176.012	22.0929
1113.19	1077.87	116.251	54.9807	80.0793	53.9336	81.5532	28.4575	28.4949	12.6193	2.36031	26.6196	3.06706	20.3788	0.533619	30.0079	2.07754	5.34073	1.47382	9.63976	0.242112	33.2492	14.38	1077.87	863.437	214.429	138.925		-22.6739	133.207		77.1828	208.916	132.708	76.2079	1.47382	0.498936	0.974881	28.4949	5.71773	22.7772	1077.87	1055.65	22.2134	101.126		15.1251	81.5532	71.7599	9.79329
1330.77	1298.94	109.54	66.2576	86.9445	58.5573	88.0266	14.5757	14.5949	19.8059	3.7045	22.7759	2.62419	11.2145	0.293651	0.903197	0.0625311	3.92103	1.08204	11.7769	0.295789	31.7633	13.7374	1298.94	1040.53	258.41	62.0471		47.4924	59.1186		34.4543	92.4908	58.7522	33.7385	1.08204	0.366307	0.715733	14.5949	2.92858	11.6663	1298.94	1272.17	26.7695	93.5498		15.9897	88.0266	77.8083	10.2182
1421.41	1387.03	188.312	70.7507	156.322	105.283	157.714	26.1756	26.2101	9.99148	1.86881	17.5334	2.02016	9.99588	0.261742	21.7709	1.50727	5.04554	1.39236	9.45808	0.237549	32.8696	14.2158	1387.03	1111.09	275.934	103.47		84.8423	98.2109		57.048	153.867	97.7395	56.127	1.39236	0.47136	0.920998	26.2101	5.25926	20.9508	1387.03	1358.44	28.5848	166.36		21.9525	157.714	139.785	17.9293
1356	1341.29	99.6431	68.4174	75.1136	50.5891	76.2743	19.2546	19.2799	12.899	2.41263	10.8551	1.25071	5.88608	0.154127	0.662498	0.0458667	4.20604	1.16069	10.8066	0.271418	14.6687	6.34406	1341.29	1074.45	266.834	95.2198		4.42328	91.3511		53.0006	143.191	90.9582	52.2328	1.16069	0.392932	0.767758	19.2799	3.86868	15.4113	1341.29	1313.64	27.6421	86.7539		12.8892	76.2743	67.2657	9.00856
1402.02	1379.12	271.531	70.3474	241.517	162.662	242.753	21.0296	21.0573	20.1234	3.76388	26.0608	3.00267	26.5438	0.695048	30.497	2.1114	4.47963	1.23619	10.3242	0.259304	20.7873	8.99033	1379.12	1104.76	274.361	99.9747		171.557	95.7494		55.5616	150.075	95.3309	54.7439	1.23619	0.418492	0.817699	21.0573	4.22531	16.8319	1379.12	1350.7	28.4219	237.992		33.5394	242.753	215.785	26.9685
1160.71	1144.21	139.516	58.365	116.882	78.7199	118.025	14.7712	14.7906	12.0682	2.25724	32.0884	3.69716	17.4809	0.457738	16.1132	1.11557	4.14238	1.14312	11.5052	0.288964	15.3854	6.65403	1144.21	916.586	227.628	110.447		29.0696	107.479		62.2538	168.59	107.092	61.4977	1.14312	0.386986	0.756138	14.7906	2.96786	11.8227	1144.21	1120.63	23.5807	120.941		18.575	118.025	104.537	13.4874
1377.06	1357.16	161.607	69.2273	124.204	83.6514	125.439	33.337	33.3808	8.96431	1.67669	2.47822	0.285536	23.8639	0.624875	9.0407	0.625915	4.47497	1.2349	7.96764	0.200115	19.2669	8.33277	1357.16	1087.17	269.992	102.123		59.4836	95.4249		55.3747	149.565	95.0069	54.5578	1.2349	0.418056	0.816847	33.3808	6.69813	26.6827	1357.16	1329.19	27.9693	143.699		17.9073	125.439	111.09	14.3484
1214.71	1179.07	156.115	60.143	127.544	85.9009	128.73	22.6112	22.641	13.6821	2.55909	15.3135	1.76439	7.50047	0.1964	19.3956	1.34281	4.29703	1.1858	8.95005	0.22479	34.2971	14.8332	1179.07	944.508	234.563	122.511		33.6044	117.968		68.2969	185.079	117.566	67.5125	1.1858	0.401433	0.784368	22.641	4.54309	18.0979	1179.07	1154.77	24.2991	137.084		19.0307	128.73	114.061	14.6684
1133.58	1115.04	137.617	56.8767	109.614	73.8254	111.125	18.7537	18.7783	16.4618	3.07901	35.6994	4.11322	8.91809	0.23352	23.5519	1.63057	5.4737	1.51051	11.4655	0.287966	16.9143	7.31527	1115.04	893.213	221.824	57.6113		80.0055	53.8433		31.6251	83.9579	53.3319	30.6259	1.51051	0.511358	0.999152	18.7783	3.76802	15.0103	1115.04	1092.06	22.9795	118.662		18.9552	111.125	98.1252	12.9996
1255.73	1217.41	114.15	62.0988	87.1084	58.6677	88.5513	21.0664	21.0941	11.7198	2.19207	14.3764	1.65642	17.789	0.465804	25.4945	1.76506	5.22871	1.4429	7.56135	0.189911	36.55	15.8075	1217.41	975.223	242.191	89.4		24.7497	85.1673		49.5813	133.306	84.6788	48.6269	1.4429	0.488471	0.954433	21.0941	4.23271	16.8614	1217.41	1192.32	25.0893	99.4721		14.6776	88.5513	78.0267	10.5247
1402.6	1380	231.654	70.3921	201.813	135.922	203.229	21.9203	21.9492	15.5459	2.9077	22.5165	2.59431	26.5113	0.694198	3.27644	0.226838	5.12907	1.41541	11.1382	0.279747	22.3761	9.67747	1380	1105.46	274.535	148.132		83.5215	143.728		83.1972	225.51	143.249	82.2609	1.41541	0.479163	0.936245	21.9492	4.40428	17.5449	1380	1351.56	28.4399	203.195		28.4592	203.229	180.388	22.8411
1426.56	1394.46	207.234	71.1297	185.349	124.833	186.575	13.9528	13.9711	11.1399	2.0836	32.5361	3.74874	23.7259	0.621263	27.6055	1.91121	4.44278	1.22602	9.31689	0.234003	30.1863	13.0553	1394.46	1117.05	277.412	83.5681		123.665	80.7647		46.9519	126.491	80.3497	46.1409	1.22602	0.415049	0.810973	13.9711	2.80342	11.1677	1394.46	1365.72	28.7379	181.282		25.9511	186.575	165.656	20.9185
1478.25	1460.75	174.362	74.5111	147.332	99.2285	148.877	21.002	21.0296	15.6407	2.92543	3.88973	0.448167	34.2562	0.896999	44.6806	3.09337	5.59712	1.54457	7.35297	0.184677	14.4027	6.22905	1460.75	1170.15	290.6	82.6949		91.6667	78.4752		45.7859	122.716	77.9523	44.7642	1.54457	0.522888	1.02168	21.0296	4.21976	16.8098	1460.75	1430.65	30.1041	152.589		21.7727	148.877	131.793	17.0841
1153.99	1134.4	183.991	57.8644	164.565	110.835	166.105	14.1233	14.1419	9.04123	1.69107	8.96672	1.03313	31.3805	0.821697	31.1238	2.1548	5.57986	1.53981	7.88347	0.198001	17.4401	7.54267	1134.4	908.723	225.676	132.114		51.8763	129.277		74.9565	202.693	128.755	73.9379	1.53981	0.521276	1.01853	14.1419	2.83768	11.3042	1134.4	1111.02	23.3785	161.521		22.4694	166.105	147.171	18.934
1461.6	1435.08	220.243	73.2018	197.81	133.226	199.325	15.5905	15.611	8.75597	1.63772	26.7681	3.08417	12.5826	0.329476	27.0113	1.87007	5.48844	1.51458	10.1914	0.255968	24.652	10.6618	1435.08	1149.59	285.493	63.1333		157.11	60.0008		35.1629	93.6492	59.4881	34.1611	1.51458	0.512736	1.00184	15.611	3.13247	12.4785	1435.08	1405.51	29.5752	193.677		26.5662	199.325	176.835	22.4899
1337.31	1309.68	157.776	66.8054	126.694	85.3289	128.227	25.0303	25.0632	17.9869	3.36426	0.877758	0.101133	29.7281	0.778431	28.7037	1.98725	5.55477	1.53288	9.61396	0.241464	25.6374	11.0879	1309.68	1049.14	260.547	125.647		32.1286	120.618		69.981	189.066	120.099	68.967	1.53288	0.518932	1.01395	25.0632	5.02914	20.0341	1309.68	1282.69	26.9908	137.924		19.8515	128.227	113.372	14.8548
1137.89	1114.48	114.13	56.8484	91.6831	61.7487	93.1537	17.4476	17.4706	12.4738	2.33309	0.655448	0.0755194	32.8397	0.859906	41.8257	2.89572	5.32898	1.47057	9.45696	0.237521	20.5098	8.87028	1114.48	892.769	221.714	71.3787		42.7516	67.8731		39.6631	106.066	67.3753	38.6903	1.47057	0.497838	0.972735	17.4706	3.50561	13.965	1114.48	1091.51	22.968	99.2308		14.8995	93.1537	82.1148	11.0389
1354.06	1326.15	272.924	67.6452	244.331	164.558	245.592	24.5458	24.5781	8.4365	1.57796	3.18501	0.366971	22.0451	0.577252	12.0238	0.832447	4.56737	1.2604	9.24325	0.232154	27.0856	11.7143	1326.15	1062.32	263.822	84.4768		188.447	79.545		46.2675	124.552	79.1183	45.4338	1.2604	0.426688	0.833714	24.5781	4.9318	19.6463	1326.15	1298.82	27.3301	242.414		30.5106	245.592	218.301	27.2906
1206.59	1167.59	130.014	59.5574	84.408	56.8489	85.4304	37.8283	37.8781	17.2626	3.2288	25.8726	2.98099	9.28795	0.243205	14.5526	1.00752	3.70475	1.02236	10.0627	0.252735	37.9895	16.4301	1167.59	935.311	232.279	84.1558		45.8584	76.5553		44.4394	119.972	76.2092	43.7632	1.02236	0.346101	0.676254	37.8781	7.60054	30.2775	1167.59	1143.53	24.0625	114.002		16.0119	85.4304	75.5327	9.89764
1473.1	1449.07	183.654	73.9152	138.082	92.9982	139.632	36.6056	36.6537	14.8538	2.77826	29.7066	3.42274	33.2357	0.870276	3.8198	0.264456	5.61874	1.55054	11.8374	0.297309	23.7698	10.2802	1449.07	1160.79	288.275	139.388		44.2665	132.033		76.5443	207.027	131.508	75.5187	1.55054	0.524909	1.02563	36.6537	7.35487	29.2989	1449.07	1419.2	29.8634	161.024		22.63	139.632	123.538	16.0938
1141.63	1119.93	127.526	57.1264	105.905	71.3274	107.261	17.2673	17.29	11.815	2.20987	2.50066	0.288121	7.29121	0.19092	3.28483	0.227419	4.91316	1.35583	11.3893	0.286053	21.47	9.28557	1119.93	897.134	222.798	63.0659		64.4602	59.5965		34.8566	93.0972	59.1375	33.9598	1.35583	0.458993	0.896834	17.29	3.46939	13.8207	1119.93	1096.85	23.0803	111.829		15.6974	107.261	94.7842	12.4769
1197.66	1176.71	245.182	60.0226	211.342	142.339	212.383	25.3283	25.3616	19.0078	3.55522	25.2309	2.90705	26.2785	0.688102	20.0873	1.3907	3.77315	1.04123	11.415	0.2867	19.5615	8.46016	1176.71	942.617	234.093	79.3724		165.809	74.2834		43.1436	116.386	73.9309	42.4549	1.04123	0.352491	0.688739	25.3616	5.08902	20.2726	1176.71	1152.46	24.2504	215.134		30.048	212.383	188.816	23.5666
1167.99	1133.59	150.177	57.8229	122.479	82.4901	123.526	18.4435	18.4678	16.8891	3.15894	34.3276	3.95516	32.6563	0.855104	27.1101	1.87691	3.79082	1.04611	8.52933	0.214223	32.5247	14.0667	1133.59	908.072	225.514	125.184		24.9932	121.478		70.2474	190.679	121.124	69.5554	1.04611	0.354142	0.691965	18.4678	3.70571	14.7621	1133.59	1110.22	23.3617	129.671		20.5053	123.526	109.514	14.0119
1310.96	1284.61	211.869	65.5263	179.465	120.87	180.717	25.776	25.8099	12.5876	2.35439	22.2262	2.56085	5.7527	0.150635	39.5749	2.73989	4.53821	1.25236	10.9703	0.275529	23.6126	10.2122	1284.61	1029.05	255.558	69.1608		142.708	63.9819		37.3266	100.056	63.5579	36.4982	1.25236	0.423964	0.828392	25.8099	5.17897	20.631	1284.61	1258.13	26.474	186.909		24.9593	180.717	160.411	20.3067
1401.82	1365.48	173.533	69.6515	149.915	100.968	151.451	17.3604	17.3832	11.0758	2.07161	14.0234	1.61575	28.7573	0.75301	30.5923	2.118	5.5685	1.53667	10.2744	0.258053	34.2223	14.8009	1365.48	1093.83	271.647	125.73		47.8024	122.242		70.9155	191.621	121.722	69.8991	1.53667	0.520215	1.01646	17.3832	3.48808	13.8951	1365.48	1337.34	28.1407	151.915		21.6176	151.451	134.096	17.3556
1252.92	1220.59	140.823	62.261	110.419	74.3671	111.704	24.5732	24.6055	10.0021	1.8708	12.6943	1.46261	33.6351	0.880734	24.8779	1.72237	4.6584	1.28552	11.9044	0.298991	30.6023	13.2352	1220.59	977.769	242.823	101.466		39.3565	96.5289		56.0323	151.276	96.0937	55.1819	1.28552	0.435192	0.85033	24.6055	4.93729	19.6682	1220.59	1195.44	25.1548	123.527		17.2961	111.704	98.798	12.9061
1276.06	1255.99	272.609	64.0667	243.429	163.95	244.889	23.4655	23.4964	11.6253	2.17439	11.6039	1.33698	15.9775	0.418371	26.5793	1.84016	5.29101	1.4601	11.6776	0.293296	18.2235	7.88148	1255.99	1006.13	249.865	144.127		128.482	139.412		80.7397	218.692	138.918	79.7739	1.4601	0.494291	0.965805	23.4964	4.71474	18.7816	1255.99	1230.11	25.8844	241.142		31.4665	244.889	217.536	27.3534
1131.34	1095.87	162.108	55.8988	121.716	81.9758	123.121	31.4267	31.4681	12.8438	2.4023	36.2027	4.1712	27.7922	0.727738	37.0441	2.56467	5.09195	1.40517	8.66861	0.217721	32.9122	14.2343	1095.87	877.856	218.01	55.6855		106.422	49.3712		29.0078	76.9738	48.8955	28.0783	1.40517	0.475695	0.92947	31.4681	6.31432	25.1537	1095.87	1073.28	22.5844	141.731		20.3769	123.121	108.904	14.2171
1147.42	1123.55	153.682	57.3111	125.631	84.6127	126.831	20.4737	20.5006	13.3222	2.49179	24.4257	2.81428	31.1561	0.815822	20.9916	1.45331	4.34754	1.19974	9.12454	0.229172	22.4175	9.69538	1123.55	900.035	223.518	136.902		16.7807	132.788		76.8141	208.402	132.382	76.0205	1.19974	0.406152	0.793587	20.5006	4.11362	16.387	1123.55	1100.4	23.155	133.849		19.833	126.831	112.357	14.4738
1389.67	1374.37	174.701	70.105	141.147	95.063	142.239	25.4364	25.4699	16.4314	3.07332	28.8295	3.32167	14.6613	0.383906	19.4391	1.34582	3.95521	1.09147	8.49786	0.213432	13.9555	6.03564	1374.37	1100.95	273.415	63.6334		111.068	58.5226		34.1165	91.5476	58.1531	33.3945	1.09147	0.3695	0.721973	25.4699	5.11073	20.3591	1374.37	1346.05	28.3239	152.792		21.9088	142.239	126.183	16.0562
1184.96	1160.69	239.834	59.2054	204.86	137.973	206.104	30.7254	30.7658	7.44682	1.39285	4.0407	0.465562	31.9151	0.835697	28.5819	1.97881	4.50815	1.24406	10.7693	0.270482	22.2887	9.63964	1160.69	929.783	230.906	144.876		94.9578	138.703		80.2313	217.69	138.282	79.4084	1.24406	0.421156	0.822905	30.7658	6.1734	24.5924	1160.69	1136.77	23.9203	213.223		26.611	206.104	183.072	23.0317
1422.68	1397.2	154.357	71.2697	113.167	76.2183	114.142	33.638	33.6823	14.775	2.76351	24.2304	2.79178	25.6778	0.672372	4.95581	0.343106	3.53114	0.974445	12.1718	0.305708	25.1286	10.8679	1397.2	1119.25	277.958	86.1858		68.1714	79.4272		46.0663	124.519	79.0973	45.4217	0.974445	0.329882	0.644563	33.6823	6.75862	26.9236	1397.2	1368.41	28.7945	135.464		18.8931	114.142	101.189	12.9528
1145.55	1116.29	136.74	56.9408	113.143	76.2021	114.177	16.8371	16.8592	14.309	2.67635	22.6713	2.61214	8.17623	0.214095	5.50573	0.381178	3.74696	1.034	7.99665	0.200844	28.8787	12.4898	1116.29	894.219	222.074	91.2159		45.5239	87.833		50.9211	137.72	87.4829	50.2372	1.034	0.350044	0.683958	16.8592	3.38294	13.4763	1116.29	1093.29	23.0053	119.047		17.6923	114.177	101.179	12.9979
1478.09	1438.99	237.499	73.4012	215.641	145.234	217.023	14.5468	14.5659	18.8202	3.52013	17.2916	1.99231	5.75265	0.150633	30.1926	2.09033	5.01105	1.38284	9.7998	0.246132	37.0056	16.0046	1438.99	1152.72	286.271	155.979		81.519	153.057		88.5389	240.213	152.589	87.6242	1.38284	0.468137	0.914702	14.5659	2.92277	11.6432	1438.99	1409.34	29.6557	208.093		29.405	217.023	192.721	24.3024
1297.36	1265.24	181.885	64.5384	138.511	93.2872	139.612	37.5548	37.6042	19.633	3.67216	2.18723	0.252008	19.4204	0.508523	37.6323	2.6054	3.98975	1.101	9.41789	0.23654	29.5164	12.7656	1265.24	1013.54	251.705	158.936		22.9491	151.39		87.4503	237.74	151.018	86.7221	1.101	0.372726	0.728276	37.6042	7.54558	30.0586	1265.24	1239.17	26.0749	160.638		21.2475	139.612	123.831	15.7802
1264.9	1232.73	212.374	62.8799	178.092	119.945	179.288	26.2812	26.3157	14.1614	2.64875	26.8764	3.09665	28.8262	0.754813	22.6963	1.57133	4.33381	1.19595	10.7501	0.269999	30.6034	13.2357	1232.73	987.489	245.237	118.254		94.1201	112.973		65.4336	177.211	112.568	64.6425	1.19595	0.404868	0.79108	26.3157	5.28047	21.0353	1232.73	1207.32	25.4049	186.461		25.9133	179.288	159.174	20.1139
1127.97	1090.07	207.288	55.603	167.115	112.552	168.153	36.4265	36.4744	7.49692	1.40222	7.2866	0.839547	8.68269	0.227356	32.0832	2.22121	3.76192	1.03813	7.61544	0.191269	35.6813	15.4319	1090.07	873.21	216.856	105.481		101.807	98.1617		56.8544	153.978	97.8103	56.1677	1.03813	0.351443	0.68669	36.4744	7.31888	29.1555	1090.07	1067.6	22.4648	185.227		22.0608	168.153	149.346	18.8068
1157.74	1119.97	186.739	57.1282	153.921	103.666	155.131	24.3136	24.3456	20.3142	3.79956	25.4827	2.93606	12.6443	0.331091	0.487262	0.0337346	4.3879	1.21087	7.78231	0.19546	37.7354	16.3202	1119.97	897.162	222.805	96.6766		90.0625	91.7915		53.2769	143.858	91.3816	52.476	1.21087	0.409922	0.800953	24.3456	4.88514	19.4604	1119.97	1096.89	23.081	162.968		23.7712	155.131	137.606	17.5258
1374.17	1334.81	190.085	68.087	165.459	111.437	166.737	16.349	16.3705	19.9088	3.72374	19.0737	2.19763	32.6425	0.854743	26.0705	1.80494	4.63309	1.27854	8.01892	0.201403	37.5559	16.2426	1334.81	1069.26	265.545	158.388		31.6973	155.103		89.6651	243.489	154.67	88.8194	1.27854	0.432828	0.84571	16.3705	3.28488	13.0856	1334.81	1307.3	27.5087	165.157		24.9277	166.737	147.916	18.821
1274.07	1249.82	147.338	63.7518	117.43	79.089	118.428	25.2378	25.271	12.5726	2.35158	1.97737	0.227829	30.4135	0.796376	18.2329	1.26232	3.61742	0.998256	10.4769	0.263137	22.9912	9.94349	1249.82	1001.18	248.637	74.0591		73.2787	68.9882		40.0828	108.073	68.6503	39.4225	0.998256	0.337943	0.660313	25.271	5.07084	20.2002	1249.82	1224.06	25.7571	129.756		17.5821	118.428	104.997	13.4304
1119.45	1081.24	215.88	55.1528	176.262	118.713	177.494	31.7629	31.8047	12.4346	2.32576	27.3934	3.15621	31.3337	0.820473	27.0855	1.87521	4.46756	1.23286	11.0785	0.278247	36.3357	15.7149	1081.24	866.14	215.1	98.1752		117.705	91.7933		53.2882	143.849	91.3759	52.4727	1.23286	0.417364	0.815494	31.8047	6.38187	25.4228	1081.24	1058.96	22.2829	190.167		25.7128	177.494	157.548	19.9465
1197.07	1163.41	264.194	59.344	228.785	154.087	229.814	26.0749	26.1092	19.7631	3.6965	34.9837	4.03075	9.52159	0.249323	1.00632	0.0696708	3.72928	1.02912	11.7218	0.294405	33.5921	14.5283	1163.41	931.96	231.447	162.392		101.802	157.153		90.726	246.85	156.805	90.0453	1.02912	0.348393	0.680731	26.1092	5.23902	20.8702	1163.41	1139.43	23.9763	232.018		32.1762	229.814	204.381	25.4332
1424.65	1398.41	135.14	71.3311	99.5569	67.0517	101.125	26.566	26.6009	12.8124	2.39644	34.8859	4.01948	31.0658	0.813459	37.6419	2.60607	5.68104	1.56773	7.3816	0.185396	23.6398	10.224	1398.41	1120.21	278.197	64.4243		70.7161	59.0866		34.6628	92.1816	58.5558	33.6258	1.56773	0.530728	1.037	26.6009	5.3377	21.2633	1398.41	1369.59	28.8193	117.191		17.9498	101.125	89.161	11.9636
1288.49	1271.84	130.795	64.8748	107.374	72.3163	108.458	17.3256	17.3484	10.8804	2.03506	19.356	2.23016	20.1695	0.528139	16.9268	1.17189	3.93011	1.08455	7.78714	0.195582	15.4788	6.69444	1271.84	1018.82	253.017	116.646		14.15	113.164		65.4914	177.571	112.797	64.774	1.08455	0.367155	0.717391	17.3484	3.48109	13.8673	1271.84	1245.62	26.2109	114.145		16.6507	108.458	96.0404	12.4178
1317.37	1295.24	213.331	66.0685	176.644	118.97	177.69	29.8215	29.8607	17.3621	3.24741	14.4276	1.66232	24.2335	0.634555	13.9967	0.969033	3.79252	1.04658	9.4	0.23609	21.1598	9.15144	1295.24	1037.56	257.673	61.1402		152.191	55.1484		32.1579	86.2597	54.7941	31.4656	1.04658	0.354301	0.692275	29.8607	5.99179	23.8689	1295.24	1268.54	26.6931	187.862		25.4693	177.69	157.852	19.8385
1350.29	1328.8	219.449	67.7803	175.22	118.011	176.363	35.853	35.9001	13.1084	2.4518	35.3018	4.0674	15.8749	0.415684	43.3212	2.99926	4.14242	1.14314	9.99342	0.250995	18.4933	7.99818	1328.8	1064.45	264.349	110.395		109.054	103.192		59.7919	161.84	102.805	59.0357	1.14314	0.386989	0.756146	35.9001	7.20365	28.6965	1328.8	1301.41	27.3847	193.673		25.7763	176.363	156.601	19.7627
1486.16	1458.17	216.907	74.3793	176.895	119.139	178.52	31.7822	31.824	8.70568	1.62831	37.5485	4.32627	12.6601	0.331504	4.98435	0.345081	5.88895	1.6251	11.0518	0.277576	27.6517	11.9591	1458.17	1168.08	290.086	57.477		159.43	51.0913		30.0983	79.5645	50.5411	29.0233	1.6251	0.550152	1.07495	31.824	6.38575	25.4383	1458.17	1428.12	30.0509	191.398		25.5096	178.52	158.191	20.3285
1152.77	1120.39	285.658	57.1496	241.936	162.944	243.049	35.7911	35.8381	10.7425	2.00927	36.3075	4.18328	11.0377	0.289022	9.87716	0.683825	4.03272	1.11286	11.5102	0.289091	31.7016	13.7106	1120.39	897.499	222.888	160.764		124.893	153.573		88.7093	241.17	153.196	87.9732	1.11286	0.376741	0.736121	35.8381	7.19121	28.6469	1120.39	1097.3	23.0897	253.18		32.4776	243.049	216.134	26.9149
1131.38	1107.22	275.957	56.4778	234.502	157.937	236.003	32.4075	32.4501	17.7896	3.32737	29.6881	3.42061	20.3844	0.533765	38.1892	2.64395	5.43865	1.50084	8.85564	0.222418	21.5226	9.30832	1107.22	886.948	220.268	76.0369		199.92	69.5255		40.6261	108.651	69.0174	39.6333	1.50084	0.508084	0.992754	32.4501	6.51138	25.9387	1107.22	1084.4	22.8183	243.02		32.9367	236.003	209.577	26.4257
1485.13	1463.99	254.722	74.6763	227.522	153.237	228.696	21.6922	21.7207	14.1438	2.64545	5.80264	0.668569	26.2989	0.688637	14.5044	1.00419	4.25558	1.17436	12.0144	0.301754	20.1353	8.70834	1463.99	1172.74	291.244	161.093		93.6281	156.735		90.5538	246.114	156.337	89.777	1.17436	0.397561	0.776801	21.7207	4.35844	17.3623	1463.99	1433.82	30.1709	224.847		29.8743	228.696	203.283	25.4136
1105.07	1069.95	133.612	54.5768	92.9119	62.5763	93.9171	33.6501	33.6944	9.97737	1.86617	29.9855	3.45487	15.0365	0.39373	28.2757	1.95761	3.64258	1.0052	11.3738	0.285663	33.1666	14.3443	1069.95	857.093	212.854	72.4711		61.1408	65.71		38.2035	102.908	65.3697	37.5386	1.0052	0.340294	0.664906	33.6944	6.76105	26.9333	1069.95	1047.9	22.0502	117.698		15.9144	93.9171	83.1184	10.7986
1471.12	1444.01	129.861	73.6571	100.272	67.5334	101.559	24.2031	24.235	15.7144	2.93922	3.66856	0.422684	18.6161	0.487462	4.85798	0.336333	4.66436	1.28717	8.67549	0.217894	26.7813	11.5827	1444.01	1156.74	287.269	112.002		17.8591	107.14		62.1262	167.979	106.704	61.2748	1.28717	0.43575	0.851419	24.235	4.86294	19.372	1444.01	1414.25	29.7591	113.634		16.2272	101.559	89.7433	11.816
1117.5	1098.01	139.37	56.0082	117.794	79.3345	118.835	15.4695	15.4898	15.2519	2.85272	10.3105	1.18796	29.7338	0.77858	9.10768	0.630552	3.77214	1.04095	8.98433	0.22565	18.8612	8.15732	1098.01	879.574	218.437	91.4944		47.8753	88.3862		51.2421	138.587	88.0338	50.5535	1.04095	0.352397	0.688555	15.4898	3.10816	12.3817	1098.01	1075.38	22.6286	121.139		18.2306	118.835	105.331	13.5038
1456.64	1433.41	203.382	73.1164	179.143	120.653	180.208	17.287	17.3098	20.5887	3.85091	11.4977	1.32475	18.4842	0.484008	5.4824	0.379563	3.85921	1.06498	8.13858	0.204409	22.8549	9.88455	1433.41	1148.25	285.16	82.2059		121.176	78.7326		45.7097	123.377	78.372	45.0052	1.06498	0.360531	0.704449	17.3098	3.47335	13.8364	1433.41	1403.87	29.5406	177.79		25.5922	180.208	160.086	20.1221
1480.68	1441.31	232.384	73.5194	204.669	137.845	206.216	18.5509	18.5753	19.4562	3.63908	26.7585	3.08306	25.945	0.679369	49.4774	3.42547	5.60781	1.54752	7.60049	0.190894	35.9494	15.5478	1441.31	1154.58	286.732	69.5048		162.879	65.7775		38.4956	102.726	65.2536	37.472	1.54752	0.523887	1.02363	18.5753	3.72729	14.848	1441.31	1411.6	29.7034	202.798		29.586	206.216	182.962	23.254
1164.91	1127.13	162.531	57.4934	121.565	81.8746	122.64	32.2031	32.2454	18.2595	3.41526	28.6136	3.2968	26.5523	0.695271	16.2737	1.12668	3.89533	1.07495	9.4625	0.23766	36.6582	15.8544	1127.13	902.898	224.229	110.794		51.7367	104.324		60.4102	163.659	103.96	59.6991	1.07495	0.363906	0.711043	32.2454	6.47031	25.7751	1127.13	1103.9	23.2286	141.889		20.6416	122.64	108.704	13.9366
1457.54	1439.15	117.932	73.4094	94.6335	63.7358	95.9283	16.1481	16.1694	10.7918	2.0185	26.4806	3.05104	20.9378	0.548256	5.03626	0.348676	4.69196	1.29478	8.62045	0.216511	18.0362	7.8005	1439.15	1152.85	286.303	117.95		-0.0178261	114.705		66.4744	179.885	114.267	65.6179	1.29478	0.438328	0.856456	16.1694	3.24451	12.9249	1439.15	1409.49	29.659	102.102		15.8303	95.9283	84.7127	11.2156
1150.32	1133.31	134.173	57.8089	103.253	69.5411	104.257	24.6013	24.6336	15.0282	2.81088	11.8733	1.36802	32.899	0.861461	43.0942	2.98354	3.63764	1.00384	9.64322	0.242199	14.0258	6.06603	1133.31	907.852	225.46	115.205		18.968	110.262		63.787	173.045	109.922	63.123	1.00384	0.339832	0.664004	24.6336	4.94294	19.6907	1133.31	1109.96	23.3561	117.11		17.0628	104.257	92.3469	11.9099
1242.4	1224.71	223.72	62.4711	196.677	132.462	197.943	20.2363	20.2629	12.6263	2.36162	19.7691	2.27776	21.9408	0.574521	9.73896	0.674257	4.59089	1.26689	11.9396	0.299876	17.0186	7.36039	1224.71	981.068	243.642	55.5724		168.148	51.5064		30.1693	80.4089	51.0775	29.3313	1.26689	0.428885	0.838006	20.2629	4.06592	16.197	1224.71	1199.47	25.2397	196.748		26.9722	197.943	175.774	22.1697
1235.69	1217.6	206.998	62.1085	168.461	113.459	169.632	31.0981	31.1389	13.677	2.55815	27.6067	3.18079	9.17639	0.240284	35.9069	2.48594	4.24441	1.17128	9.86197	0.247693	15.6003	6.74697	1217.6	975.375	242.228	147.308		59.6907	141.059		81.5505	221.439	140.663	80.7757	1.17128	0.396517	0.774761	31.1389	6.24828	24.8907	1217.6	1192.51	25.0932	182.575		24.4235	169.632	150.574	19.0582
1468.91	1447.82	223.892	73.8513	180.793	121.764	182.372	36.2197	36.2673	19.1804	3.5875	5.8647	0.675718	29.3575	0.768727	39.3906	2.72713	5.72073	1.57868	8.78395	0.220618	18.3687	7.94428	1447.82	1159.79	288.026	91.4269		132.465	84.1496		49.0603	131.631	83.6152	48.0161	1.57868	0.534436	1.04424	36.2673	7.27733	28.99	1447.82	1417.98	29.8376	197.387		26.5042	182.372	161.661	20.7107
1248.45	1211.02	141.412	61.7728	120.167	80.9327	121.368	13.8558	13.874	9.74642	1.82297	33.5137	3.86139	10.008	0.26206	22.8347	1.58092	4.35073	1.20062	8.9091	0.223761	35.8519	15.5056	1211.02	970.102	240.919	125.354		16.0576	122.57		70.9468	192.316	122.164	70.1527	1.20062	0.40645	0.79417	13.874	2.78393	11.09	1211.02	1186.06	24.9576	123.056		18.3559	121.368	107.481	13.8868
1159.89	1133.29	238.903	57.8076	201.113	135.45	202.244	31.0095	31.0503	16.5954	3.104	14.6174	1.68419	22.7108	0.594681	29.0031	2.00797	4.09751	1.13074	9.00491	0.226167	24.5984	10.6386	1133.29	907.832	225.455	154.811		84.0925	148.58		85.8506	233.3	148.198	85.1026	1.13074	0.382794	0.747948	31.0503	6.2305	24.8198	1133.29	1109.93	23.3556	210.872		28.0311	202.244	179.706	22.538
1230.33	1202.99	202.517	61.3631	166.66	112.246	167.959	30.8378	30.8784	8.60298	1.6091	9.66659	1.11376	26.2489	0.687327	43.2137	2.99182	4.70852	1.29935	10.7109	0.269014	24.3495	10.5309	1202.99	963.669	239.321	117.003		85.5134	110.807		64.2382	173.746	110.368	63.3787	1.29935	0.439875	0.859479	30.8784	6.196	24.6824	1202.99	1178.2	24.7921	179.604		22.9128	167.959	148.992	18.9669
1273.58	1256.28	118.174	64.0811	91.2467	61.4548	92.2574	18.6383	18.6628	11.8463	2.21573	34.2545	3.94673	33.9723	0.889565	46.0679	3.18942	3.66219	1.01061	8.04318	0.202013	14.1178	6.10584	1256.28	1006.35	249.922	134.945		-16.7704	131.2		75.8137	206.003	130.858	75.1452	1.01061	0.342126	0.668486	18.6628	3.74485	14.918	1256.28	1230.38	25.8902	101.919		16.2552	92.2574	81.6335	10.6239
1424.82	1403.84	110.185	71.6084	76.4438	51.485	77.8473	26.962	26.9975	15.0178	2.80893	12.7367	1.46749	33.2243	0.869978	31.2339	2.16242	5.08611	1.40355	7.70293	0.193467	18.8157	8.13761	1403.84	1124.56	279.279	154.534		-44.3489	149.116		86.2858	233.999	148.641	85.3574	1.40355	0.475149	0.928402	26.9975	5.41726	21.5802	1403.84	1374.91	28.9314	95.6079		14.5767	77.8473	68.5013	9.346
1395.62	1362.04	133.531	69.4762	104.035	70.0675	105.116	23.7204	23.7516	13.5277	2.53022	10.4784	1.20729	26.7341	0.700031	28.2772	1.95772	3.92035	1.08185	8.98554	0.225681	31.6214	13.676	1362.04	1091.08	270.963	61.3249		72.2064	56.5589		32.9843	88.4614	56.1927	32.2687	1.08185	0.366243	0.71561	23.7516	4.76594	18.9856	1362.04	1333.97	28.0699	116.867		16.6638	105.116	93.06	12.0564
1362.65	1339.1	121.594	68.3061	90.006	60.6192	91.3649	27.5352	27.5714	7.44623	1.39274	4.14107	0.477126	20.288	0.531241	45.4298	3.14524	4.9244	1.35893	10.2136	0.256525	20.4002	8.82291	1339.1	1072.7	266.399	142.433		-20.8394	136.901		79.2502	214.792	136.441	78.3513	1.35893	0.460042	0.898885	27.5714	5.53243	22.039	1339.1	1311.51	27.5972	107.656		13.9377	91.3649	80.5958	10.7691
1139.81	1121.94	270.341	57.2286	231.896	156.182	233.524	30.7229	30.7633	16.41	3.06933	20.5952	2.37294	13.0767	0.342413	42.083	2.91353	5.901	1.62843	10.7043	0.268848	14.9642	6.47189	1121.94	898.739	223.196	102.836		167.505	96.6632		56.2695	151.304	96.1119	55.1924	1.62843	0.551277	1.07715	30.7633	6.17291	24.5904	1121.94	1098.81	23.1216	238.523		31.8188	233.524	207.277	26.2475
1426.8	1390.94	245.134	70.9503	208.235	140.247	209.51	30.3648	30.4047	9.86409	1.84498	20.7975	2.39624	26.2573	0.687547	37.2225	2.57702	4.62068	1.27511	11.5691	0.290571	33.2819	14.3941	1390.94	1114.23	276.712	150.954		94.1797	144.853		83.7778	227.356	144.422	82.9343	1.27511	0.431669	0.843445	30.4047	6.10095	24.3037	1390.94	1362.28	28.6655	216.927		28.2074	209.51	186.09	23.4196
1371.04	1353.17	259.076	69.0236	222.175	149.635	223.444	30.4195	30.4595	10.2418	1.91563	22.1957	2.55734	16.7759	0.439276	1.42866	0.0989105	4.59724	1.26864	10.3958	0.2611	17.7747	7.68739	1353.17	1083.97	269.198	92.2361		166.84	86.1241		50.0494	134.905	85.6946	49.2102	1.26864	0.429478	0.839165	30.4595	6.11196	24.3476	1353.17	1325.28	27.8871	229.507		29.5691	223.444	198.53	24.9139
1390.9	1364.26	194.932	69.5894	155.037	104.418	156.355	31.5093	31.5508	11.393	2.13095	33.8567	3.9009	30.2189	0.791283	41.6285	2.88206	4.77732	1.31834	8.09845	0.203401	23.7615	10.2766	1364.26	1092.86	271.404	79.9069		115.026	73.576		42.8668	115.124	73.1296	41.9948	1.31834	0.446302	0.872038	31.5508	6.33092	25.2199	1364.26	1336.15	28.1156	171.373		23.5592	156.355	138.623	17.7318
1171.71	1140.75	199.21	58.1883	173.66	116.96	174.978	18.1377	18.1615	8.95789	1.67548	30.816	3.55056	21.9334	0.574326	39.8217	2.75698	4.77539	1.31781	10.76	0.270249	28.2019	12.197	1140.75	913.81	226.939	128.194		71.0155	124.55		72.1386	195.371	124.104	71.2669	1.31781	0.446122	0.871686	18.1615	3.64425	14.5173	1140.75	1117.24	23.5093	174.803		24.4066	174.978	155.243	19.7346
1100.6	1077.2	169.261	54.9468	128.88	86.8006	130.196	35.9428	35.99	9.00977	1.68519	8.78613	1.01232	6.35989	0.166534	33.337	2.30802	4.77047	1.31645	8.38385	0.210569	21.0907	9.12153	1077.2	862.905	214.297	82.9411		86.3196	75.7194		44.0968	118.5	75.2737	43.226	1.31645	0.445662	0.870788	35.99	7.2217	28.7684	1077.2	1055	22.1997	150.798		18.4628	130.196	115.279	14.9167
1155.03	1131.8	239.289	57.7317	207.625	139.836	209.21	23.3683	23.399	15.0322	2.81162	24.63	2.83782	30.1456	0.789363	49.3254	3.41494	5.74339	1.58493	9.61214	0.241418	19.8115	8.5683	1131.8	906.64	225.159	83.4227		155.866	78.7275		45.9496	123.092	78.191	44.9013	1.58493	0.536553	1.04838	23.399	4.6952	18.7038	1131.8	1108.47	23.3249	209.942		29.3473	209.21	185.608	23.6019
1349.84	1319.36	148.23	67.2991	119.631	80.572	121.264	23.3911	23.4219	11.927	2.23083	2.13453	0.245937	32.0677	0.839694	41.6955	2.8867	5.91531	1.63238	9.07398	0.227902	27.5892	11.9321	1319.36	1056.89	262.472	112.552		35.6779	107.852		62.6968	168.917	107.3	61.617	1.63238	0.552614	1.07976	23.4219	4.6998	18.7221	1319.36	1292.17	27.1903	130.057		18.173	121.264	107.089	14.1747
1115.87	1088.67	221.267	55.532	194.058	130.698	195.172	19.8085	19.8346	19.3216	3.61392	16.173	1.86343	18.2319	0.477401	28.2856	1.95829	4.03494	1.11347	12.1992	0.306394	25.2418	10.9169	1088.67	872.095	216.579	56.2553		165.012	52.2753		30.5392	81.701	51.8984	29.8027	1.11347	0.376948	0.736526	19.8346	3.97997	15.8546	1088.67	1066.24	22.4361	193.824		27.4428	195.172	173.406	21.7653
1215.92	1178.78	184.919	60.1283	144.863	97.5652	146.15	31.6515	31.6931	12.0012	2.24471	37.1377	4.27893	9.53991	0.249803	17.9008	1.23932	4.66603	1.28763	12.0297	0.302138	35.903	15.5277	1178.78	944.277	234.505	157.998		26.9212	151.638		87.6798	238.03	151.202	86.8281	1.28763	0.435905	0.851723	31.6931	6.35948	25.3336	1178.78	1154.49	24.2932	162.629		22.2894	146.15	129.537	16.6128
1352.16	1332.46	131.211	67.9674	96.5045	64.996	97.7954	29.0453	29.0835	17.0747	3.19365	5.46551	0.629725	11.8226	0.309575	14.3439	0.993073	4.67778	1.29087	7.92518	0.199049	18.7016	8.08827	1332.46	1067.38	265.079	102.698		28.5127	96.8623		56.2262	151.798	96.4253	55.3724	1.29087	0.437002	0.853867	29.0835	5.83584	23.2476	1332.46	1305	27.4603	115.096		16.1146	97.7954	86.3817	11.4137
1473.55	1439.1	170.474	73.407	132.865	89.4848	133.841	29.6007	29.6396	9.55471	1.78711	35.53	4.0937	33.1038	0.866823	44.0377	3.04886	3.53538	0.975617	9.81519	0.246518	31.4003	13.5803	1439.1	1152.81	286.294	117.394		53.0801	111.447		64.4541	174.925	111.117	63.8088	0.975617	0.330279	0.645338	29.6396	5.94743	23.6922	1439.1	1409.45	29.6581	149.745		20.7292	133.841	118.768	15.0726
1109.66	1092.19	214.016	55.7115	171.072	115.217	172.229	35.58	35.6268	7.64271	1.42949	34.0293	3.92079	19.6064	0.513393	2.0179	0.139705	4.19491	1.15762	11.7797	0.295859	17.3233	7.49217	1092.19	874.914	217.28	108.334		105.682	101.185		58.6465	158.674	100.794	57.8808	1.15762	0.391892	0.765726	35.6268	7.14881	28.478	1092.19	1069.69	22.5087	189.571		24.4451	172.229	152.901	19.3281
1133.56	1098.97	189.486	56.0573	151.061	101.74	152.672	29.9862	30.0256	11.0213	2.06142	36.7768	4.23735	11.3448	0.297065	22.0409	1.52596	5.83954	1.61147	7.64004	0.191887	33.061	14.2986	1098.97	880.345	218.628	54.9232		134.562	48.8983		28.8326	76.1194	48.3528	27.7666	1.61147	0.545536	1.06593	30.0256	6.02489	24.0008	1098.97	1076.32	22.6484	166.576		22.9091	152.672	135.133	17.5387
1124.89	1105.17	185.171	56.3734	152.828	102.93	154.071	26.2018	26.2362	12.6089	2.35837	13.4488	1.54954	25.2506	0.661188	44.6128	3.08868	4.50497	1.24318	11.7547	0.29523	16.632	7.19317	1105.17	885.309	219.861	155.235		29.9365	149.97		86.7012	235.428	149.549	85.8789	1.24318	0.420859	0.822324	26.2362	5.26452	20.9717	1105.17	1082.39	22.7761	163.021		22.1503	154.071	136.637	17.434
1330.25	1293.04	224.879	65.9567	202.507	136.389	203.951	16.0466	16.0677	15.0351	2.81217	8.89004	1.02429	31.9128	0.835636	13.0547	0.903813	5.23539	1.44475	7.46249	0.187428	36.3038	15.7011	1293.04	1035.81	257.237	153.859		71.0196	150.635		87.1771	236.367	150.146	86.2214	1.44475	0.489095	0.955652	16.0677	3.22411	12.8436	1293.04	1266.4	26.6479	197.292		27.5862	203.951	181.012	22.9392
1130.72	1104.1	242.273	56.3187	218.972	147.478	220.602	17.0744	17.0968	9.11951	1.70571	16.0517	1.84944	27.6089	0.72294	29.2408	2.02443	5.90944	1.63076	11.7774	0.2958	24.6007	10.6396	1104.1	884.45	219.648	148.192		94.081	144.761		83.8911	227.022	144.209	82.8124	1.63076	0.552066	1.07869	17.0968	3.43062	13.6662	1104.1	1081.34	22.754	213.385		28.888	220.602	195.743	24.8591
1489.9	1451.72	269.94	74.0506	242.931	163.615	244.119	19.6132	19.639	15.2455	2.85152	25.4659	2.93413	6.64992	0.174128	38.1384	2.64044	4.30339	1.18755	8.87238	0.222839	35.5405	15.371	1451.72	1162.92	288.804	62.6425		207.298	58.7018		34.2642	91.7784	58.2997	33.4787	1.18755	0.402027	0.785528	19.639	3.94072	15.6983	1451.72	1421.8	29.9181	237.779		32.1617	244.119	217.037	27.0817
1491.42	1457.82	191.533	74.3619	152.42	102.655	153.954	30.2559	30.2957	19.4087	3.6302	25.559	2.94486	15.5065	0.406036	3.59131	0.248637	5.5605	1.53447	12.0215	0.301931	33.3493	14.4233	1457.82	1167.81	290.018	85.5002		106.033	79.4211		46.3244	124.211	78.9016	45.3094	1.53447	0.519468	1.015	30.2957	6.07907	24.2166	1457.82	1427.78	30.0438	167.456		24.0774	153.954	136.331	17.6233
1223.64	1203.24	269.971	61.3761	240.812	162.187	242.176	20.0151	20.0414	19.1554	3.58282	32.4799	3.74227	9.22618	0.241588	36.0516	2.49596	4.94285	1.36402	7.43811	0.186816	17.901	7.74201	1203.24	963.872	239.372	71.7503		198.221	67.7288		39.5304	105.895	67.267	38.6282	1.36402	0.461766	0.902253	20.0414	4.02147	16.0199	1203.24	1178.45	24.7973	236.779		33.1922	242.176	215.181	26.995
1246.5	1231.46	282.7	62.8154	243.988	164.326	245.047	34.9964	35.0424	8.07927	1.51115	2.15544	0.248345	24.8278	0.650116	17.9595	1.24339	3.83535	1.0584	8.02037	0.20144	13.7997	5.96825	1231.46	986.476	244.985	147.989		134.711	140.958		81.4394	221.339	140.599	80.7393	1.0584	0.358303	0.700094	35.0424	7.03155	28.0109	1231.46	1206.08	25.3788	252.145		30.555	245.047	217.954	27.092
1432.21	1408.09	162.339	71.8253	125.714	84.6687	127.078	28.9602	28.9983	12.6203	2.3605	27.5185	3.17063	17.8208	0.466637	36.4607	2.52428	4.9436	1.36422	10.542	0.264772	21.5944	9.33936	1408.09	1127.97	280.125	117.917		44.4226	112.098		65.0095	175.743	111.636	64.1072	1.36422	0.461836	0.902389	28.9983	5.81875	23.1796	1408.09	1379.08	29.019	142.372		19.967	127.078	112.464	14.6144
1360.55	1322.67	184.714	67.468	160.781	108.287	162.357	17.0905	17.113	9.20538	1.72177	22.8477	2.63246	23.7092	0.620826	33.5428	2.32227	5.7112	1.57605	10.6895	0.268478	35.5547	15.3771	1322.67	1059.54	263.131	123.694		61.0197	120.26		69.7958	188.48	119.727	68.7533	1.57605	0.533546	1.04251	17.113	3.43387	13.6792	1322.67	1295.41	27.2585	161.869		22.8453	162.357	143.801	18.556
1297.96	1274.08	267.75	64.9894	244.256	164.507	245.587	14.5625	14.5817	17.7637	3.32253	26.5485	3.05887	34.4463	0.901977	42.8463	2.96638	4.82293	1.33092	11.8463	0.297531	20.9083	9.04264	1274.08	1020.62	253.464	116.591		151.159	113.665		65.8938	178.228	113.214	65.0134	1.33092	0.450563	0.880362	14.5817	2.92593	11.6557	1274.08	1247.83	26.2572	234.181		33.5689	245.587	218.248	27.339
1345.61	1307.75	95.9872	66.7069	75.7109	50.9914	77.0735	14.925	14.9446	7.69111	1.43855	13.3944	1.54328	26.6702	0.69836	25.2484	1.74802	4.93785	1.36264	11.4984	0.288793	36.1073	15.6161	1307.75	1047.59	260.162	85.8282		10.159	82.8294		48.2013	129.668	82.3681	47.3	1.36264	0.461299	0.901341	14.9446	2.99876	11.9459	1307.75	1280.8	26.9511	83.2187		12.7684	77.0735	67.8391	9.23442
1384.98	1356.76	233.369	69.2069	204.547	137.763	205.538	20.6995	20.7267	15.5258	2.90394	28.6942	3.30609	23.8744	0.625152	24.7533	1.71375	3.59156	0.991121	10.6986	0.268706	26.4994	11.4607	1356.76	1086.85	269.913	104.831		128.537	100.672		58.274	157.955	100.337	57.6184	0.991121	0.335527	0.655593	20.7267	4.15898	16.5677	1356.76	1328.8	27.9611	204.736		28.6329	205.538	182.742	22.7956
1322.21	1294.33	209.453	66.0222	162.695	109.576	163.835	37.284	37.333	16.0025	2.9931	36.715	4.23022	29.1231	0.762589	17.0839	1.18277	4.12945	1.13955	11.9278	0.299579	26.6954	11.5455	1294.33	1036.84	257.492	91.5353		117.918	84.0441		48.7947	131.699	83.6583	48.0409	1.13955	0.385777	0.753777	37.333	7.49118	29.8419	1294.33	1267.65	26.6744	184.002		25.452	163.835	145.422	18.4126
1118.83	1095.56	273.991	55.883	244.353	164.572	245.988	22.8755	22.9056	15.2354	2.84963	10.174	1.17223	32.3963	0.848297	39.3018	2.72098	5.92417	1.63482	9.0458	0.227194	20.5547	8.88974	1095.56	877.607	217.948	57.3371		216.654	52.7409		31.0501	82.1561	52.1874	29.9687	1.63482	0.553442	1.08138	22.9056	4.5962	18.3094	1095.56	1072.98	22.578	241.384		32.6072	245.988	218.395	27.5926
1445.55	1418.55	167.347	72.3585	136.373	91.8472	137.618	24.4505	24.4826	17.2925	3.23438	9.3561	1.07799	27.3798	0.716941	11.3377	0.784945	4.51345	1.24552	8.65369	0.217346	26.2185	11.3393	1418.55	1136.34	282.204	80.5284		86.8189	75.6158		44.0042	118.374	75.1942	43.1803	1.24552	0.421651	0.823871	24.4826	4.91263	19.57	1418.55	1389.31	29.2344	146.443		20.9041	137.618	121.952	15.6659
1479.51	1457.74	156.772	74.3578	134.942	90.8838	136.165	14.4222	14.4412	17.6155	3.2948	21.0061	2.42028	6.67373	0.174752	6.14485	0.425426	4.43205	1.22306	10.9853	0.275906	21.344	9.23109	1457.74	1167.74	290.002	96.2379		60.5342	93.3401		54.1719	146.289	92.9261	53.3629	1.22306	0.414047	0.809013	14.4412	2.89774	11.5434	1457.74	1427.7	30.0422	136.133		20.6396	136.165	120.671	15.4941
1448.76	1410.29	275.206	71.9372	245.592	165.407	247.077	25.2372	25.2704	9.42881	1.76357	4.55461	0.524773	13.761	0.360331	7.64662	0.529398	5.37913	1.48442	8.36752	0.210159	37.9412	16.4092	1410.29	1129.73	280.561	121.091		154.115	116.02		67.3182	181.854	115.518	66.3363	1.48442	0.502524	0.981891	25.2704	5.07071	20.1997	1410.29	1381.23	29.0642	244.348		30.8576	247.077	219.471	27.6055
1137.52	1111.15	139.149	56.6785	111.392	75.0226	112.984	19.5322	19.5578	14.2523	2.66574	26.1318	3.01085	27.1642	0.711295	46.5052	3.2197	5.76861	1.59189	8.75085	0.219786	23.1446	10.0098	1111.15	890.1	221.051	68.3081		70.8411	64.3837		37.7159	100.508	63.8448	36.6629	1.59189	0.538909	1.05298	19.5578	3.92444	15.6334	1111.15	1088.25	22.8994	120.42		18.7297	112.984	99.7278	13.256
1482.42	1461.18	209.176	74.5331	171.539	115.532	172.919	29.6769	29.7159	12.3077	2.30204	27.1331	3.12622	30.8353	0.807423	21.2173	1.46893	4.99801	1.37924	12.1925	0.306226	19.774	8.55206	1461.18	1170.49	290.685	78.922		130.254	72.9592		42.5411	114.121	72.4923	41.6288	1.37924	0.466919	0.912322	29.7159	5.96274	23.7532	1461.18	1431.07	30.113	183.94		25.2364	172.919	153.363	19.5557
1249.26	1222.91	160.812	62.3793	121.673	81.9469	122.646	30.1056	30.1452	15.7146	2.93925	36.9534	4.2577	22.8347	0.597928	31.4529	2.17758	3.52726	0.973375	8.9953	0.225926	24.1699	10.4533	1222.91	979.628	243.285	103.301		57.5112	97.2522		56.3018	152.581	96.9227	55.6579	0.973375	0.32952	0.643855	30.1452	6.04888	24.0963	1222.91	1197.71	25.2026	140.402		20.4105	122.646	108.779	13.8669
1144.58	1114.99	245.08	56.8744	218.719	147.308	219.903	18.4531	18.4774	19.5992	3.66583	21.0445	2.4247	15.7919	0.413511	15.4669	1.07082	4.29034	1.18395	7.78502	0.195529	28.5194	12.3344	1114.99	893.177	221.815	75.3503		169.73	71.6427		41.6939	112.153	71.2418	40.9107	1.18395	0.400808	0.783146	18.4774	3.70764	14.7698	1114.99	1092.01	22.9785	214.828		30.2527	219.903	195.429	24.4744
1326.36	1306.75	144.591	66.6559	117.186	78.925	118.455	19.7093	19.7353	8.89367	1.66347	35.3377	4.07153	14.0663	0.368325	45.0341	3.11784	4.59996	1.2694	11.821	0.296896	16.4938	7.13341	1306.75	1046.79	259.964	106.923		37.6679	102.963		59.7195	161.413	102.533	58.8798	1.2694	0.429733	0.839663	19.7353	3.96004	15.7752	1306.75	1279.82	26.9305	126.191		18.3997	118.455	104.834	13.6212
1325.23	1295.01	252.572	66.0568	211.266	142.288	212.3	37.3765	37.4256	10.6932	2.00005	3.45331	0.397884	9.95862	0.260766	36.8305	2.54988	3.7467	1.03393	7.48288	0.18794	27.6715	11.9677	1295.01	1037.38	257.627	92.1361		160.436	84.6263		49.0797	132.672	84.2763	48.3958	1.03393	0.35002	0.683911	37.4256	7.50975	29.9159	1295.01	1268.32	26.6884	225.356		27.2166	212.3	188.747	23.5527
1152.29	1119.13	223.166	57.0855	188.308	126.826	189.638	29.1476	29.186	10.3615	1.93802	12.3732	1.42562	27.234	0.713123	39.2598	2.71807	4.81675	1.32922	10.5538	0.26507	30.4419	13.1658	1119.13	896.492	222.638	100.565		122.601	94.7083		55.0072	148.386	94.2583	54.1279	1.32922	0.449986	0.879236	29.186	5.8564	23.3296	1119.13	1096.07	23.0638	197.472		25.6936	189.638	168.318	21.3195
1366.77	1345.72	257.715	68.6434	229.678	154.688	230.811	23.4578	23.4887	8.46953	1.58414	10.4355	1.20235	13.0437	0.34155	3.51722	0.243508	4.10699	1.13336	11.4242	0.28693	20.8134	9.00159	1345.72	1078	267.715	116.897		140.818	112.184		64.9509	176.001	111.8	64.2012	1.13336	0.383679	0.749677	23.4887	4.71319	18.7755	1345.72	1317.98	27.7334	228.691		29.0235	230.811	205.199	25.6127
1356.58	1320.06	224.332	67.3347	186.387	125.532	187.433	32.0324	32.0745	13.771	2.57574	14.8498	1.71096	9.62814	0.252113	11.0367	0.764104	3.78905	1.04562	11.4027	0.286389	35.7526	15.4627	1320.06	1057.45	262.611	156.467		67.8656	150.031		86.6438	235.629	149.677	85.9521	1.04562	0.353977	0.691642	32.0745	6.43601	25.6385	1320.06	1292.85	27.2047	198.688		25.6443	187.433	166.547	20.8858
1206.7	1187.51	132.957	60.5737	101.214	68.1679	102.655	25.477	25.5105	13.9129	2.60228	11.5821	1.33446	22.1517	0.580043	6.67631	0.462221	5.22201	1.44106	10.9244	0.274376	18.726	8.09881	1187.51	951.271	236.242	127.699		5.25786	122.58		71.0648	192.204	122.092	70.1116	1.44106	0.487846	0.953211	25.5105	5.11889	20.3916	1187.51	1163.04	24.4731	116.198		16.7589	102.655	90.6147	12.0405
1151.4	1128.2	118.957	57.5482	93.1578	62.7419	94.1722	16.3361	16.3576	17.6085	3.2935	37.2426	4.29102	23.813	0.623544	49.38	3.41873	3.67592	1.0144	8.71779	0.218956	19.7832	8.55607	1128.2	903.758	224.443	153.651		-34.6945	150.369		86.8233	236.178	150.026	86.1523	1.0144	0.343408	0.670991	16.3576	3.28228	13.0753	1128.2	1104.95	23.2507	101.635		17.3214	94.1722	83.3397	10.8325
1433.45	1394.94	207.227	71.1544	185.801	125.137	187.032	15.4632	15.4835	9.32961	1.74501	19.2055	2.21282	21.4734	0.562281	41.1866	2.85147	4.46029	1.23085	7.6436	0.191977	35.6552	15.4206	1394.94	1117.44	277.508	62.6479		144.579	59.541		34.7664	93.0765	59.1243	33.9522	1.23085	0.416685	0.814169	15.4835	3.10689	12.3766	1394.94	1366.2	28.748	182.331		24.8966	187.032	166.061	20.971
1308.63	1275.85	168.437	65.0794	124.815	84.0629	125.786	37.2246	37.2736	17.5928	3.29057	10.982	1.26533	22.4894	0.588884	5.26268	0.364351	3.51941	0.971208	9.26904	0.232801	32.42	14.0214	1275.85	1022.03	253.815	66.4548		101.982	58.9756		34.3204	92.3248	58.6468	33.678	0.971208	0.328786	0.642422	37.2736	7.47925	29.7943	1275.85	1249.55	26.2935	148.574		19.8626	125.786	111.583	14.2031
1175.12	1149.8	133.967	58.6498	101.46	68.3335	102.572	25.9998	26.034	19.218	3.59454	7.42621	0.855633	23.224	0.60812	9.1652	0.634534	4.02897	1.11183	12.0568	0.302819	24.686	10.6765	1149.8	921.059	228.739	64.7625		69.2045	59.5385		34.7094	93.1361	59.1621	33.9739	1.11183	0.37639	0.735436	26.034	5.22394	20.8101	1149.8	1126.1	23.6958	116.669		17.298	102.572	90.7683	11.8035
1155.78	1134.33	148.139	57.8606	105.748	71.2214	106.98	34.9486	34.9945	10.0283	1.87568	31.9261	3.67846	13.1874	0.345312	47.4433	3.28465	4.46477	1.23209	10.5376	0.264662	18.1747	7.86041	1134.33	908.664	225.661	131.067		17.0713	124.045		71.8086	194.622	123.628	70.9937	1.23209	0.417104	0.814986	34.9945	7.02194	27.9726	1134.33	1110.95	23.377	130.576		17.5628	106.98	94.619	12.3609
1303.5	1280.01	241.256	65.2916	211.488	142.437	212.519	24.8886	24.9213	7.75619	1.45072	13.4154	1.5457	23.4868	0.615002	47.1241	3.26255	3.73776	1.03147	8.12806	0.204144	20.23	8.74931	1280.01	1025.36	254.643	103.661		137.596	98.6599		57.1373	154.766	98.3107	56.455	1.03147	0.349186	0.68228	24.9213	5.00067	19.9207	1280.01	1253.63	26.3793	213.998		27.2585	212.519	188.945	23.5745
1464.62	1430.14	212.341	72.9496	176.637	118.965	178.234	27.3658	27.4018	18.5899	3.47705	22.1314	2.54993	17.1189	0.448258	34.217	2.36894	5.78588	1.59666	9.16139	0.230097	32.1165	13.8901	1430.14	1145.63	284.509	80.1155		132.225	74.6171		43.5947	116.615	74.0766	42.5386	1.59666	0.540523	1.05614	27.4018	5.4984	21.9034	1430.14	1400.66	29.4732	186.059		26.2812	178.234	157.956	20.278
1230.69	1193.16	182.87	60.8615	138.65	93.381	140.026	37.9894	38.0393	17.7716	3.32401	4.57478	0.527097	26.4342	0.692179	25.2673	1.74933	4.98543	1.37577	10.4148	0.261579	35.7882	15.4781	1193.16	955.791	237.365	111.972		70.898	104.339		60.5594	163.523	103.873	59.6494	1.37577	0.465744	0.910025	38.0393	7.6329	30.4064	1193.16	1168.57	24.5894	161.361		21.5087	140.026	124.011	16.0151
1354.4	1328.67	200.152	67.7739	164.897	111.058	165.87	29.5848	29.6237	15.4908	2.89741	6.97722	0.803901	27.9191	0.731062	49.6794	3.43945	3.52611	0.973059	8.97973	0.225535	22.2899	9.64017	1328.67	1064.35	264.324	122.536		77.6158	116.592		67.4074	183.026	116.262	66.7638	0.973059	0.329413	0.643646	29.6237	5.94423	23.6794	1328.67	1301.29	27.3821	176.665		23.4864	165.87	147.354	18.5162
1412.35	1392.79	258.229	71.0444	227.167	152.997	228.655	21.7661	21.7947	19.6958	3.68389	25.8384	2.97705	31.2888	0.819296	33.7669	2.33778	5.39393	1.4885	11.8907	0.298648	17.2255	7.44989	1392.79	1115.71	277.079	108.105		150.124	103.732		60.2634	162.507	103.228	59.2788	1.4885	0.503907	0.984593	21.7947	4.37328	17.4214	1392.79	1364.08	28.7035	225.933		32.2965	228.655	203.029	25.6268
1293.98	1256.57	265.156	64.0961	240.504	161.98	241.662	14.9543	14.974	18.3623	3.43448	38.0885	4.38848	17.9367	0.469673	20.3749	1.41062	4.19502	1.15765	9.07361	0.227893	36.0032	15.5711	1256.57	1006.59	249.98	154.188		110.969	151.183		87.3578	237.383	150.791	86.592	1.15765	0.391903	0.765746	14.974	3.00465	11.9693	1256.57	1230.67	25.8962	231.879		33.2775	241.662	214.865	26.7967
1196.42	1158.82	230.745	59.1103	190.743	128.466	191.871	33.4876	33.5316	8.10651	1.51624	27.7561	3.198	16.1956	0.424081	7.08407	0.490452	4.08821	1.12817	8.12996	0.204192	37.1029	16.0467	1158.82	928.29	230.535	69.9448		160.8	63.2164		36.829	98.9172	62.8345	36.0828	1.12817	0.381924	0.746249	33.5316	6.72839	26.8032	1158.82	1134.94	23.8819	204.717		26.0285	191.871	170.451	21.4205
1298.97	1267.6	148.652	64.659	124.379	83.7694	125.72	19.7462	19.7721	8.42442	1.5757	10.1833	1.1733	6.31619	0.165389	35.5836	2.46356	4.86021	1.34121	9.7514	0.244916	28.9	12.499	1267.6	1015.43	252.175	65.185		83.4666	61.2176		35.7807	95.6571	60.7635	34.8935	1.34121	0.454046	0.887169	19.7721	3.96744	15.8047	1267.6	1241.48	26.1236	131.142		17.5093	125.72	111.268	14.4524
1434.28	1398.34	227.485	71.3278	192.535	129.673	193.623	26.3033	26.3378	17.4214	3.2585	28.6159	3.29707	29.9411	0.784009	44.2576	3.06408	3.94172	1.08775	7.34395	0.184451	32.877	14.219	1398.34	1120.16	278.184	53.5709		173.914	48.286		28.2363	75.4345	47.9177	27.5168	1.08775	0.36824	0.71951	26.3378	5.2849	21.0529	1398.34	1369.52	28.818	199.491		27.9934	193.623	172.042	21.5809
1234.51	1209.31	267.99	61.6857	236.251	159.115	237.654	24.1223	24.154	16.8743	3.15616	17.4908	2.01525	28.4102	0.743921	6.44701	0.446346	5.0835	1.40283	10.6235	0.26682	24.7469	10.7028	1209.31	968.735	240.579	77.8563		190.133	73.0096		42.5811	114.188	72.5347	41.6532	1.40283	0.474905	0.927926	24.154	4.8467	19.3073	1209.31	1184.39	24.9224	235.775		32.2145	237.654	211.118	26.5354
1329.87	1301.11	172.244	66.3682	151.214	101.843	152.53	14.6192	14.6384	18.5552	3.47056	8.70175	1.0026	12.8091	0.335407	28.7334	1.9893	4.76546	1.31507	10.6498	0.26748	26.7714	11.5784	1301.11	1042.27	258.841	55.7778		116.466	52.8404		30.9579	82.4833	52.3952	30.088	1.31507	0.445194	0.869873	14.6384	2.93732	11.7011	1301.11	1274.3	26.8142	150.135		22.1094	152.53	135.211	17.318
1160.04	1139.58	174.367	58.1285	130.1	87.6227	131.315	36.7125	36.7608	13.3782	2.50226	23.538	2.71201	30.7638	0.805551	44.4102	3.07465	4.40259	1.21493	10.8085	0.271467	17.3894	7.52078	1139.58	912.871	226.706	101.29		73.0773	93.9134		54.4974	147.196	93.5021	53.6937	1.21493	0.411295	0.803636	36.7608	7.37635	29.3844	1139.58	1116.09	23.4852	153.551		20.8166	131.315	116.348	14.9667
1129.41	1090.32	174.879	55.616	149.874	100.94	151.198	19.0349	19.06	9.60088	1.79575	19.5554	2.25313	11.4276	0.299231	29.5826	2.04809	4.79811	1.32408	10.8675	0.272949	37.0363	16.0179	1090.32	873.414	216.907	130.251		44.6279	126.426		73.2189	198.321	125.978	72.343	1.32408	0.448244	0.875833	19.06	3.82454	15.2354	1090.32	1067.85	22.4701	153.778		21.101	151.198	134.017	17.181
1283.68	1259.19	242.752	64.2298	220.434	148.462	221.689	18.1602	18.184	9.18571	1.71809	2.26026	0.260423	25.96	0.679762	45.2521	3.13294	4.54856	1.25521	8.78581	0.220664	21.3593	9.23771	1259.19	1008.69	250.502	123.053		119.699	119.404		69.1542	187.303	118.979	68.3239	1.25521	0.424931	0.83028	18.184	3.64878	14.5353	1259.19	1233.24	25.9502	214.84		27.9118	221.689	196.973	24.7158
1299.56	1263.57	118.453	64.4531	84.142	56.6698	85.5757	29.8905	29.9298	7.93647	1.48444	6.90973	0.796126	17.7228	0.464072	25.7288	1.78128	5.19521	1.43366	8.08499	0.203063	34.2054	14.7935	1263.57	1012.2	251.373	155.002		-36.5491	148.997		86.2311	233.794	148.511	85.2827	1.43366	0.485341	0.948317	29.9298	6.00565	23.9241	1263.57	1237.53	26.0405	104.896		13.5569	85.5757	75.3775	10.1982
1240.91	1203.51	156.259	61.3898	117.193	78.9294	118.564	33.3528	33.3967	12.8235	2.3985	7.59592	0.875186	30.1909	0.790548	16.2822	1.12727	4.9688	1.37118	9.31779	0.234026	36.2657	15.6846	1203.51	964.089	239.426	100.386		55.8722	93.6851		54.4392	146.753	93.2209	53.5322	1.37118	0.46419	0.906989	33.3967	6.70132	26.6954	1203.51	1178.71	24.8028	137.836		18.4223	118.564	104.86	13.7033
1141.15	1113.04	155.659	56.775	126.353	85.0988	127.829	23.1016	23.132	10.7287	2.0067	16.0406	1.84817	22.7328	0.595259	10.546	0.730134	5.34878	1.47604	9.88706	0.248323	27.3754	11.8396	1113.04	891.615	221.427	135.213		20.4466	130.571		75.6699	204.765	130.071	74.6936	1.47604	0.499689	0.976351	23.132	4.64162	18.4904	1113.04	1090.1	22.9383	136.566		19.0932	127.829	113.056	14.7726
1434.87	1401.82	194.621	71.505	156.6	105.47	158.095	29.9212	29.9605	10.8897	2.03681	30.783	3.54675	27.4094	0.717714	31.633	2.19005	5.41938	1.49552	10.5185	0.264182	30.8679	13.3501	1401.82	1122.94	278.876	80.8228		113.798	74.811		43.6588	116.974	74.3047	42.6695	1.49552	0.506284	0.989238	29.9605	6.01182	23.9487	1401.82	1372.93	28.8896	171.071		23.5499	158.095	140.053	18.0417
1388.61	1354.52	244.407	69.0925	219.908	148.108	221.184	16.2626	16.284	18.0109	3.36876	24.4458	2.8166	18.4682	0.483591	21.1071	1.4613	4.62406	1.27605	10.7642	0.270353	32.6262	14.1105	1354.52	1085.05	269.466	158.62		85.787	155.352		89.8072	243.884	154.92	88.9632	1.27605	0.431984	0.844062	16.284	3.26751	13.0164	1354.52	1326.6	27.9149	213.967		30.4401	221.184	196.508	24.6759
1341.2	1319.57	200.272	67.3099	172.16	115.95	173.163	18.8811	18.9059	18.3746	3.43679	33.429	3.85162	24.4904	0.641281	9.28288	0.642682	3.63589	1.00335	10.8803	0.273269	20.9811	9.07412	1319.57	1057.06	262.514	134.526		65.746	130.733		75.5419	205.271	130.393	74.8783	1.00335	0.339669	0.663685	18.9059	3.79363	15.1123	1319.57	1292.38	27.1947	174.387		25.8853	173.163	153.842	19.3216
1183.54	1166.25	263.192	59.4891	225.928	152.163	227.153	29.4108	29.4495	18.1447	3.39379	22.2343	2.56179	13.3243	0.348897	39.9504	2.76589	4.43982	1.2252	11.3639	0.285415	14.5266	6.28261	1166.25	934.239	232.013	53.639		209.553	47.7297		27.9811	74.4856	47.3149	27.1706	1.2252	0.414772	0.810431	29.4495	5.90928	23.5402	1166.25	1142.22	24.0349	231.96		31.2321	227.153	201.87	25.2828
1463.4	1428.95	272.161	72.889	246.422	165.966	247.666	17.4082	17.4311	18.3489	3.43198	24.4809	2.82064	21.8938	0.57329	6.35208	0.439774	4.50772	1.24394	9.47782	0.238045	34.0149	14.7111	1428.95	1144.68	284.273	91.0152		181.146	87.5175		50.838	137.112	87.0964	50.0152	1.24394	0.421116	0.822826	17.4311	3.49769	13.9334	1428.95	1399.5	29.4488	238.74		33.4203	247.666	220.163	27.5023
1318.23	1288.89	127.404	65.745	99.1238	66.7601	100.724	19.6816	19.7075	14.7701	2.7626	28.8368	3.32252	24.6539	0.645563	4.48476	0.310494	5.79901	1.60028	9.6086	0.24133	29.0246	12.5529	1288.89	1032.48	256.411	87.5393		39.8643	83.5848		48.7461	130.731	83.0431	47.6876	1.60028	0.54175	1.05853	19.7075	3.95446	15.753	1288.89	1262.33	26.5624	109.786		17.6172	100.724	88.7811	11.9431
1260.14	1228.99	235.654	62.6895	207.175	139.533	208.551	18.7741	18.7988	20.5848	3.85019	34.3045	3.9525	9.5148	0.249145	27.6814	1.91647	4.98421	1.37543	10.0751	0.253046	29.2318	12.6425	1228.99	984.499	244.494	160.587		75.0678	156.815		90.6933	246.132	156.349	89.7835	1.37543	0.46563	0.909803	18.7988	3.77213	15.0267	1228.99	1203.67	25.3279	205.684		29.9706	208.551	185.165	23.3859
1413.72	1391.37	239.995	70.972	206.691	139.207	207.889	27.3201	27.356	19.2104	3.59312	1.41101	0.162574	30.8322	0.807342	19.0752	1.32063	4.34084	1.19789	7.44271	0.186931	21.0321	9.0962	1391.37	1114.57	276.797	131.129		108.867	125.639		72.7081	197.15	125.234	71.9157	1.19789	0.405526	0.792364	27.356	5.4892	21.8668	1391.37	1362.69	28.6743	211.518		28.4775	207.889	184.697	23.1918
1351.58	1334.2	174.26	68.0562	139.833	94.1778	141.031	27.0033	27.0388	13.2016	2.46923	28.132	3.24131	7.78802	0.203929	26.6687	1.84635	4.34107	1.19795	10.992	0.276076	15.5257	6.71474	1334.2	1068.78	265.425	103.245		71.0157	97.819		56.7322	153.353	97.4134	55.9398	1.19795	0.405547	0.792405	27.0388	5.42555	21.6132	1334.2	1306.71	27.4962	153.083		21.1772	141.031	125.031	16.0001
1435.43	1413.15	133.137	72.0829	104.392	70.3083	105.589	22.4711	22.5006	9.19652	1.72012	23.5165	2.70953	12.4288	0.325449	40.4004	2.79704	4.3378	1.19705	11.6267	0.292016	19.4906	8.42952	1413.15	1132.02	281.129	140.635		-7.49796	136.12		78.7261	213.649	135.715	77.9343	1.19705	0.405242	0.79181	22.5006	4.51494	17.9857	1413.15	1384.02	29.1231	116.732		16.4047	105.589	93.4021	12.1871
1382.16	1350.32	236.512	68.8784	199.74	134.525	200.934	30.0503	30.0898	16.4277	3.07264	13.1697	1.51738	24.438	0.63991	46.758	3.2372	4.32771	1.19427	10.2707	0.257958	28.5961	12.3675	1350.32	1081.69	268.632	136.141		100.371	130.103		75.2698	204.179	129.699	74.4799	1.19427	0.404299	0.789967	30.0898	6.03777	24.0521	1350.32	1322.5	27.8284	208.64		27.8726	200.934	178.493	22.4411
1107.73	1081.88	274.101	55.1854	241.613	162.727	242.882	24.7304	24.7629	14.1662	2.64964	26.349	3.03588	18.133	0.474813	31.5819	2.18651	4.59886	1.26909	11.7849	0.295989	23.659	10.2323	1081.88	866.652	215.228	146.183		127.918	141.214		81.685	221.63	140.784	80.8456	1.26909	0.42963	0.839462	24.7629	4.96888	19.794	1081.88	1059.58	22.2961	241.626		32.4748	242.882	215.877	27.0051
1216.54	1179.28	230.578	60.1538	197.078	132.732	198.592	23.8107	23.842	20.539	3.84161	31.6335	3.64475	17.0632	0.446801	7.43492	0.514742	5.48616	1.51395	8.38855	0.210687	36.7451	15.8919	1179.28	944.677	234.605	87.8975		142.68	83.1134		48.4351	130.035	82.6009	47.4337	1.51395	0.512523	1.00143	23.842	4.78409	19.0579	1179.28	1154.98	24.3035	201.428		29.1498	198.592	176.181	22.4106
1360.14	1328.56	166.955	67.7681	139.526	93.9707	140.492	21.5223	21.5506	8.61136	1.61067	19.1115	2.20199	32.5935	0.85346	18.6015	1.28784	3.50157	0.966287	9.81883	0.24661	30.2935	13.1017	1328.56	1064.26	264.301	59.866		107.089	55.5417		32.3462	86.9216	55.2145	31.707	0.966287	0.32712	0.639167	21.5506	4.3243	17.2263	1328.56	1301.18	27.3798	146.848		20.1073	140.492	124.71	15.7816
1165.9	1149.38	231.002	58.6287	186.171	125.387	187.738	36.0059	36.0533	15.7365	2.94336	29.7543	3.42823	20.7619	0.543651	43.117	2.98512	5.6753	1.56614	11.802	0.296419	13.5268	5.85022	1149.38	920.727	228.657	84.9091		146.093	77.6747		45.3363	121.445	77.1445	44.3003	1.56614	0.530192	1.03595	36.0533	7.23439	28.8189	1149.38	1125.7	23.6873	203.375		27.6272	187.738	166.458	21.2792
1490.93	1453.14	270.432	74.1232	229.779	154.757	231.3	35.2759	35.3223	14.5356	2.71874	2.36322	0.272285	24.0279	0.629172	7.69223	0.532557	5.51157	1.52096	7.54477	0.189494	37.2498	16.1102	1453.14	1164.06	289.087	108.803		161.63	101.715		59.1203	159.314	101.2	58.1143	1.52096	0.514897	1.00607	35.3223	7.0877	28.2346	1453.14	1423.2	29.9474	239.914		30.5186	231.3	205.367	25.9338
1339.36	1310.23	187.967	66.833	144.202	97.1202	145.701	36.1325	36.18	17.7134	3.31312	15.1351	1.74383	31.978	0.837343	14.5979	1.01065	5.43203	1.49901	7.62341	0.19147	28.1196	12.1615	1310.23	1049.57	260.654	107.715		80.2512	100.455		58.3868	157.343	99.948	57.3953	1.49901	0.507466	0.991547	36.18	7.25981	28.9202	1310.23	1283.22	27.002	165.173		22.794	145.701	128.99	16.7109
1417.83	1402.15	257.136	71.5221	217.423	146.435	219.061	31.1056	31.1466	11.4927	2.14959	34.1364	3.93313	22.8641	0.598696	8.36076	0.57884	5.93548	1.63794	9.85804	0.247595	15.1022	6.53157	1402.15	1123.21	278.942	153.529		103.607	147.28		85.3405	230.982	146.725	84.257	1.63794	0.554498	1.08344	31.1466	6.24981	24.8967	1402.15	1373.26	28.8965	226.739		30.3978	219.061	194.363	24.6983
1284.05	1269.84	260.333	64.7732	231.126	155.664	232.582	22.1308	22.1599	7.64494	1.42991	26.9242	3.10215	29.5591	0.774006	6.84923	0.474193	5.27394	1.45539	11.3704	0.285578	13.733	5.93939	1269.84	1017.22	252.621	116.556		143.777	112.11		65.059	175.713	111.617	64.0963	1.45539	0.492697	0.96269	22.1599	4.44656	17.7133	1269.84	1243.67	26.1698	229.743		30.5905	232.582	206.555	26.0262
1480.79	1443.23	216.367	73.6174	180.214	121.375	181.352	26.9428	26.9782	16.5637	3.09807	33.1469	3.81912	32.4836	0.850583	48.4504	3.35437	4.12269	1.13769	10.7219	0.26929	34.2078	14.7946	1443.23	1156.12	287.114	111.931		104.436	106.517		61.6992	167.079	106.132	60.9466	1.13769	0.385146	0.752543	26.9782	5.4134	21.5648	1443.23	1413.49	29.7431	189.39		26.9778	181.352	161.057	20.2955
1466.6	1440.76	141.787	73.4915	104.932	70.6718	106.046	31.4247	31.466	7.44239	1.39202	18.4888	2.13025	19.3601	0.506945	7.4901	0.518562	4.03722	1.1141	9.77686	0.245556	25.3208	10.951	1440.76	1154.14	286.623	53.9435		87.8434	47.6295		27.8717	74.3871	47.2524	27.1347	1.1141	0.377161	0.736942	31.466	6.31392	25.1521	1440.76	1411.07	29.6922	125.566		16.2207	106.046	93.8672	12.1788
1283.1	1246.88	205.691	63.6021	184.103	123.993	185.073	16.3078	16.3292	13.4733	2.52004	10.3722	1.19506	14.6868	0.384574	3.64219	0.252159	3.51599	0.970265	7.51718	0.188801	35.9654	15.5547	1246.88	998.83	248.053	95.4512		110.239	92.1746		53.3845	144.589	91.8461	52.7428	0.970265	0.328467	0.641798	16.3292	3.27659	13.0526	1246.88	1221.19	25.6966	181.098		24.5922	185.073	164.493	20.5798
1166.42	1148.01	285.078	58.5584	241.667	162.763	243.18	36.3514	36.3992	15.7556	2.94693	17.9132	2.06392	9.74679	0.25522	23.8917	1.6541	5.48096	1.51251	9.27141	0.232861	16.7625	7.24964	1148.01	919.623	228.383	163.415		121.662	156.112		90.3537	244.953	155.599	89.3532	1.51251	0.512037	1.00048	36.3992	7.30379	29.0954	1148.01	1124.35	23.6589	252.514		32.5637	243.18	215.974	27.2058
1407.38	1375.38	174.605	70.1564	133.816	90.1254	134.83	34.4778	34.5232	20.0209	3.74471	8.32788	0.959522	12.2692	0.321269	41.0332	2.84085	3.67205	1.01333	9.02505	0.226673	29.1558	12.6096	1375.38	1101.76	273.616	110.912		63.6925	103.985		60.1868	163.159	103.642	59.5165	1.01333	0.343047	0.670286	34.5232	6.92736	27.5958	1375.38	1347.03	28.3447	153.818		20.7873	134.83	119.624	15.2051
1397.71	1374.29	261.064	70.1008	218.528	147.179	219.719	32.9449	32.9882	17.6765	3.30622	36.3252	4.18532	24.1714	0.632929	4.43047	0.306735	4.31767	1.1915	9.2492	0.232303	23.1111	9.99535	1374.29	1100.89	273.399	148.246		112.819	141.626		81.8856	222.32	141.223	81.0974	1.1915	0.403361	0.788135	32.9882	6.61936	26.3689	1374.29	1345.97	28.3223	229.622		31.4421	219.719	195.26	24.4599
1479.29	1449.33	121.686	73.9284	89.7417	60.4412	91.2911	24.833	24.8656	16.4605	3.07876	11.7887	1.35827	31.8619	0.834303	12.9156	0.894188	5.61467	1.54941	10.2883	0.258402	29.065	12.5704	1449.33	1161	288.327	112.588		9.09894	107.598		62.512	168.561	107.074	61.4871	1.54941	0.524528	1.02488	24.8656	4.98949	19.8761	1449.33	1419.46	29.8687	105.397		16.2892	91.2911	80.398	10.8931
1452	1422.85	171.503	72.5781	150.258	101.199	151.606	15.1385	15.1584	13.3542	2.49777	15.1702	1.74788	11.4586	0.300044	36.0564	2.49629	4.88492	1.34803	7.64679	0.192057	26.6474	11.5248	1422.85	1139.79	283.061	88.007		83.4957	84.9653		49.421	133.038	84.5089	48.5294	1.34803	0.456354	0.891679	15.1584	3.04167	12.1168	1422.85	1393.53	29.3232	150.122		21.3802	151.606	134.365	17.2416
1123.11	1094.05	257.312	55.8062	234.4	157.869	235.895	17.7711	17.7945	13.5858	2.54109	1.64322	0.189328	23.1681	0.606658	5.86881	0.406315	5.41851	1.49528	11.3541	0.285169	28.6503	12.391	1094.05	876.401	217.649	89.8759		167.436	86.3053		50.2593	135.069	85.7991	49.2702	1.49528	0.506202	0.989078	17.7945	3.5706	14.2239	1094.05	1071.5	22.5469	226.987		30.3251	235.895	209.485	26.4103
1176.11	1148.82	240.464	58.5998	209.123	140.845	210.606	25.0484	25.0814	11.2981	2.1132	16.6862	1.92255	20.8374	0.545627	44.5688	3.08563	5.37442	1.48312	7.78917	0.195633	24.2092	10.4703	1148.82	920.272	228.544	118.482		121.983	113.449		65.8409	177.807	112.947	64.8599	1.48312	0.502084	0.981031	25.0814	5.03278	20.0486	1148.82	1125.14	23.6756	212.369		28.0952	210.606	186.925	23.6816
1203.47	1177.2	173.329	60.0474	139.473	93.9356	140.511	29.0561	29.0943	16.4271	3.07252	1.01882	0.117386	8.74311	0.228938	20.9604	1.45115	3.75928	1.0374	12.1561	0.305314	24.8232	10.7358	1177.2	943.007	234.19	80.3266		93.0028	74.4886		43.2597	116.711	74.1374	42.5735	1.0374	0.351196	0.686208	29.0943	5.83801	23.2563	1177.2	1152.94	24.2605	153.128		20.201	140.511	124.678	15.8329
1490.91	1459.88	232.065	74.4669	205.861	138.648	207.401	19.7117	19.7376	12.8267	2.3991	16.8587	1.94243	13.0096	0.340657	41.6155	2.88116	5.58268	1.54059	9.69381	0.24347	28.1407	12.1706	1459.88	1169.46	290.427	98.8496		133.215	94.8891		55.2097	148.558	94.3675	54.1907	1.54059	0.52154	1.01905	19.7376	3.96052	15.7771	1459.88	1429.8	30.0863	204.317		27.7478	207.401	184.025	23.3767
1120.05	1083.05	132.996	55.2452	109.814	73.9601	111.158	13.808	13.8262	17.2823	3.23248	34.2845	3.9502	22.1482	0.57995	29.9542	2.07382	4.86874	1.34357	9.93552	0.24954	34.9292	15.1066	1083.05	867.59	215.461	155.651		-22.6545	152.876		88.4169	239.95	152.421	87.5282	1.34357	0.454843	0.888725	13.8262	2.77433	11.0518	1083.05	1060.73	22.3203	113.93		19.0658	111.158	98.2702	12.8876
1336.13	1306.89	122.859	66.6629	77.9227	52.4811	79.2194	36.3477	36.3955	17.4028	3.25502	30.8524	3.55475	8.24576	0.215915	43.0907	2.98329	4.69922	1.29679	8.67381	0.217852	26.2578	11.3563	1306.89	1046.9	259.991	59.2837		63.5748	51.9806		30.4556	81.1395	51.5416	29.5978	1.29679	0.439006	0.857781	36.3955	7.30306	29.0925	1306.89	1279.96	26.9333	107.133		15.7252	79.2194	69.7998	9.41964
1109.26	1091.63	179.139	55.6828	153.758	103.556	154.909	18.4444	18.4686	17.8357	3.33599	12.301	1.4173	31.0244	0.812374	22.6542	1.56842	4.16993	1.15073	7.80328	0.195987	16.0611	6.9463	1091.63	874.464	217.168	63.8845		115.255	60.1787		35.0951	94.123	59.7891	34.334	1.15073	0.389559	0.761167	18.4686	3.70588	14.7628	1091.63	1069.13	22.4971	156.293		22.846	154.909	137.449	17.4601
1323.23	1288.3	178.563	65.7147	153.738	103.543	155.033	15.3229	15.343	17.9289	3.35342	33.4093	3.84935	27.7503	0.726642	20.0828	1.39039	4.69205	1.29481	10.2579	0.257638	33.5387	14.5052	1288.3	1032.01	256.293	75.3176		103.246	72.2389		42.088	113.032	71.8006	41.2316	1.29481	0.438336	0.856472	15.343	3.0787	12.2643	1288.3	1261.75	26.5502	154.545		24.0182	155.033	137.46	17.5733
1392.07	1363.53	135.575	69.5522	94.8257	63.8653	96.2805	36.574	36.6221	7.5776	1.41731	2.63337	0.303411	25.0238	0.655249	23.0209	1.5938	5.27184	1.45481	11.809	0.296595	26.9427	11.6525	1363.53	1092.27	271.26	112.678		22.8968	105.33		61.1653	165.04	104.837	60.203	1.45481	0.4925	0.962306	36.6221	7.34852	29.2736	1363.53	1335.43	28.1006	120.661		14.914	96.2805	84.9162	11.3643
1320.01	1302.45	244.683	66.4363	220.581	148.562	221.912	18.045	18.0687	14.4458	2.70194	13.485	1.55371	5.89879	0.15446	17.8819	1.23802	4.82258	1.33083	11.644	0.292451	16.3215	7.05892	1302.45	1043.34	259.107	95.251		149.432	91.6253		53.2375	143.532	91.1748	52.3572	1.33083	0.45053	0.880299	18.0687	3.62564	14.4431	1302.45	1275.61	26.8417	215.61		29.0738	221.912	197.12	24.7922
1447.85	1427.55	95.5206	72.8178	73.6054	49.5734	74.5863	16.2934	16.3148	10.2712	1.92112	15.3259	1.76582	25.6641	0.672014	14.5526	1.00752	3.55441	0.980869	10.3771	0.260631	19.2935	8.34428	1427.55	1143.56	283.996	115.444		-19.9232	112.17		64.8719	176.061	111.838	64.2231	0.980869	0.332057	0.648812	16.3148	3.27369	13.0411	1427.55	1398.13	29.42	82.7369		12.7837	74.5863	65.8838	8.70244
1279.86	1262.91	110.057	64.4196	85.9298	57.8739	87.0216	17.4807	17.5037	17.4805	3.26955	14.6987	1.69356	11.4941	0.300974	3.49125	0.24171	3.95659	1.09185	10.6698	0.267982	16.7098	7.22685	1262.91	1011.67	251.242	55.826		54.2314	52.3137		30.5512	81.773	51.9441	29.8289	1.09185	0.369628	0.722224	17.5037	3.51225	13.9914	1262.91	1236.88	26.0269	94.9539		15.1035	87.0216	76.9047	10.1169
1459.56	1431	264.212	72.9936	237.556	159.994	239.111	20.9227	20.9502	18.6353	3.48555	1.67468	0.192954	10.7103	0.280449	44.4637	3.07835	5.63336	1.55457	7.63975	0.19188	25.4795	11.0196	1431	1146.32	284.681	53.9297		210.282	49.7258		29.2812	77.4525	49.1996	28.2529	1.55457	0.526274	1.0283	20.9502	4.20383	16.7464	1431	1401.51	29.491	232.933		31.2783	239.111	212.313	26.7972
1499.81	1469.12	202.739	74.938	166.549	112.171	168.102	28.1755	28.2125	12.1877	2.27958	25.5347	2.94206	34.5955	0.905883	23.2237	1.60784	5.62829	1.55317	11.835	0.297248	29.0797	12.5767	1469.12	1176.85	292.264	96.3223		106.417	90.6612		52.7877	141.896	90.1354	51.7604	1.55317	0.5258	1.02737	28.2125	5.66108	22.5515	1469.12	1438.84	30.2766	177.966		24.7731	168.102	148.944	19.1581
1256.89	1238.15	183.512	63.1565	148.541	100.042	149.836	27.9058	27.9425	8.14774	1.52395	33.0207	3.80458	6.40313	0.167666	35.4911	2.45716	4.69558	1.29578	9.44873	0.237314	16.2799	7.0409	1238.15	991.832	246.316	127.259		56.2536	121.652		70.4639	190.82	121.213	69.6068	1.29578	0.438666	0.857117	27.9425	5.60689	22.3356	1238.15	1212.63	25.5166	161.987		21.5258	149.836	132.821	17.015
1154.13	1115.07	106.172	56.8786	80.0188	53.8928	81.3147	19.9926	20.0189	16.1443	3.01963	9.81824	1.13124	15.9019	0.416392	32.9204	2.27918	4.69598	1.29589	10.7835	0.270839	36.7729	15.9039	1115.07	893.242	221.831	99.8541		6.31758	95.8371		55.6398	150.181	95.3984	54.7827	1.29589	0.438704	0.857191	20.0189	4.01695	16.0019	1115.07	1092.09	22.9802	91.8491		14.3226	81.3147	71.6703	9.6444
1359.42	1322.89	118.039	67.4788	87.3794	58.8502	88.5517	23.536	23.567	12.1782	2.27781	27.468	3.16481	8.55519	0.224018	48.8553	3.3824	4.24807	1.17229	10.0935	0.253508	33.1499	14.337	1322.89	1059.71	263.173	61.5947		56.4441	56.8658		33.2028	88.8963	56.469	32.4274	1.17229	0.396859	0.775429	23.567	4.72891	18.8381	1322.89	1295.62	27.2629	102.85		15.1892	88.5517	78.2145	10.3372
1462.67	1428.13	158.625	72.8473	126.652	85.3006	127.801	24.9943	25.0271	11.549	2.16012	23.2003	2.6731	25.9901	0.680552	5.58419	0.38661	4.16397	1.14908	11.2622	0.282861	34.1574	14.7728	1428.13	1144.02	284.11	110.824		47.8014	105.802		61.2936	165.946	105.413	60.5335	1.14908	0.389002	0.760079	25.0271	5.0219	20.0052	1428.13	1398.7	29.4319	139.045		19.5801	127.801	113.258	14.5432
1313.25	1273.16	209.298	64.9424	177.654	119.65	178.918	24.5103	24.5425	11.3876	2.12994	27.7318	3.1952	8.25135	0.216062	36.5161	2.52812	4.57946	1.26374	11.7965	0.296281	37.5587	16.2438	1273.16	1019.88	253.281	83.4787		125.819	78.5541		45.7	122.99	78.1263	44.8641	1.26374	0.427818	0.835921	24.5425	4.92466	19.6179	1273.16	1246.92	26.2382	184.385		24.9133	178.918	158.797	20.121
1396.48	1381.91	192.882	70.4896	150.073	101.075	151.713	36.4549	36.5028	17.5768	3.28757	6.88106	0.792822	12.7243	0.333186	2.04093	0.1413	5.94072	1.63939	10.0568	0.252586	14.4295	6.24061	1381.91	1106.99	274.915	101.387		91.4943	94.0627		54.7813	147.205	93.5077	53.6969	1.63939	0.554988	1.0844	36.5028	7.32459	29.1783	1381.91	1353.43	28.4793	170.255		22.6262	151.713	134.258	17.4548
1419.33	1385.43	178.324	70.6693	146.285	98.5229	147.524	23.9908	24.0223	16.0846	3.00846	29.3308	3.37943	7.02762	0.184018	34.1477	2.36415	4.49203	1.23961	8.17619	0.205353	31.5285	13.6358	1385.43	1109.82	275.616	127.84		50.4834	123.02		71.2234	193.004	122.6	70.4034	1.23961	0.41965	0.819962	24.0223	4.82027	19.202	1385.43	1356.88	28.552	156.029		22.2943	147.524	130.797	16.7274
1466.56	1443.13	256.699	73.6125	214.819	144.681	216.055	32.318	32.3605	19.3431	3.61793	35.7229	4.11592	12.4141	0.325062	45.9653	3.18232	4.48111	1.2366	8.9493	0.224771	20.243	8.75492	1443.13	1156.04	287.095	76.5962		180.103	70.1028		40.8342	109.7	69.6842	40.0162	1.2366	0.41863	0.817969	32.3605	6.4934	25.8671	1443.13	1413.39	29.7411	225.695		31.0043	216.055	191.958	24.097
1456.95	1420.61	203.664	72.4638	160.736	108.256	162.128	36.2752	36.3229	8.01208	1.49858	28.8977	3.32953	5.69283	0.149067	4.91806	0.340492	5.04675	1.39269	9.36119	0.235116	35.995	15.5675	1420.61	1138	282.615	119.192		84.472	111.903		64.9109	175.421	111.432	63.9897	1.39269	0.471473	0.921219	36.3229	7.28849	29.0344	1420.61	1391.34	29.277	180.764		22.9	162.128	143.724	18.4043
1336.12	1310.33	213.627	66.8381	188.707	127.094	189.959	17.3366	17.3594	18.779	3.51243	15.4206	1.77673	29.8724	0.782209	36.4549	2.52388	4.53877	1.25251	9.43558	0.236984	23.2743	10.0659	1310.33	1049.65	260.674	159.954		53.6729	156.471		90.4386	245.657	156.047	89.6101	1.25251	0.424017	0.828494	17.3594	3.4833	13.8761	1310.33	1283.32	27.0041	186.626		27.0012	189.959	168.658	21.3009
1467.52	1438.74	152.368	73.3883	121.767	82.01	122.805	24.1569	24.1886	17.7537	3.32065	9.94464	1.1458	25.5262	0.668403	22.9265	1.58727	3.76282	1.03838	9.52001	0.239105	27.1975	11.7627	1438.74	1152.52	286.22	154.848		-2.48071	149.995		86.6196	235.576	149.643	85.9327	1.03838	0.351527	0.686854	24.1886	4.85365	19.335	1438.74	1409.09	29.6505	133.123		19.2449	122.805	108.876	13.929
1133.61	1115.38	125.547	56.8944	103.437	69.6648	104.572	16.0751	16.0962	9.00582	1.68445	23.6794	2.72829	9.5229	0.249357	19.2673	1.33394	4.1138	1.13524	8.63213	0.216804	16.8973	7.30792	1115.38	893.491	221.893	96.8631		28.6839	93.6333		54.2992	146.797	93.249	53.5483	1.13524	0.384316	0.750921	16.0962	3.22983	12.8664	1115.38	1092.4	22.9866	109.666		15.8806	104.572	92.537	12.0348
1482.42	1456.72	217.75	74.3057	196.673	132.459	197.939	16.6638	16.6857	7.66639	1.43392	8.06949	0.929751	20.1469	0.527548	44.7115	3.09551	4.58968	1.26656	9.31954	0.23407	22.6074	9.77752	1456.72	1166.92	289.798	155.703		62.047	152.355		88.0817	239.17	151.926	87.2439	1.26656	0.428773	0.837787	16.6857	3.34813	13.3376	1456.72	1426.7	30.0211	192.517		25.2332	197.939	175.77	22.169
1360.11	1320.76	109.278	67.3707	82.3764	55.4807	83.7075	17.1638	17.1863	19.7221	3.68882	35.7303	4.11677	12.8459	0.33637	21.4884	1.4877	4.82356	1.3311	9.64551	0.242257	37.8573	16.373	1320.76	1058.01	262.751	94.1844		15.0936	90.7359		52.7269	142.132	90.2852	51.8464	1.3311	0.450622	0.880478	17.1863	3.44858	13.7378	1320.76	1293.55	27.2192	92.8132		16.4648	83.7075	73.7813	9.92617
1479.65	1458.75	137.753	74.4089	95.1957	64.1145	96.266	35.5882	35.635	9.87299	1.84664	26.7991	3.08774	23.8616	0.624815	13.4792	0.933205	3.87834	1.07026	11.6697	0.293096	19.9682	8.63606	1458.75	1168.54	290.201	106.93		30.8234	99.7795		57.7983	156.508	99.4171	57.0904	1.07026	0.362318	0.70794	35.635	7.15046	28.4846	1458.75	1428.68	30.0628	121.437		16.3162	96.266	85.1696	11.0964
1420.46	1387.38	198.813	70.7685	175.888	118.461	177.325	16.0815	16.1027	18.418	3.4449	8.82737	1.01707	25.9953	0.680688	31.2962	2.16673	5.20678	1.43685	9.67813	0.243076	30.9132	13.3697	1387.38	1111.37	276.003	131.573		67.24	128.342		74.3717	201.277	127.856	73.4213	1.43685	0.486423	0.95043	16.1027	3.23113	12.8715	1387.38	1358.79	28.592	173.604		25.2094	177.325	157.255	20.0696
1416.58	1377.79	259.654	70.2793	220.735	148.665	222.09	31.4623	31.5037	19.332	3.61585	11.455	1.31982	34.9219	0.914429	28.1789	1.95091	4.90999	1.35495	8.37431	0.210329	36.8451	15.9352	1377.79	1103.69	274.095	109.961		149.692	103.64		60.1482	162.433	103.181	59.2519	1.35495	0.458696	0.896254	31.5037	6.32147	25.1822	1377.79	1349.39	28.3944	228.708		30.9457	222.09	197.262	24.828
1445.64	1407.62	257.627	71.8009	213.925	144.079	214.999	36.3977	36.4456	16.2645	3.0421	24.254	2.79449	5.51061	0.144295	31.057	2.15017	3.89277	1.07424	8.04159	0.201973	35.8743	15.5153	1407.62	1127.59	280.03	162.831		94.7962	155.518		89.8081	244.252	155.154	89.0975	1.07424	0.363667	0.710575	36.4456	7.3131	29.1325	1407.62	1378.61	29.0091	228.1		29.527	214.999	191.128	23.8709
1357.04	1337.68	251.449	68.2336	218.502	147.161	219.676	25.9633	25.9974	19.9997	3.74075	7.61062	0.876881	32.6727	0.855534	42.496	2.94213	4.25607	1.1745	12.0444	0.302506	16.4187	7.10094	1337.68	1071.57	266.117	138.059		113.39	132.843		76.8336	208.502	132.445	76.0567	1.1745	0.397607	0.776891	25.9974	5.21659	20.7808	1337.68	1310.11	27.5679	221.118		30.3315	219.676	195.233	24.4435
1330.27	1305.56	147.142	66.5951	113.901	76.7125	115.239	26.5399	26.5748	16.238	3.03716	12.5319	1.4439	21.5955	0.565477	3.05021	0.211175	4.84912	1.33815	11.1948	0.281169	24.4969	10.5947	1305.56	1045.83	259.726	147.123		0.018531	141.791		82.0485	222.501	141.338	81.1633	1.33815	0.45301	0.885144	26.5748	5.33245	21.2424	1305.56	1278.65	26.9059	128.615		18.527	115.239	101.916	13.3228
1427.38	1411.86	123.389	72.0175	94.3724	63.56	96.0267	22.7757	22.8057	7.92571	1.48243	18.144	2.09051	29.306	0.767377	3.66804	0.253949	5.99455	1.65425	8.61648	0.216411	15.2617	6.60053	1411.86	1130.99	280.874	108.274		15.1153	103.698		60.3211	162.364	103.138	59.2269	1.65425	0.560017	1.09423	22.8057	4.57614	18.2295	1411.86	1382.77	29.0967	107.84		15.5492	96.0267	84.5515	11.4751
1494.06	1456.82	197.878	74.3106	173.113	116.592	174.465	18.4694	18.4937	14.7625	2.76118	8.80825	1.01487	34.6734	0.907923	26.9964	1.86904	4.89926	1.35199	9.36916	0.235316	35.3679	15.2963	1456.82	1167	289.818	59.1307		138.748	55.4198		32.4564	86.5242	54.9621	31.5621	1.35199	0.457694	0.894296	18.4937	3.71092	14.7828	1456.82	1426.8	30.0231	173.386		24.4922	174.465	154.762	19.7032
1357.8	1338.53	185.068	68.2771	155.528	104.749	156.6	22.6584	22.6881	10.8494	2.02928	25.6211	2.95201	19.0965	0.500041	13.8679	0.960115	3.88413	1.07186	11.8814	0.298413	18.3015	7.91524	1338.53	1072.25	266.286	70.5625		114.506	66.01		38.4069	103.345	65.6471	37.6979	1.07186	0.362859	0.708998	22.6881	4.55256	18.1356	1338.53	1310.95	27.5854	162.67		22.3982	156.6	139.013	17.5875
1453.86	1421.97	178.149	72.5331	138.907	93.5542	140.412	31.9206	31.9625	10.9235	2.04314	28.5832	3.2933	7.10279	0.185987	8.35017	0.578107	5.45327	1.50487	10.0449	0.252288	31.3115	13.542	1421.97	1139.09	282.885	114.47		63.6788	108.057		62.7547	169.307	107.547	61.7593	1.50487	0.50945	0.995424	31.9625	6.41354	25.549	1421.97	1392.67	29.305	157.093		21.0567	140.412	124.266	16.1461
1378.7	1354.96	144.26	69.115	121.65	81.9314	122.88	14.4619	14.4809	10.6415	1.99038	37.1461	4.2799	15.5617	0.407482	10.6832	0.73963	4.45819	1.23027	8.7925	0.220832	23.0019	9.94813	1354.96	1085.41	269.554	61.4788		82.7809	58.5731		34.2103	91.5531	58.1566	33.3965	1.23027	0.416489	0.813785	14.4809	2.90572	11.5752	1354.96	1327.04	27.924	125.202		19.0575	122.88	108.81	14.07
1128.07	1096.8	220.727	55.9467	197.552	133.052	198.881	15.4127	15.433	10.9163	2.04179	33.4153	3.85004	11.946	0.312806	33.5401	2.32209	4.81655	1.32916	8.30436	0.208572	28.9389	12.5158	1096.8	878.608	218.197	99.7486		120.979	96.6518		56.1232	151.446	96.2019	55.244	1.32916	0.449967	0.879198	15.433	3.09676	12.3363	1096.8	1074.2	22.6037	193.661		27.0663	198.881	176.567	22.3137
1145.94	1129.26	187.665	57.6022	159.09	107.147	160.12	22.0776	22.1066	15.5451	2.90756	18.1379	2.08981	7.32995	0.191935	36.204	2.50651	3.7329	1.03012	9.91216	0.248954	14.1722	6.12936	1129.26	904.606	224.654	103.996		83.6688	99.5601		57.6536	156.184	99.2114	56.9723	1.03012	0.348731	0.681392	22.1066	4.43587	17.6707	1129.26	1105.99	23.2726	164.879		22.7857	160.12	142.183	17.9371
1397.35	1380.57	226.205	70.4213	196.755	132.515	197.753	24.4555	24.4877	17.1114	3.20052	1.4169	0.163252	13.552	0.35486	26.3907	1.82711	3.61616	0.997908	9.76313	0.245211	14.951	6.46616	1380.57	1105.92	274.649	124.391		101.814	119.477		69.0761	187.556	119.14	68.416	0.997908	0.337825	0.660083	24.4877	4.91366	19.574	1380.57	1352.12	28.4518	199.807		26.3981	197.753	175.79	21.9629
1323.51	1293.86	219.333	65.9982	182.36	122.82	183.855	27.5542	27.5904	16.1603	3.02262	35.0021	4.03287	21.2125	0.555448	0.511686	0.0354255	5.41811	1.49517	11.0185	0.276741	29.6209	12.8108	1293.86	1036.46	257.398	104.448		114.885	98.9118		57.4985	154.915	98.4056	56.5095	1.49517	0.506165	0.989006	27.5904	5.53624	22.0542	1293.86	1267.19	26.6647	192.076		27.257	183.855	163.042	20.8124
1483.9	1462.66	155.763	74.6084	109.895	74.0148	111.041	36.9398	36.9884	20.5417	3.84212	28.2318	3.25281	14.1084	0.369428	2.64192	0.182908	4.15166	1.14568	10.7049	0.268865	21.0585	9.10762	1462.66	1171.68	290.979	107.66		48.1029	100.238		58.0968	157.189	99.85	57.339	1.14568	0.387852	0.757831	36.9884	7.42202	29.5664	1462.66	1432.51	30.1434	136.089		19.6735	111.041	98.3032	12.7379
1223.43	1193.27	194.934	60.8674	159.022	107.102	160.202	28.0815	28.1184	18.8842	3.53211	17.8163	2.05276	31.9936	0.837752	39.5929	2.74113	4.27408	1.17947	7.60563	0.191023	27.421	11.8593	1193.27	955.885	237.388	146.303		48.6313	140.66		81.3253	220.806	140.261	80.5451	1.17947	0.399289	0.780178	28.1184	5.64219	22.4762	1193.27	1168.68	24.5918	170.695		24.2391	160.202	142.152	18.0494
1383.55	1349.91	253.111	68.8575	210.108	141.508	211.171	37.3319	37.381	13.267	2.48145	9.88043	1.1384	24.9421	0.65311	34.9707	2.42112	3.85086	1.06268	11.4094	0.286558	31.2106	13.4983	1349.91	1081.36	268.55	71.3744		181.737	63.8736		37.1759	99.9868	63.5139	36.4729	1.06268	0.359751	0.702925	37.381	7.50079	29.8802	1349.91	1322.09	27.82	224.7		28.4109	211.171	187.72	23.4511
1205.56	1183.47	264.893	60.3675	235.318	158.487	236.461	21.624	21.6525	16.4705	3.08064	22.885	2.63676	32.3047	0.845898	18.4744	1.27904	4.13972	1.14239	8.60804	0.2162	20.8042	8.99763	1183.47	948.034	235.438	149.083		115.81	144.738		83.6496	227.245	144.351	82.8939	1.14239	0.386737	0.755652	21.6525	4.34475	17.3077	1183.47	1159.08	24.3898	232.786		32.1066	236.461	210.234	26.2267
1420.98	1400.3	164.775	71.4276	129.709	87.3589	131.222	25.9839	26.018	19.2082	3.5927	30.0791	3.46565	9.05612	0.237135	9.31328	0.644787	5.48331	1.51316	9.53519	0.239486	20.0324	8.66383	1400.3	1121.73	278.574	53.9311		110.844	48.7104		28.6787	75.876	48.1982	27.6778	1.51316	0.512256	1.00091	26.018	5.22073	20.7973	1400.3	1371.44	28.8583	143.306		21.4687	131.222	116.058	15.1632
1194.25	1169.65	214.317	59.6625	180.348	121.465	181.54	26.1389	26.1732	18.3357	3.42951	23.3029	2.68491	9.78455	0.256208	40.7303	2.81988	4.31991	1.19211	9.25976	0.232568	21.7774	9.41854	1169.65	936.961	232.689	96.9818		117.335	91.7299		53.2328	143.771	91.3264	52.4443	1.19211	0.403571	0.788544	26.1732	5.25187	20.9214	1169.65	1145.55	24.105	188.167		26.1493	181.54	161.187	20.3535
1398.34	1376.6	204.833	70.2189	181.407	122.178	182.747	14.4959	14.515	17.0455	3.18819	29.853	3.4396	28.9487	0.758021	19.8923	1.3772	4.85481	1.33972	7.40314	0.185937	20.3582	8.80472	1376.6	1102.74	273.86	107.851		96.9823	104.939		60.8869	164.486	104.485	60.0007	1.33972	0.453541	0.886182	14.515	2.91254	11.6024	1376.6	1348.23	28.37	178.22		26.6136	182.747	162.161	20.5855
1288.46	1271.18	243.792	64.8414	218.524	147.176	219.925	16.7243	16.7463	19.4644	3.64062	25.7282	2.96435	10.3029	0.269781	3.07511	0.212899	5.07721	1.4011	9.80417	0.246241	17.0642	7.38012	1271.18	1018.29	252.887	64.9536		178.838	61.5933		36.0244	96.2167	61.119	35.0977	1.4011	0.474318	0.926778	16.7463	3.36027	13.386	1271.18	1244.98	26.1974	213.298		30.4936	219.925	195.298	24.6271
1173.25	1136.83	274.625	57.9884	242.908	163.599	243.914	25.7707	25.8046	15.7154	2.9394	13.4372	1.5482	7.21992	0.189054	11.864	0.821383	3.64574	1.00607	9.15492	0.229935	35.6025	15.3978	1136.83	910.671	226.16	141.948		132.677	136.77		79.0105	214.775	136.43	78.345	1.00607	0.340588	0.665482	25.8046	5.17789	20.6267	1136.83	1113.4	23.4286	242.98		31.6449	243.914	216.98	26.934
1158.27	1141.39	198.996	58.2211	177.679	119.667	178.736	15.3768	15.397	16.4778	3.082	10.5539	1.216	11.7602	0.307942	32.8066	2.2713	3.82848	1.0565	10.2701	0.257943	14.6023	6.31538	1141.39	914.326	227.067	147.544		51.4528	144.454		83.4464	226.844	144.096	82.7475	1.0565	0.357661	0.69884	15.397	3.08953	12.3075	1141.39	1117.87	23.5226	174.524		24.4723	178.736	158.778	19.9579
1143.59	1122.16	242.263	57.2403	198.586	133.748	200.164	35.5811	35.6279	10.9098	2.04058	32.2771	3.7189	18.8971	0.494821	3.94316	0.272997	5.71777	1.57786	8.65246	0.217315	21.153	9.14848	1122.16	898.922	223.242	110.87		131.393	103.721		60.2989	162.442	103.187	59.2552	1.57786	0.53416	1.0437	35.6279	7.14903	28.4789	1122.16	1099.04	23.1263	214.142		28.1217	200.164	177.54	22.6239
1154.57	1126.4	110.154	57.4565	74.069	49.8856	75.3742	28.8238	28.8617	16.2337	3.03635	20.8301	2.4	9.17588	0.24027	32.9138	2.27872	4.72954	1.30515	9.61669	0.241533	25.8877	11.1962	1126.4	902.317	224.085	127.398		-17.2439	121.607		70.4423	190.744	121.165	69.579	1.30515	0.441838	0.863316	28.8617	5.79133	23.0703	1126.4	1103.19	23.2137	95.7766		14.3774	75.3742	66.3624	9.01181
1277.27	1247.85	205.458	63.6512	183.076	123.302	184.559	16.0576	16.0787	11.6777	2.18419	18.6241	2.14584	9.49318	0.248579	3.8256	0.264858	5.37581	1.4835	9.60321	0.241194	29.1585	12.6108	1247.85	999.602	248.245	117.495		87.9622	114.269		66.312	179.098	113.767	65.3307	1.4835	0.502214	0.981285	16.0787	3.22632	12.8524	1247.85	1222.13	25.7165	180.518		24.94	184.559	163.679	20.88
1183.21	1152.92	254.543	58.8093	221.911	149.458	223.057	27.6154	27.6517	15.2822	2.85839	3.85654	0.444343	10.7741	0.28212	28.2227	1.95394	4.15177	1.14571	9.9166	0.249065	28.3285	12.2518	1152.92	923.563	229.361	78.698		175.845	73.1495		42.5413	114.545	72.7616	41.7834	1.14571	0.387863	0.757852	27.6517	5.54853	22.1031	1152.92	1129.16	23.7602	225.48		29.0631	223.057	198.27	24.7872
1377.1	1339.01	177.795	68.3014	135.436	91.2165	136.501	33.3388	33.3826	19.1232	3.57681	28.6176	3.29726	32.4429	0.849518	24.0777	1.66697	3.85898	1.06492	7.48248	0.18793	36.4202	15.7514	1339.01	1072.63	266.381	85.8212		91.9741	79.1227		45.9337	123.992	78.7622	45.2293	1.06492	0.36051	0.704407	33.3826	6.6985	26.6841	1339.01	1311.42	27.5953	155.378		22.417	136.501	121.08	15.4207
1104.29	1081.2	192.361	55.1508	168.926	113.772	170.067	15.4995	15.5199	12.9944	2.43048	34.2858	3.95034	7.64051	0.200067	26.4683	1.83248	4.13671	1.14156	7.68891	0.193115	21.2593	9.19444	1081.2	866.108	215.093	94.4311		97.93	91.317		52.972	143.147	90.9305	52.2169	1.14156	0.386455	0.755102	15.5199	3.11419	12.4057	1081.2	1058.92	22.2821	168.237		24.1246	170.067	150.983	19.0843
1288.47	1260.16	251.936	64.2795	207.469	139.73	208.751	37.5236	37.573	14.2725	2.66953	19.0538	2.19534	18.2914	0.47896	10.6143	0.734859	4.64667	1.28229	10.6987	0.26871	27.5743	11.9256	1260.16	1009.47	250.696	85.802		166.134	78.2627		45.5413	122.522	77.8286	44.6932	1.28229	0.434097	0.848189	37.573	7.53933	30.0337	1260.16	1234.19	25.9703	223.138		28.7985	208.751	185.408	23.3429
1409.43	1382.66	148.725	70.5279	114.943	77.414	116.46	28.2112	28.2483	10.031	1.8762	13.2018	1.52108	13.7023	0.358796	34.9294	2.41827	5.49926	1.51756	10.3828	0.260775	24.3481	10.5303	1382.66	1107.6	275.065	73.5155		75.2097	67.8473		39.6702	106	67.3335	38.6663	1.51756	0.513746	1.00382	28.2483	5.66825	22.5801	1382.66	1354.17	28.4948	131.172		17.5528	116.46	102.882	13.5784
1342.83	1318.69	262.117	67.2647	217.503	146.489	218.469	37.2273	37.2762	7.43722	1.39106	36.7099	4.22964	20.5052	0.536928	25.7601	1.78345	3.50066	0.966036	8.52926	0.214221	22.3566	9.66902	1318.69	1056.35	262.338	91.2585		170.859	83.7787		48.5612	131.374	83.4517	47.9222	0.966036	0.327035	0.639	37.2762	7.47978	29.7965	1318.69	1291.51	27.1764	232.727		29.3902	218.469	194.3	24.1692
1112.67	1078.58	128.188	55.0171	101.187	68.1496	102.7	19.2525	19.2778	7.50519	1.40377	33.6681	3.87918	24.5086	0.641759	43.1008	2.984	5.48116	1.51257	11.3676	0.285508	31.1046	13.4525	1078.58	864.009	214.571	147.022		-18.8346	143.154		82.9128	224.554	142.642	81.9123	1.51257	0.512056	1.00052	19.2778	3.86825	15.4096	1078.58	1056.35	22.2281	111.402		16.7854	102.7	90.6048	12.0948
1185.53	1170.68	206.519	59.7152	179.787	121.087	181.382	20.514	20.5409	15.9031	2.97451	4.19693	0.483562	34.6893	0.908339	1.91534	0.132605	5.78048	1.59517	9.12055	0.229072	14.7138	6.3636	1170.68	937.79	232.894	150.101		56.418	145.979		84.5737	228.958	145.439	83.5186	1.59517	0.540019	1.05515	20.5409	4.12171	16.4192	1170.68	1146.56	24.1263	181.111		25.4081	181.382	160.767	20.6157
1287.45	1254.29	141.815	63.98	96.9092	65.2685	98.3782	36.0282	36.0756	18.6816	3.4942	27.4362	3.16115	17.249	0.451665	6.23741	0.431835	5.32329	1.46901	10.1202	0.254179	32.7246	14.1531	1254.29	1004.77	249.527	129.825		11.99	122.586		71.0814	192.198	122.089	70.1097	1.46901	0.497307	0.971698	36.0756	7.23886	28.8367	1254.29	1228.44	25.8493	123.611		18.2043	98.3782	86.7784	11.5998
1321.67	1303.48	224.007	66.489	191.082	128.694	192.191	25.1146	25.1476	13.6508	2.55325	27.0143	3.11254	30.8394	0.80753	2.97477	0.205952	4.01582	1.1082	7.77436	0.195261	17.984	7.77794	1303.48	1044.17	259.313	74.8126		149.194	69.7665		40.5811	109.239	69.3914	39.8481	1.1082	0.375162	0.733036	25.1476	5.04608	20.1016	1303.48	1276.62	26.863	196.906		27.1005	192.191	170.75	21.441
1272.5	1251.4	265.359	63.8324	240.311	161.85	241.955	17.5487	17.5718	7.40377	1.3848	30.8076	3.54959	23.3079	0.610317	44.2797	3.06561	5.95854	1.64431	11.4336	0.287167	18.0335	7.79932	1251.4	1002.45	248.952	140.023		125.336	136.497		79.1518	214.005	135.941	78.0641	1.64431	0.556653	1.08765	17.5718	3.52592	14.0459	1251.4	1225.61	25.7897	233.761		31.5986	241.955	214.79	27.1654
1331.61	1304.33	160.666	66.5324	135.808	91.4668	137.048	17.9227	17.9463	7.61548	1.4244	30.0525	3.46259	19.7198	0.516362	16.6654	1.15379	4.49357	1.24004	10.7129	0.269066	26.1274	11.2999	1304.33	1044.85	259.482	146.917		13.7495	143.316		82.8785	224.954	142.896	82.0582	1.24004	0.419794	0.820243	17.9463	3.60107	14.3452	1304.33	1277.45	26.8806	140.737		19.929	137.048	121.447	15.6008
1182.21	1164.47	132.116	59.3985	91.5464	61.6567	92.7373	35.6318	35.6787	14.2416	2.66375	0.674207	0.0776808	25.8406	0.676636	39.6429	2.74459	4.31562	1.19093	11.2213	0.281835	14.993	6.48432	1164.47	932.815	231.659	155.908		-23.7916	148.748		85.9751	233.532	148.345	85.1874	1.19093	0.40317	0.787761	35.6787	7.15922	28.5195	1164.47	1140.48	23.9983	116.725		15.3912	92.7373	81.9369	10.8004
1120.08	1099.78	115.604	56.0985	79.0087	53.2125	80.0439	27.1162	27.1519	15.5431	2.90719	37.6651	4.3397	34.1426	0.894024	0.983937	0.0681209	3.75145	1.03524	10.6571	0.267664	20.2257	8.74745	1099.78	880.992	218.789	78.3878		37.2166	72.9395		42.3691	114.273	72.5891	41.6844	1.03524	0.350464	0.684779	27.1519	5.44824	21.7036	1099.78	1077.12	22.665	99.4783		16.126	80.0439	70.7167	9.32716
1493.09	1465.6	176.044	74.7586	155.014	104.402	156.205	14.9458	14.9654	20.3737	3.81069	2.39786	0.276276	22.5013	0.589195	32.934	2.28012	4.3173	1.19139	7.86166	0.197454	25.2103	10.9032	1465.6	1174.04	291.565	73.6186		102.426	70.6157		41.1076	110.532	70.2124	40.3195	1.19139	0.403327	0.788067	14.9654	3.00293	11.9625	1465.6	1435.4	30.2041	153.459		22.5854	156.205	138.578	17.6278
1481.08	1452.54	211.261	74.0922	168.026	113.165	169.571	34.1434	34.1883	16.9194	3.1646	31.8475	3.66941	15.5057	0.406016	36.6143	2.53492	5.59961	1.54526	10.4228	0.261779	26.0104	11.2493	1452.54	1163.57	288.966	65.4835		145.777	58.6233		34.3862	91.4643	58.1002	33.3641	1.54526	0.523121	1.02214	34.1883	6.86017	27.3282	1452.54	1422.6	29.9349	185.508		25.7524	169.571	150.26	19.3106
1478.82	1460.55	135.749	74.501	109.784	73.9399	111.384	20.4111	20.438	10.8382	2.02717	7.75261	0.89324	29.7657	0.779415	47.2998	3.27471	5.79857	1.60016	9.01762	0.226487	14.9901	6.4831	1460.55	1169.99	290.56	117.235		18.5133	113.134		65.7149	177.249	112.593	64.6564	1.60016	0.541708	1.05845	20.438	4.10104	16.3369	1460.55	1430.45	30.1001	118.696		17.053	111.384	98.2947	13.0897
1351.42	1336.52	220.532	68.1745	174.935	117.819	176.52	37.2302	37.2792	12.7227	2.37966	33.3383	3.84117	10.0119	0.262162	14.2971	0.989834	5.74657	1.58581	9.93889	0.249625	13.909	6.0155	1336.52	1070.64	265.886	79.0875		141.445	71.6072		41.8612	111.883	71.0703	40.8122	1.58581	0.53685	1.04896	37.2792	7.48037	29.7988	1336.52	1308.98	27.544	194.721		25.8112	176.52	156.434	20.0862
1149.52	1123.03	209.857	57.2844	165.142	111.223	166.124	37.7816	37.8313	12.0963	2.26249	23.5856	2.71748	25.7354	0.673881	26.5996	1.84157	3.55829	0.98194	9.8923	0.248455	24.6512	10.6614	1123.03	899.615	223.414	109.095		100.763	101.504		58.7471	159.269	101.171	58.0976	0.98194	0.332419	0.64952	37.8313	7.59115	30.2401	1123.03	1099.88	23.1442	185.803		24.0549	166.124	147.574	18.5496
1212.09	1179.58	129.734	60.1689	92.9464	62.5996	94.1767	31.1574	31.1983	11.4653	2.14446	11.184	1.2886	24.5862	0.643789	7.83929	0.542737	4.45813	1.23026	11.2418	0.28235	31.9692	13.8264	1179.58	944.914	234.664	127.623		2.11077	121.363		70.2676	190.401	120.947	69.4538	1.23026	0.416483	0.813774	31.1983	6.2602	24.9381	1179.58	1155.27	24.3096	114.24		15.4946	94.1767	83.1942	10.9825
1425.1	1398.45	190.298	71.3333	147.752	99.5113	148.966	36.9117	36.9602	10.3994	1.94511	15.836	1.82459	12.6318	0.330764	17.4418	1.20755	4.39748	1.21352	10.8115	0.271541	25.4429	11.0038	1398.45	1120.24	278.206	69.9524		120.345	62.5361		36.4782	97.8008	62.1253	35.6755	1.21352	0.410817	0.802704	36.9602	7.41637	29.5439	1398.45	1369.63	28.8202	169		21.2979	148.966	132.101	16.8643
1168.37	1136.38	217.908	57.9656	195.933	131.961	197.407	17.4562	17.4791	10.0671	1.88295	0.662722	0.0763575	32.4633	0.850053	37.1162	2.56966	5.34154	1.47404	8.47347	0.21282	29.4164	12.7223	1136.38	910.313	226.071	89.8126		128.096	86.3052		50.2494	135.081	85.8062	49.2743	1.47404	0.499012	0.975028	17.4791	3.50733	13.9718	1136.38	1112.96	23.4194	192.249		25.6593	197.407	175.152	22.2555
1181.76	1148.55	237.311	58.586	197.888	133.278	198.855	34.1277	34.1725	13.1217	2.45429	5.57566	0.642416	34.7815	0.910752	3.3952	0.23506	3.50344	0.966803	11.0145	0.27664	32.981	14.264	1148.55	920.057	228.49	150.733		86.5781	143.876		83.0725	225.982	143.549	82.433	0.966803	0.327295	0.639508	34.1725	6.857	27.3155	1148.55	1124.88	23.67	210.405		26.9066	198.855	176.795	22.0599
1122.71	1095.12	190.001	55.861	166.376	112.055	167.86	15.7723	15.793	12.6136	2.35924	26.5182	3.05537	26.515	0.694296	21.2735	1.47283	5.37697	1.48382	9.52036	0.239113	26.1091	11.292	1095.12	877.261	217.862	134.849		55.1517	131.68		76.3106	206.507	131.178	75.3291	1.48382	0.502322	0.981496	15.793	3.169	12.624	1095.12	1072.55	22.5691	165.823		24.1781	167.86	148.776	19.084
1387.58	1361.31	202.644	69.4388	175.068	117.908	176.472	18.6018	18.6263	14.3937	2.69219	37.2001	4.28612	11.8701	0.310819	13.2428	0.916839	5.08779	1.40402	10.2417	0.25723	25.3525	10.9647	1361.31	1090.49	270.817	72.4189		130.225	68.6814		40.0962	107.374	68.2061	39.1674	1.40402	0.475306	0.92871	18.6263	3.73752	14.8888	1361.31	1333.25	28.0548	176.973		25.6716	176.472	156.517	19.955
1160.27	1120.96	155.736	57.1791	132.723	89.3891	134.362	18.9469	18.9718	7.83852	1.46612	4.35729	0.502039	6.86866	0.179856	19.2093	1.32992	5.93995	1.63918	10.1032	0.253752	37.9764	16.4245	1120.96	897.961	223.003	74.0713		81.6644	70.2644		41.115	109.74	69.7095	40.0308	1.63918	0.554916	1.08426	18.9718	3.80685	15.165	1120.96	1097.86	23.1016	137.515		18.2203	134.362	118.774	15.5883
1289.38	1271.2	170.382	64.8426	140.182	94.4129	141.57	24.5592	24.5915	16.6996	3.12349	1.25361	0.144438	25.6674	0.672102	4.68351	0.324254	5.02858	1.38768	11.1593	0.280277	17.8526	7.7211	1271.2	1018.31	252.892	65.996		104.386	61.0616		35.7128	95.3867	60.5918	34.7949	1.38768	0.469775	0.917903	24.5915	4.93448	19.657	1271.2	1245.01	26.1978	149.483		20.8987	141.57	125.38	16.1894
1168.7	1135.04	202.948	57.8971	172.605	116.25	173.778	22.0345	22.0635	16.712	3.12581	31.1691	3.59124	6.31099	0.165253	47.2712	3.27272	4.25157	1.17325	8.90924	0.223764	30.3892	13.1431	1135.04	909.237	225.803	99.6419		103.306	95.2147		55.2251	149.267	94.8175	54.4491	1.17325	0.397186	0.776068	22.0635	4.42722	17.6363	1135.04	1111.65	23.3917	177.724		25.2236	173.778	154.273	19.5055
1177.21	1156.95	226.493	59.0145	192.172	129.428	193.363	24.8446	24.8773	18.5856	3.47626	37.172	4.28288	11.0354	0.288962	33.6643	2.33068	4.31815	1.19163	8.10789	0.203638	17.9313	7.75513	1156.95	926.785	230.161	55.0068		171.486	50.015		29.2777	78.1011	49.6116	28.4895	1.19163	0.403406	0.788222	24.8773	4.99183	19.8854	1156.95	1133.1	23.8431	198.3		28.1926	193.363	171.739	21.6249
1334.34	1312.03	254.72	66.9251	215.526	145.157	216.76	32.0665	32.1087	18.0866	3.38292	14.0817	1.62246	22.5788	0.591225	23.0113	1.59314	4.4707	1.23373	10.1335	0.254512	20.7134	8.95834	1312.03	1051.02	261.013	67.735		186.985	61.2921		35.7733	95.8316	60.8744	34.9572	1.23373	0.417657	0.816068	32.1087	6.44286	25.6658	1312.03	1284.99	27.0392	224.766		29.9537	216.76	192.589	24.1708
1198.48	1170.23	270.868	59.692	236.338	159.174	237.476	25.0919	25.1249	20.4717	3.82903	29.5881	3.40908	29.0841	0.761566	41.4334	2.86856	4.12413	1.13809	10.6156	0.266622	25.3841	10.9784	1170.23	937.425	232.804	71.273		199.595	66.2315		38.5651	103.659	65.8462	37.8123	1.13809	0.38528	0.752806	25.1249	5.04152	20.0834	1170.23	1146.11	24.1169	237.51		33.3577	237.476	211.143	26.3329
1365.38	1330.75	153.93	67.88	129.042	86.9102	130.679	16.9166	16.9389	20.5731	3.848	16.735	1.92817	9.18564	0.240526	47.4139	3.28261	5.93067	1.63662	11.7568	0.295284	31.3422	13.5552	1330.75	1066.01	264.738	60.2042		93.7256	56.8053		33.3849	88.5535	56.2512	32.3023	1.63662	0.554049	1.08257	16.9389	3.39892	13.5399	1330.75	1303.33	27.425	133.148		20.7821	130.679	115.489	15.1904
1304.28	1275.21	224.901	65.0467	186.44	125.568	187.523	32.0441	32.0863	8.64814	1.61755	22.4665	2.58855	32.0667	0.839666	2.14632	0.148596	3.92578	1.08335	9.78903	0.245861	28.9234	12.5091	1275.21	1021.52	253.688	78.4568		146.444	72.0185		41.8627	112.798	71.6517	41.1461	1.08335	0.36675	0.7166	32.0863	6.43837	25.6479	1275.21	1248.93	26.2803	199.155		25.7466	187.523	166.602	20.9217
1317.89	1287.44	144.391	65.6708	106.132	71.4801	107.542	30.7365	30.7769	7.63245	1.42757	36.9089	4.25257	5.5725	0.145916	19.5372	1.35262	5.10839	1.4097	9.78998	0.245885	29.0968	12.5841	1287.44	1031.32	256.122	161.745		-17.3545	155.569		89.9944	244.154	155.092	89.0619	1.4097	0.477231	0.932471	30.7769	6.17563	24.6013	1287.44	1260.91	26.5324	127.138		17.2523	107.542	94.9974	12.5444
1115.19	1076.55	109.456	54.9138	73.099	49.2323	74.09	30.6754	30.7157	9.77461	1.82824	19.708	2.27072	11.1294	0.291422	36.0568	2.49632	3.5914	0.991076	10.341	0.259724	36.1341	15.6277	1076.55	862.386	214.168	86.0299		23.4259	79.8666		46.3264	125.202	79.5311	45.6708	0.991076	0.335512	0.655564	30.7157	6.16335	24.5523	1076.55	1054.37	22.1864	96.5051		12.9508	74.09	65.4339	8.65613
1318.4	1301.83	152.498	66.4046	112.986	76.0961	114.2	29.7536	29.7927	19.5504	3.6567	36.5442	4.21054	14.769	0.386726	39.2008	2.71399	4.39818	1.21371	10.0139	0.251509	13.856	5.99261	1301.83	1042.84	258.984	162.789		-10.2909	156.811		90.6155	246.212	156.4	89.8127	1.21371	0.410882	0.80283	29.7927	5.97815	23.8146	1301.83	1275	26.8289	132.374		20.1236	114.2	101.075	13.1248
1238.19	1211.41	206.607	61.7925	167.687	112.937	169.086	30.8346	30.8752	12.5639	2.34995	28.2546	3.25543	28.0712	0.735044	44.0842	3.05208	5.0712	1.39944	12.1776	0.305853	23.7301	10.263	1211.41	970.412	240.996	99.7852		106.822	93.5898		54.3977	146.588	93.1161	53.472	1.39944	0.473756	0.925681	30.8752	6.19535	24.6798	1211.41	1186.44	24.9655	181.7		24.9076	169.086	149.929	19.1574
1108.42	1075.56	178.817	54.8628	146.861	98.9108	148.354	25.1937	25.2268	18.2234	3.4085	6.45232	0.743423	33.0147	0.86449	11.2044	0.775713	5.41115	1.49325	8.76386	0.220113	32.0848	13.8764	1075.56	861.586	213.97	118.279		60.5384	113.217		65.7123	177.436	112.711	64.7246	1.49325	0.505515	0.987734	25.2268	5.06197	20.1649	1075.56	1053.39	22.1658	156.41		22.4073	148.354	131.362	16.9923
1417.74	1390.84	200.836	70.9451	170.029	114.515	171.584	23.4026	23.4334	9.45278	1.76805	26.3409	3.03494	31.3896	0.821936	48.4882	3.35698	5.63728	1.55565	7.70753	0.193582	23.5429	10.1821	1390.84	1114.15	276.692	58.6136		142.223	53.9115		31.6853	84.0412	53.3849	30.6563	1.55565	0.52664	1.02901	23.4334	4.7021	18.7313	1390.84	1362.18	28.6634	176.457		24.3792	171.584	152.05	19.5344
1191.21	1153.7	207.865	58.8489	179.685	121.018	180.859	20.9152	20.9427	16.9157	3.16391	15.6428	1.80234	33.4202	0.875108	36.6998	2.54084	4.25216	1.17342	8.85856	0.222492	34.9633	15.1213	1153.7	924.186	229.516	65.0931		142.772	60.8908		35.5147	95.2321	60.4936	34.7385	1.17342	0.397241	0.776177	20.9427	4.20231	16.7403	1153.7	1129.93	23.7763	182.025		25.8404	180.859	160.591	20.2672
1351.77	1328.16	134.364	67.7481	93.6657	63.084	94.7908	31.7499	31.7916	16.1269	3.01638	34.604	3.987	22.1674	0.580454	16.0305	1.10984	4.07702	1.12509	7.87559	0.197803	22.4921	9.72765	1328.16	1063.94	264.223	104.423		29.9413	98.0434		56.827	153.745	97.6626	56.0828	1.12509	0.38088	0.744207	31.7916	6.37925	25.4124	1328.16	1300.79	27.3717	116.897		17.4671	94.7908	83.8151	10.9757
1231.59	1196.08	180.689	61.0107	162.149	109.207	163.715	13.5225	13.5402	8.89932	1.66453	9.10996	1.04963	17.3314	0.453824	46.0766	3.19002	5.67427	1.56586	10.5883	0.265937	32.3144	13.9757	1196.08	958.135	237.947	104.643		76.0458	101.926		59.2624	159.622	101.396	58.2266	1.56586	0.530096	1.03576	13.5402	2.71696	10.8233	1196.08	1171.43	24.6497	158.794		21.8949	163.715	145.02	18.6949
1354.08	1323.25	194.459	67.4972	168.909	113.761	170.409	18.4481	18.4723	8.84906	1.65513	30.2082	3.48053	9.14927	0.239574	14.1396	0.978924	5.43362	1.49945	8.0699	0.202684	29.8546	12.9118	1323.25	1060	263.245	102.343		92.1163	98.6359		57.3421	154.479	98.1283	56.3503	1.49945	0.507614	0.991837	18.4723	3.70662	14.7657	1323.25	1295.97	27.2703	170.863		23.5955	170.409	151.04	19.369
1409.9	1374.78	107.497	70.1257	83.2002	56.0355	84.7497	17.0081	17.0304	12.8784	2.40877	19.5654	2.25429	32.0336	0.8388	16.8031	1.16333	5.61526	1.54957	8.55081	0.214762	33.9631	14.6888	1374.78	1101.28	273.496	146.612		-39.1156	143.195		82.9537	224.599	142.67	81.9287	1.54957	0.524583	1.02499	17.0304	3.41729	13.6131	1374.78	1346.44	28.3323	92.3914		15.1054	84.7497	74.5601	10.1896
1270.42	1236.72	152.646	63.0837	115.634	77.8798	117.214	29.1236	29.1619	10.8418	2.02784	31.1858	3.59317	17.4395	0.456654	27.8355	1.92713	5.72597	1.58013	7.63838	0.191845	31.7721	13.7412	1236.72	990.69	246.032	84.9984		67.6472	79.1469		46.1882	123.755	78.6119	45.143	1.58013	0.534926	1.0452	29.1619	5.85157	23.3103	1236.72	1211.23	25.4872	133.779		18.867	117.214	103.511	13.7029
1353.56	1326.62	244.532	67.6695	214.16	144.237	215.256	23.9165	23.948	16.6887	3.12146	13.3796	1.54157	17.3311	0.453814	22.0578	1.52713	3.97044	1.09568	8.40664	0.211141	25.4072	10.9884	1326.62	1062.71	263.917	67.5068		177.025	62.7014		36.5181	98.1238	62.3305	35.7934	1.09568	0.370923	0.724753	23.948	4.80536	19.1426	1326.62	1299.28	27.34	215.55		28.9813	215.256	191.342	23.9134
1185.06	1166.12	182.91	59.4823	140.876	94.8804	142.028	36.9039	36.9524	18.0818	3.38201	0.724928	0.0835247	9.38306	0.245695	10.9886	0.760773	4.17368	1.15176	8.70984	0.218756	18.1773	7.86152	1166.12	934.131	231.986	119.575		63.3354	112.16		64.9461	175.955	111.77	64.1842	1.15176	0.38991	0.761852	36.9524	7.4148	29.5376	1166.12	1142.08	24.0321	162.022		20.8888	142.028	125.953	16.0753
1374.96	1342.17	270.03	68.4624	228.476	153.879	229.519	36.4418	36.4897	13.3655	2.49988	5.61289	0.646705	23.0048	0.602382	12.5616	0.869677	3.78173	1.0436	10.8454	0.272394	31.9222	13.8061	1342.17	1075.16	267.009	137.883		132.148	130.561		75.4622	204.979	130.208	74.7718	1.0436	0.353293	0.690306	36.4897	7.32195	29.1677	1342.17	1314.51	27.6603	239.969		30.0615	229.519	204.108	25.4116
1160.69	1131.88	144.088	57.7358	98.9422	66.6378	100.396	37.7055	37.7551	20.3142	3.79957	13.297	1.53205	14.2768	0.373839	41.6034	2.88033	5.26925	1.45409	9.20042	0.231078	25.9321	11.2154	1131.88	906.704	225.174	61.432		82.656	53.8561		31.6061	84.0081	53.3638	30.6442	1.45409	0.492258	0.961833	37.7551	7.57587	30.1792	1131.88	1108.55	23.3265	126.218		17.8698	100.396	88.5898	11.8065
1406.52	1377.95	139.171	70.2874	100.887	67.9476	101.927	34.6317	34.6772	7.86027	1.47019	5.31436	0.61231	10.4953	0.274819	11.9671	0.828517	3.76735	1.03963	8.3411	0.209495	27.7477	12.0006	1377.95	1103.82	274.127	74.0432		65.1275	67.0849		39.0092	105.054	66.7329	38.3215	1.03963	0.351949	0.68768	34.6772	6.95827	27.719	1377.95	1349.55	28.3976	124.267		14.904	101.927	90.2426	11.6841
1174.33	1156.6	219.62	58.9966	181.703	122.377	183.216	32.5261	32.5688	13.6075	2.54515	2.68447	0.309299	28.2975	0.74097	6.54565	0.453175	5.48129	1.51261	9.58108	0.240638	17.2756	7.47153	1156.6	926.505	230.092	126.252		93.3685	119.717		69.454	187.658	119.205	68.4534	1.51261	0.512068	1.00054	32.5688	6.5352	26.0336	1156.6	1132.76	23.8359	194.347		25.2737	183.216	162.46	20.7557
1223.45	1196.88	264.011	61.0514	230.538	155.268	231.579	27.9543	27.9911	11.8666	2.21952	15.6385	1.80184	5.7713	0.151121	11.291	0.781709	3.77285	1.04115	10.6849	0.268363	25.7929	11.1552	1196.88	958.773	238.105	120.73		143.281	115.113		66.5902	180.662	114.761	65.9016	1.04115	0.352464	0.688685	27.9911	5.61663	22.3744	1196.88	1172.21	24.6661	234.157		29.8546	231.579	205.948	25.6315
1168.41	1152.6	187.96	58.7927	154.092	103.781	155.313	26.6744	26.7095	18.0489	3.37587	18.5745	2.14011	8.3079	0.217542	21.5779	1.4939	4.42494	1.2211	8.1126	0.203756	14.3165	6.19176	1152.6	923.303	229.297	157.91		30.0499	152.55		88.1726	239.502	152.137	87.3648	1.2211	0.413383	0.807716	26.7095	5.35947	21.35	1152.6	1128.85	23.7536	164.973		22.9864	155.313	137.761	17.5524
1269.21	1234.99	128.552	62.9951	95.8264	64.5392	97.2623	24.8487	24.8813	9.84765	1.84191	35.157	4.05072	8.53012	0.223361	6.74948	0.467287	5.20325	1.43588	11.6582	0.292809	33.7621	14.6018	1234.99	989.299	245.686	105.269		23.2836	100.276		58.2544	157.095	99.7901	57.3046	1.43588	0.486093	0.949786	24.8813	4.99265	19.8887	1234.99	1209.53	25.4514	112.151		16.4015	97.2623	85.8055	11.4568
1159.75	1144.5	164.09	58.3794	137.276	92.4557	138.356	22.2636	22.2929	9.81101	1.83505	4.03554	0.464967	33.0417	0.865197	10.6725	0.738892	3.91329	1.0799	10.9699	0.27552	14.5102	6.27552	1144.5	916.812	227.685	112.052		52.0375	107.579		62.2817	168.781	107.213	61.5674	1.0799	0.365584	0.714321	22.2929	4.47325	17.8196	1144.5	1120.91	23.5866	144.689		19.4003	138.356	122.725	15.6306
1495.54	1480.34	226.045	75.5103	203.326	136.941	204.645	15.5002	15.5206	8.82059	1.6498	32.0796	3.69614	11.8664	0.310721	10.2698	0.71101	4.77847	1.31866	8.87462	0.222895	14.4912	6.26733	1480.34	1185.84	294.496	110.731		115.314	107.617		62.4151	168.713	107.171	61.5428	1.31866	0.44641	0.872248	15.5206	3.11433	12.4062	1480.34	1449.83	30.5078	198.793		27.2521	204.645	181.719	22.9265
1185.68	1158.29	150.532	59.0829	117.375	79.0525	118.456	25.4398	25.4732	13.9762	2.61411	31.3024	3.6066	6.75743	0.176943	22.3928	1.55032	3.91621	1.08071	8.17927	0.205431	25.8467	11.1785	1158.29	927.859	230.428	130.013		20.5192	124.902		72.2298	196.051	124.536	71.5149	1.08071	0.365856	0.714853	25.4732	5.11141	20.3618	1158.29	1134.42	23.8708	131.699		18.8329	118.456	104.966	13.4905
1445.62	1419.36	183.32	72.3997	161.989	109.1	163.51	14.8123	14.8317	20.3057	3.79799	4.76271	0.54875	14.6906	0.384674	33.1521	2.29522	5.51081	1.52075	9.85001	0.247393	23.9679	10.3659	1419.36	1136.99	282.365	51.4472		131.873	48.4711		28.5449	75.4952	47.9562	27.5389	1.52075	0.514826	1.00593	14.8317	2.97611	11.8556	1419.36	1390.1	29.2511	159.762		23.5588	163.51	144.868	18.6416
1441.2	1401.28	190.356	71.4775	150.172	101.141	151.781	29.7707	29.8098	17.6512	3.30148	37.8745	4.36382	33.292	0.871752	42.6518	2.95291	5.83215	1.60943	9.07061	0.227817	36.9654	15.9872	1401.28	1122.51	278.768	149.6		40.7556	143.619		83.225	225.234	143.074	82.1604	1.60943	0.544846	1.06458	29.8098	5.98158	23.8282	1401.28	1372.4	28.8785	165.714		24.6416	151.781	134.34	17.4415
1344.12	1329.79	206.18	67.831	161.753	108.941	163.385	35.9837	36.031	10.5911	1.98096	36.3049	4.18298	12.5359	0.328251	3.6038	0.249502	5.91593	1.63255	10.7872	0.270932	14.0827	6.09064	1329.79	1065.24	264.547	123.106		83.074	115.876		67.3042	181.547	115.323	66.2243	1.63255	0.552672	1.07988	36.031	7.22992	28.8011	1329.79	1302.38	27.4052	181.911		24.2686	163.385	144.68	18.7057
1380.08	1343.12	227.132	68.5108	204.827	137.951	206.17	14.546	14.5651	8.03272	1.50244	34.3642	3.95937	24.2061	0.633837	41.9055	2.90124	4.86602	1.34282	11.9931	0.301218	34.0635	14.7322	1343.12	1075.92	267.198	127.636		99.4958	124.714		72.2441	195.615	124.259	71.3559	1.34282	0.454589	0.88823	14.5651	2.92261	11.6425	1343.12	1315.44	27.6799	199.34		27.7924	206.17	183.063	23.1072
1376.8	1351.3	178.898	68.9281	150.217	101.171	151.774	24.6725	24.7049	7.623	1.42581	1.43807	0.165691	23.2383	0.608496	45.4939	3.14968	5.64266	1.55714	8.72386	0.219109	22.3505	9.6664	1351.3	1082.47	268.825	149.324		29.5745	144.366		83.6298	226.439	143.839	82.5998	1.55714	0.527143	1.02999	24.7049	4.95725	19.7477	1351.3	1323.45	27.8485	158.491		20.4073	151.774	134.37	17.4045
1235.78	1200.41	221.731	61.2314	178.612	120.295	180.022	35.2102	35.2565	11.9187	2.22928	28.9503	3.33559	26.8554	0.703208	18.7768	1.29998	5.11178	1.41064	7.34382	0.184447	34.0736	14.7365	1200.41	961.6	238.808	141.395		80.3361	134.321		77.7927	210.703	133.843	76.8596	1.41064	0.477547	0.933088	35.2565	7.0745	28.182	1200.41	1175.67	24.7388	195.734		25.9975	180.022	159.681	20.3416
1168.65	1145.33	137.023	58.4221	96.1009	64.7241	97.691	35.1447	35.1909	10.433	1.95138	13.1653	1.51687	16.4397	0.430475	34.583	2.39429	5.76229	1.59015	9.6343	0.241975	20.9221	9.04864	1145.33	917.482	227.851	83.6747		53.348	76.6133		44.738	119.761	76.075	43.6862	1.59015	0.538319	1.05183	35.1909	7.06135	28.1296	1145.33	1121.73	23.6038	121.105		15.9181	97.691	86.0813	11.6098
1292.03	1257.23	253.299	64.13	214.115	144.207	215.532	32.526	32.5688	19.064	3.56573	8.04571	0.92701	16.06	0.420531	12.5337	0.867743	5.13612	1.41735	11.3554	0.285202	33.9303	14.6746	1257.23	1007.12	250.112	129.061		124.239	122.525		71.0223	192.13	122.045	70.0848	1.41735	0.479822	0.937533	32.5688	6.53519	26.0336	1257.23	1231.32	25.9099	223.637		29.6623	215.532	191.366	24.1659
1414.65	1388.17	104.552	70.809	76.9482	51.8248	78	18.96	18.9849	20.5488	3.84345	25.0851	2.89025	22.6356	0.592713	27.4928	1.90341	3.81139	1.05178	9.58374	0.240705	24.5703	10.6264	1388.17	1112.01	276.161	107.74		-3.1883	103.931		60.1737	163.053	103.575	59.478	1.05178	0.356064	0.69572	18.9849	3.80948	15.1755	1388.17	1359.56	28.6084	89.0257		15.5263	78	68.8812	9.11876
1455.5	1432.82	216.698	73.0863	179.502	120.895	180.721	31.0948	31.1357	15.3072	2.86306	8.29083	0.955253	28.7005	0.751523	23.1964	1.60596	4.41593	1.21861	10.8229	0.271828	21.0739	9.11426	1432.82	1147.77	285.043	156.781		59.9172	150.534		87.0133	236.328	150.121	86.2072	1.21861	0.41254	0.80607	31.1357	6.24764	24.8881	1432.82	1403.29	29.5285	191.291		25.4071	180.721	160.437	20.2837
1282.49	1257.71	266.72	64.1544	231.721	156.065	232.821	28.0504	28.0873	11.6689	2.18255	25.931	2.98772	13.4868	0.353152	20.1721	1.39657	3.98298	1.09914	11.4807	0.28835	23.3806	10.1119	1257.71	1007.5	250.208	71.7007		195.019	66.0648		38.4511	103.417	65.6927	37.7241	1.09914	0.372094	0.727042	28.0873	5.63594	22.4513	1257.71	1231.79	25.9198	235.934		30.7853	232.821	207.015	25.8051
1219.19	1193.8	140.048	60.8944	97.5273	65.6848	98.877	35.4261	35.4727	20.2293	3.78369	9.14192	1.05331	25.3173	0.662934	13.3896	0.927003	4.89089	1.34968	7.91502	0.198794	24.4658	10.5813	1193.8	956.308	237.493	104.55		35.4981	97.4325		56.5811	152.664	96.9756	55.6883	1.34968	0.456912	0.892768	35.4727	7.11788	28.3548	1193.8	1169.2	24.6027	122.471		17.5772	98.877	87.3062	11.5708
1478.92	1456.27	174.689	74.2827	131.176	88.3474	132.314	36.4043	36.4521	13.5044	2.52586	21.3064	2.45488	26.9809	0.706494	44.2661	3.06468	4.12336	1.13787	9.37331	0.23542	19.5789	8.46771	1456.27	1166.56	289.709	117.079		57.6095	109.765		63.5641	172.191	109.38	62.8115	1.13787	0.385209	0.752666	36.4521	7.31442	29.1377	1456.27	1426.26	30.0119	154.064		20.6254	132.314	117.293	15.0208
1192.41	1154.08	203.015	58.8684	169.342	114.052	170.376	27.6248	27.6611	19.4139	3.63118	5.66484	0.652692	15.6745	0.410438	47.408	3.2822	3.74472	1.03339	11.3086	0.284027	35.0495	15.1586	1154.08	924.491	229.592	109.845		93.1707	104.294		60.3737	163.634	103.944	59.6901	1.03339	0.349836	0.683551	27.6611	5.55042	22.1107	1154.08	1130.3	23.7841	178.707		24.3079	170.376	151.333	19.0426
1224.77	1199.44	222.919	61.1818	189.363	127.537	190.486	26.8745	26.9098	8.41212	1.5734	24.8886	2.86761	31.5372	0.825801	19.8284	1.37278	4.06711	1.12235	10.2124	0.256494	23.9568	10.3611	1199.44	960.822	238.614	111.8		111.119	106.401		61.6248	166.903	106.021	60.8824	1.12235	0.379954	0.742399	26.9098	5.39967	21.5101	1199.44	1174.72	24.7188	196.896		26.0225	190.486	169.218	21.2674
1472.12	1437.13	141.508	73.3064	112.865	76.0148	113.894	21.8507	21.8795	16.8867	3.1585	18.2837	2.10662	6.6926	0.175246	30.4259	2.10648	3.72961	1.02922	11.7047	0.293974	32.8819	14.2211	1437.13	1151.23	285.901	152.302		-10.7935	147.911		85.4189	232.301	147.563	84.7381	1.02922	0.348424	0.680792	21.8795	4.3903	17.4892	1437.13	1407.51	29.6174	123.43		18.078	113.894	100.93	12.9642
1270.64	1241.56	195.138	63.3306	154.84	104.285	156.41	33.0679	33.1114	16.0006	2.99276	13.6098	1.56809	32.1875	0.84283	3.64206	0.252151	5.68866	1.56983	8.48302	0.21306	28.8274	12.4676	1241.56	994.567	246.995	100.358		94.7803	93.7139		54.5485	146.693	93.1825	53.5101	1.56983	0.53144	1.03839	33.1114	6.64407	26.4673	1241.56	1215.97	25.5869	171.595		23.5431	156.41	138.498	17.9119
1149.29	1130.79	180.366	57.6801	147.856	99.5816	149.145	28.0434	28.0803	12.0572	2.25517	4.28871	0.494137	6.28615	0.164603	13.1651	0.911459	4.66969	1.28864	9.00885	0.226266	17.5871	7.60627	1130.79	905.83	224.957	73.8863		106.479	68.2517		39.7955	106.759	67.8155	38.9431	1.28864	0.436247	0.852391	28.0803	5.63454	22.4458	1130.79	1107.48	23.304	159.824		20.5414	149.145	132.209	16.9357
1237.15	1207.7	227.902	61.6035	193.785	130.515	195.198	27.2888	27.3247	12.8061	2.39525	18.0771	2.0828	23.4934	0.615176	46.9666	3.25164	5.1178	1.4123	11.4191	0.286802	26.1969	11.3299	1207.7	967.445	240.259	76.0258		151.877	70.5429		41.169	110.3	70.0648	40.2348	1.4123	0.47811	0.934189	27.3247	5.48292	21.8418	1207.7	1182.81	24.8892	200.943		26.9598	195.198	173.223	21.9751
1159.77	1123.55	216.811	57.3111	183.459	123.56	184.673	23.2952	23.3259	20.5009	3.83449	36.1015	4.15954	22.5459	0.590364	13.034	0.902384	4.3976	1.21355	9.10017	0.22856	35.3142	15.2731	1123.55	900.035	223.518	60.9077		155.904	56.2272		32.8553	87.869	55.8164	32.0526	1.21355	0.410828	0.802725	23.3259	4.68053	18.6453	1123.55	1100.4	23.155	188.982		27.8295	184.673	163.967	20.7053
1166.29	1138.1	268.39	58.0531	244.534	164.694	246.128	18.2104	18.2343	9.61262	1.79795	12.8052	1.47539	19.9638	0.522752	9.25847	0.640992	5.77561	1.59383	9.22525	0.231701	27.5507	11.9154	1138.1	911.687	226.412	120.127		148.263	116.468		67.6263	182.5	115.928	66.572	1.59383	0.539564	1.05426	18.2343	3.65887	14.5755	1138.1	1114.64	23.4547	237.103		31.2865	246.128	218.548	27.5792
1256.48	1240.86	220.617	63.2948	183.774	123.772	185.069	30.6497	30.69	7.53657	1.40964	24.5993	2.83428	13.9302	0.364763	24.7999	1.71697	4.69464	1.29552	9.92061	0.249166	13.902	6.01249	1240.86	994.005	246.855	91.9432		128.674	85.785		49.8673	134.357	85.3465	49.0103	1.29552	0.438578	0.856945	30.69	6.15819	24.5318	1240.86	1215.29	25.5725	195.58		25.0374	185.069	164.265	20.8047
1408.84	1393.84	256.73	71.0982	229.655	154.673	231.16	17.6273	17.6504	15.0862	2.82173	34.6785	3.99559	34.9052	0.913992	1.65775	0.114771	5.45273	1.50473	7.48387	0.187965	14.8793	6.43518	1393.84	1116.55	277.289	126.576		130.154	123.034		71.3551	192.884	122.524	70.3598	1.50473	0.5094	0.995326	17.6504	3.5417	14.1087	1393.84	1365.12	28.7252	224.619		32.111	231.16	205.253	25.9075
1137.11	1111.95	195.107	56.7194	171.353	115.406	172.643	14.4775	14.4965	18.3912	3.43988	31.7042	3.6529	22.8269	0.597723	23.2922	1.61259	4.67704	1.29067	11.0058	0.276423	23.5465	10.1836	1111.95	890.743	221.211	80.5232		114.584	77.6143		45.1729	121.497	77.1774	44.3192	1.29067	0.436933	0.853732	14.4965	2.90885	11.5877	1111.95	1089.04	22.9159	169.346		25.7609	172.643	153.179	19.4647
1182.5	1151.4	205.463	58.7315	176.848	119.108	178.003	22.1962	22.2254	8.35561	1.56283	27.277	3.14281	8.94843	0.234315	33.0091	2.28532	4.18446	1.15473	11.7408	0.294883	28.8137	12.4616	1151.4	922.341	229.058	143.814		61.6491	139.354		80.5637	218.763	138.963	79.7999	1.15473	0.390916	0.763818	22.2254	4.45971	17.7657	1151.4	1127.67	23.7288	181.336		24.1273	178.003	158.056	19.9471
1306.41	1281.06	173.479	65.3453	141.041	94.9916	142.366	24.5959	24.6283	13.3429	2.49565	25.4645	2.93397	29.343	0.768347	0.889429	0.0615778	4.80149	1.32501	11.4052	0.286454	25.291	10.9381	1281.06	1026.21	254.852	67.1839		106.295	62.2421		36.3614	97.2785	61.7935	35.485	1.32501	0.44856	0.876449	24.6283	4.94186	19.6864	1281.06	1254.66	26.4009	151.691		21.7878	142.366	126.135	16.2317
1161.1	1126.71	140.703	57.4722	100.467	67.6649	102.023	34.4895	34.5348	13.5496	2.53432	8.96661	1.03312	12.5802	0.329413	18.9929	1.31493	5.63879	1.55607	9.864	0.247744	33.0739	14.3042	1126.71	902.564	224.146	67.8243		72.8784	60.8946		35.6956	95.0341	60.3678	34.6663	1.55607	0.526781	1.02929	34.5348	6.92969	27.6051	1126.71	1103.49	23.22	124.141		16.5617	102.023	89.9712	12.0522
1391.79	1372.36	155.678	70.0026	128.797	86.7452	130.046	20.15	20.1765	12.8097	2.39593	20.0694	2.31236	17.0394	0.446177	47.6572	3.29945	4.52522	1.24877	11.9715	0.300675	16.1297	6.97595	1372.36	1099.35	273.016	100.296		55.382	96.2471		55.8533	150.852	95.8244	55.0273	1.24877	0.422751	0.82602	20.1765	4.04859	16.128	1372.36	1344.08	28.2826	136.103		19.5747	130.046	115.192	14.8536
1425.75	1407.67	194.196	71.8034	167.588	112.871	168.889	18.6942	18.7187	11.4286	2.1376	30.2094	3.48067	29.3351	0.76814	40.2629	2.78752	4.71295	1.30058	8.05231	0.202242	15.2992	6.61678	1407.67	1127.63	280.039	85.3962		108.8	81.6402		47.4894	127.829	81.1999	46.6291	1.30058	0.440288	0.860287	18.7187	3.75607	14.9627	1407.67	1378.66	29.0101	169.913		24.2834	168.889	149.821	19.0677
1426.52	1404.19	223.55	71.6259	189.304	127.496	190.333	24.9723	25.0051	18.3313	3.42868	34.8031	4.00994	20.3412	0.532634	1.28099	0.088687	3.73055	1.02948	9.55647	0.24002	22.2489	9.62244	1404.19	1124.84	279.347	68.8971		154.653	63.8796		37.1637	100.014	63.5311	36.4828	1.02948	0.348512	0.680963	25.0051	5.01748	19.9877	1404.19	1375.25	28.9384	195.687		27.8632	190.333	169.147	21.1867
1199.29	1163.6	269.174	59.354	236.708	159.424	238.203	25.0745	25.1075	12.6304	2.36239	25.2358	2.90761	15.6495	0.409781	4.59469	0.318104	5.41605	1.4946	7.30397	0.183446	35.3701	15.2973	1163.6	932.117	231.485	74.1274		195.046	69.0894		40.3727	107.968	68.5834	39.3841	1.4946	0.505973	0.98863	25.1075	5.03802	20.0694	1163.6	1139.62	23.9803	237.544		31.6294	238.203	211.545	26.658
1105.64	1070.25	234.922	54.592	213.08	143.51	214.243	14.3845	14.4034	10.3944	1.94417	30.1288	3.47138	25.229	0.66062	27.156	1.88009	4.21431	1.16297	7.92521	0.19905	33.5123	14.4938	1070.25	857.333	212.914	99.1349		135.787	96.2448		55.8119	150.894	95.8511	55.0426	1.16297	0.393705	0.769268	14.4034	2.89017	11.5133	1070.25	1048.19	22.0564	206.284		28.6377	214.243	190.392	23.851
1441.66	1403.15	248.499	71.5729	207.213	139.558	208.329	34.8576	34.9034	14.481	2.70852	14.3382	1.65202	24.5517	0.642886	29.8393	2.06587	4.04508	1.11627	10.4897	0.26346	36.4497	15.7642	1403.15	1124.01	279.14	105.741		142.758	98.7371		57.2212	154.842	98.3592	56.4829	1.11627	0.377895	0.738376	34.9034	7.00365	27.8998	1403.15	1374.23	28.917	220.007		28.492	208.329	185.146	23.1825
1240.32	1216.83	138.245	62.0691	116.494	78.4587	117.523	13.9551	13.9735	9.2712	1.73409	35.8072	4.12564	24.1212	0.631614	26.5017	1.83479	3.72998	1.02932	10.2217	0.256728	21.6528	9.36465	1216.83	974.757	242.075	147.01		-8.76501	144.206		83.291	226.467	143.857	82.6101	1.02932	0.348459	0.68086	13.9735	2.80389	11.1696	1216.83	1191.75	25.0773	119.972		18.272	117.523	104.168	13.3546
1336.2	1304.34	142.948	66.5329	120.137	80.9128	121.496	16.7959	16.8179	19.8918	3.72056	3.77144	0.434537	8.86941	0.232245	39.5897	2.74091	4.9237	1.35874	9.82971	0.246883	29.119	12.5937	1304.34	1044.86	259.484	92.9276		50.0208	89.553		52.0605	140.255	89.093	51.1617	1.35874	0.459977	0.898758	16.8179	3.37466	13.4433	1304.34	1277.46	26.8808	124.241		18.7079	121.496	107.486	14.0101
1157	1122.94	175.784	57.2799	144.15	97.0851	145.177	25.1169	25.15	7.98618	1.49374	30.6461	3.53099	6.65641	0.174298	29.7244	2.05791	3.72327	1.02746	10.2633	0.257773	31.9976	13.8387	1122.94	899.545	223.396	112.906		62.8782	107.859		62.4182	169.25	107.511	61.7385	1.02746	0.347831	0.679634	25.15	5.04655	20.1034	1122.94	1099.8	23.1423	155.163		20.6212	145.177	128.849	16.328
1439.34	1410.38	201.903	71.9418	168.825	113.704	170.029	27.8998	27.9365	14.2342	2.66236	4.33004	0.498898	18.0046	0.471451	27.5481	1.90724	4.36202	1.20374	12.1296	0.304646	27.0582	11.7024	1410.38	1129.8	280.579	79.1721		122.731	73.5664		42.8078	115.17	73.1589	42.0116	1.20374	0.407505	0.796231	27.9365	5.60569	22.3308	1410.38	1381.31	29.0661	178.408		23.4947	170.029	150.905	19.1233
1416.38	1378.28	219.412	70.3042	192.677	129.769	194.182	19.6292	19.655	9.13851	1.70927	28.0476	3.23159	15.4172	0.4037	47.5966	3.29525	5.45086	1.50421	9.19198	0.230866	34.8074	15.0539	1378.28	1104.08	274.192	121.843		97.5689	117.899		68.4063	184.801	117.39	67.4113	1.50421	0.509225	0.994984	19.655	3.94394	15.7111	1378.28	1349.87	28.4044	193.096		26.3164	194.182	172.252	21.9294
1465.86	1437.76	210.187	73.3384	167.645	112.909	168.702	34.2219	34.2669	10.8737	2.03383	36.7295	4.23189	26.2578	0.687561	29.5808	2.04797	3.82985	1.05688	10.5662	0.26538	26.0491	11.266	1437.76	1151.73	286.026	137.894		72.2932	131.018		75.7309	205.692	130.66	75.0318	1.05688	0.357788	0.699088	34.2669	6.87594	27.391	1437.76	1408.13	29.6303	185.373		24.8145	168.702	149.823	18.8788
1263.25	1229.85	137.088	62.733	102.575	69.0846	103.55	28.3546	28.3919	13.033	2.43769	19.1988	2.21205	9.82243	0.2572	36.2968	2.51294	3.53356	0.975114	9.509	0.238828	30.892	13.3605	1229.85	985.182	244.664	127.345		9.74255	121.648		70.3121	190.985	121.318	69.6671	0.975114	0.330108	0.645005	28.3919	5.69707	22.6948	1229.85	1204.5	25.3455	120.561		16.5271	103.55	91.7363	11.814
1277.3	1248.79	237.81	63.6991	197.238	132.84	198.221	31.8777	31.9196	17.559	3.28424	30.5349	3.51817	23.7893	0.622923	33.0727	2.28972	3.56433	0.983606	9.715	0.244002	26.226	11.3425	1248.79	1000.35	248.432	112.778		125.033	106.373		61.5441	166.933	106.04	60.8935	0.983606	0.332983	0.650622	31.9196	6.40493	25.5147	1248.79	1223.05	25.7358	209.195		28.6151	198.221	176.218	22.0034
1436.03	1401.23	119.318	71.475	93.0705	62.6832	94.1259	18.5616	18.586	10.2969	1.92593	33.4433	3.85327	22.7114	0.594697	6.20909	0.429874	3.8244	1.05537	9.24477	0.232192	34.3749	14.8668	1401.23	1122.47	278.758	100.567		18.751	96.8376		56.102	151.884	96.4803	55.4039	1.05537	0.357279	0.698094	18.586	3.72942	14.8565	1401.23	1372.35	28.8775	103.415		15.9032	94.1259	83.27	10.8559
1285.25	1250.45	288.335	63.7838	246.855	166.257	248.106	32.6526	32.6956	19.3589	3.6209	25.2969	2.91466	27.3209	0.715398	10.8579	0.751728	4.53461	1.25136	11.2547	0.282672	34.0469	14.725	1250.45	1001.69	248.762	67.8542		220.481	61.2935		35.7824	95.8245	60.8699	34.9546	1.25136	0.423628	0.827734	32.6956	6.56063	26.1349	1250.45	1224.68	25.7701	253.986		34.3493	248.106	220.551	27.5548
1364.83	1330.46	197.874	67.8652	172.742	116.342	173.939	16.0341	16.0552	13.9492	2.60906	37.3275	4.3008	28.2697	0.740242	35.3481	2.44725	4.33734	1.19692	9.13885	0.229531	31.9265	13.8079	1330.46	1065.78	264.68	92.4338		105.44	89.2122		51.7893	139.805	88.807	50.9975	1.19692	0.405199	0.791725	16.0552	3.2216	12.8336	1330.46	1303.04	27.419	172.366		25.5077	173.939	154.4	19.5392
1209.22	1181.69	205.571	60.2766	165.651	111.566	167.006	31.0311	31.0719	14.2157	2.6589	35.9413	4.14109	16.6922	0.437085	39.2341	2.71629	4.91078	1.35517	10.2114	0.256469	24.815	10.7323	1181.69	946.606	235.084	99.0808		106.49	92.8459		53.9498	145.441	92.3872	53.0534	1.35517	0.45877	0.896399	31.0719	6.23482	24.837	1181.69	1157.34	24.3531	180.546		25.0255	167.006	148.103	18.903
1181.88	1148.8	130.696	58.5988	106.926	72.0146	108.269	16.9492	16.9715	8.90068	1.66478	28.8066	3.31904	6.8402	0.179111	9.20808	0.637503	4.86805	1.34338	11.6346	0.292214	32.4445	14.032	1148.8	920.258	228.54	55.6085		75.0871	52.2031		30.6051	81.4648	51.7483	29.7165	1.34338	0.454778	0.888599	16.9715	3.40547	13.566	1148.8	1125.12	23.6752	113.977		16.7182	108.269	95.6923	12.5767
1372.01	1355.07	231.631	69.1203	206.11	138.815	207.628	20.6749	20.7021	7.65772	1.4323	9.4879	1.09318	19.8186	0.518949	41.2847	2.85826	5.50182	1.51827	10.1987	0.256152	14.0896	6.09361	1355.07	1085.49	269.575	62.877		168.754	58.723		34.4309	91.6356	58.209	33.4266	1.51827	0.513985	1.00429	20.7021	4.15405	16.5481	1355.07	1327.14	27.9261	204.968		26.6628	207.628	184.243	23.3856
1339.71	1308.78	281.194	66.7592	242.116	163.065	243.231	33.2674	33.3111	16.5627	3.09788	7.32025	0.843425	17.529	0.458997	24.2799	1.68097	4.04273	1.11562	10.0252	0.251793	29.2543	12.6522	1308.78	1048.41	260.366	141.883		139.311	135.199		78.1594	212.243	134.822	77.4214	1.11562	0.377676	0.737948	33.3111	6.68415	26.627	1308.78	1281.81	26.9722	249.213		31.981	243.231	216.295	26.9364
1494.3	1472.81	128.083	75.1261	94.3556	63.5487	95.6178	26.0887	26.123	19.7353	3.69129	19.744	2.27486	6.87949	0.180139	16.7729	1.16123	4.57368	1.26214	7.78189	0.19545	20.3308	8.79288	1472.81	1179.81	292.998	74.944		53.1386	69.7022		40.6161	109.056	69.2749	39.7812	1.26214	0.427278	0.834867	26.123	5.2418	20.8812	1472.81	1442.45	30.3526	111.192		16.8907	95.6178	84.4582	11.1596
1301.96	1285.51	265.736	65.5721	241.597	162.716	242.846	16.1564	16.1776	12.4104	2.32125	28.1363	3.24181	33.9319	0.888508	37.6214	2.60464	4.52658	1.24915	10.3697	0.260445	13.8508	5.99035	1285.51	1029.77	255.737	133.781		131.955	130.535		75.5432	204.829	130.112	74.7169	1.24915	0.422878	0.826268	16.1776	3.24618	12.9315	1285.51	1259.01	26.4926	233.374		32.3623	242.846	215.859	26.9875
1204.17	1186.49	170.202	60.5215	135.968	91.5747	137.262	28.6784	28.7161	15.8524	2.96503	1.30132	0.149935	33.3915	0.874357	2.5236	0.174717	4.68917	1.29401	9.33165	0.234374	17.5047	7.57065	1186.49	950.452	236.039	153.302		16.9	147.54		85.3293	231.575	147.102	84.4733	1.29401	0.438067	0.855947	28.7161	5.76213	22.954	1186.49	1162.04	24.452	149.695		20.5068	137.262	121.601	15.6612
1277.59	1251.49	267.737	63.8368	222.572	149.903	224.011	35.896	35.9432	14.4747	2.70735	34.4765	3.97232	34.5083	0.903599	25.8784	1.79164	5.21304	1.43858	7.93774	0.199364	24.313	10.5151	1251.49	1002.52	248.969	122.136		145.601	114.923		66.6669	180.152	114.436	65.7153	1.43858	0.487007	0.951572	35.9432	7.2123	28.7309	1251.49	1225.69	25.7915	235.998		31.7385	224.011	198.918	25.0926
1121.35	1087.44	202.436	55.4691	181.231	122.059	182.796	16.119	16.1402	11.0551	2.06775	6.26063	0.721337	18.4282	0.482542	17.6803	1.22406	5.67077	1.56489	9.10164	0.228597	32.682	14.1347	1087.44	871.108	216.334	134.292		68.1439	131.054		75.9886	205.477	130.524	74.9535	1.56489	0.529769	1.03512	16.1402	3.23866	12.9015	1087.44	1065.03	22.4108	178.196		24.2397	182.796	162.049	20.7467
1188.87	1169.39	239.252	59.6494	209.125	140.846	210.447	23.1455	23.176	16.3147	3.05151	13.9514	1.60745	27.8865	0.730209	15.2535	1.05605	4.79226	1.32246	9.52976	0.23935	18.4256	7.96891	1169.39	936.756	232.638	111.397		127.854	106.747		61.9172	167.342	106.299	61.0424	1.32246	0.447698	0.874765	23.176	4.65045	18.5255	1169.39	1145.29	24.0997	210.384		28.8679	210.447	186.894	23.5532
1444.34	1404.68	221.418	71.6509	180.59	121.628	182.126	31.9098	31.9518	17.7346	3.31707	26.0349	2.99969	28.2258	0.739093	48.4372	3.35346	5.56498	1.5357	11.3529	0.28514	36.3079	15.7028	1404.68	1125.23	279.444	108.506		112.912	102.095		59.3454	159.905	101.575	58.3296	1.5357	0.519886	1.01581	31.9518	6.41139	25.5404	1404.68	1375.73	28.9485	194.211		27.2074	182.126	161.471	20.6544
1444.47	1424.41	169.591	72.6575	128.477	86.5297	129.597	32.2194	32.2618	17.0599	3.19088	33.6644	3.87874	16.1872	0.423862	4.68357	0.324258	4.05751	1.1197	9.51206	0.238905	19.731	8.53347	1424.41	1141.04	283.37	92.1599		77.4312	85.6863		49.7284	134.295	85.3073	48.9878	1.1197	0.379057	0.740646	32.2618	6.47359	25.7882	1424.41	1395.05	29.3552	148.373		21.2185	129.597	114.881	14.7159
1245.23	1209.64	218.18	61.7022	195.32	131.549	196.386	16.4002	16.4218	14.9314	2.79276	16.7208	1.92654	13.9892	0.366308	18.7546	1.29844	3.86013	1.06523	11.4287	0.287043	34.294	14.8318	1209.64	968.994	240.644	112.901		105.279	109.606		63.4388	171.979	109.245	62.7342	1.06523	0.360617	0.704616	16.4218	3.29517	13.1266	1209.64	1184.71	24.9291	191.617		26.5636	196.386	174.523	21.8625
1476.63	1451.65	240.516	74.047	206.827	139.298	208.195	26.7231	26.7582	14.8159	2.77116	18.3554	2.11488	15.0783	0.394826	41.5568	2.8771	4.95843	1.36832	11.2347	0.28217	22.1057	9.56052	1451.65	1162.86	288.79	124.597		115.919	119.228		69.1058	186.965	118.765	68.2007	1.36832	0.463222	0.905097	26.7582	5.36926	21.389	1451.65	1421.74	29.9166	212.063		28.4536	208.195	184.852	23.3427
1158.42	1123.45	285.016	57.3057	245.126	165.093	246.123	32.9756	33.019	9.30825	1.74101	31.9701	3.68353	9.67584	0.253362	24.9698	1.72873	3.61053	0.996354	7.83526	0.196791	33.2471	14.3791	1123.45	899.95	223.497	119.317		165.7	112.691		65.1783	176.873	112.354	64.5192	0.996354	0.337299	0.659055	33.019	6.62553	26.3935	1123.45	1100.29	23.1528	252.994		32.0223	246.123	218.958	27.1648
1471.96	1431.99	229.144	73.044	202.555	136.421	203.583	22.6571	22.6869	8.49922	1.58969	5.63321	0.649047	16.6069	0.434853	40.5636	2.80834	3.7274	1.02861	7.98217	0.20048	37.1615	16.072	1431.99	1147.11	284.878	53.6279		175.516	49.0756		28.6622	76.7092	48.7274	27.9818	1.02861	0.348218	0.680389	22.6869	4.5523	18.1346	1431.99	1402.48	29.5114	203.399		25.7451	203.583	180.972	22.6113
1479.99	1441.49	196.311	73.5288	172.373	116.093	173.517	19.0391	19.0641	10.2669	1.92032	10.7376	1.23716	14.6859	0.38455	15.3635	1.06366	4.14745	1.14452	7.47194	0.187665	37.4307	16.1884	1441.49	1154.72	286.768	76.5229		119.788	72.6975		42.2812	113.834	72.3101	41.5242	1.14452	0.387459	0.757063	19.0641	3.82537	15.2388	1441.49	1411.78	29.7072	173.302		23.0091	173.517	154.06	19.4575
1417.23	1381.14	223.016	70.4502	199.34	134.256	200.449	19.0883	19.1134	8.14631	1.52369	8.32782	0.959514	25.7051	0.673089	6.01	0.41609	4.01896	1.10907	11.8643	0.297984	35.6724	15.428	1381.14	1106.38	274.762	122.488		100.528	118.653		68.6545	186.198	118.277	67.9209	1.10907	0.375456	0.73361	19.1134	3.83527	15.2782	1381.14	1352.67	28.4634	197.24		25.7764	200.449	178.119	22.3299
1404.81	1378.38	151.914	70.3097	118.857	80.0503	120.148	25.5754	25.609	10.223	1.91212	28.7049	3.30732	24.565	0.643234	12.2481	0.847974	4.67903	1.29121	11.7058	0.294003	25.5827	11.0643	1378.38	1104.17	274.214	85.6006		66.3132	80.4619		46.8084	125.979	80.0248	45.9543	1.29121	0.437119	0.854095	25.609	5.13866	20.4704	1378.38	1349.98	28.4067	132.997		18.917	120.148	106.33	13.8183
1376.83	1355.28	159.63	69.1314	127.267	85.7145	128.509	27.0898	27.1254	11.2189	2.09838	10.5732	1.21822	17.8812	0.46822	4.63474	0.320877	4.50179	1.24231	8.39483	0.210845	21.2289	9.18132	1355.28	1085.67	269.618	105.096		54.5338	99.6535		57.8064	156.218	99.233	56.9847	1.24231	0.420562	0.821744	27.1254	5.44293	21.6825	1355.28	1327.35	27.9306	140.883		18.7473	128.509	113.825	14.6839
1210.81	1184.55	223.162	60.4224	197.949	133.319	199.073	20.3526	20.3793	8.22892	1.53914	15.6892	1.80768	6.63554	0.173752	27.1948	1.88278	4.07329	1.12406	7.5065	0.188533	24.3752	10.542	1184.55	948.896	235.653	76.6372		146.524	72.5479		42.1857	113.61	72.1674	41.4422	1.12406	0.38053	0.743525	20.3793	4.08928	16.29	1184.55	1160.14	24.412	197.673		25.4887	199.073	176.881	22.1923
1109.13	1088.61	250.199	55.5286	221.609	149.254	222.705	25.0383	25.0712	9.572	1.79035	0.971618	0.111948	9.36913	0.245331	38.3767	2.65693	3.97221	1.09616	10.9552	0.27515	17.8695	7.72842	1088.61	872.041	216.566	116.852		133.347	111.821		64.7252	175.45	111.45	64.0002	1.09616	0.371088	0.725076	25.0712	5.03075	20.0405	1088.61	1066.17	22.4348	222.46		27.7388	222.705	197.99	24.715
1478.66	1438.99	114.386	73.4009	86.1119	57.9965	87.2282	21.9008	21.9296	9.47081	1.77142	20.3327	2.3427	34.758	0.910139	45.1921	3.12878	4.04499	1.11625	8.12619	0.204097	36.5448	15.8053	1438.99	1152.72	286.27	150.199		-35.8133	145.799		84.2466	228.929	145.421	83.5082	1.11625	0.377887	0.738361	21.9296	4.40034	17.5292	1438.99	1409.33	29.6556	99.6602		14.7259	87.2282	77.0721	10.1561
1121.17	1087.15	184.269	55.4545	149.801	100.891	151.329	27.1845	27.2202	16.5599	3.09736	18.3077	2.10938	12.4985	0.327274	17.0608	1.18117	5.53693	1.52796	7.38041	0.185366	32.8361	14.2013	1087.15	870.877	216.277	72.2279		112.041	66.766		39.0541	104.292	66.2487	38.0434	1.52796	0.517265	1.01069	27.2202	5.46196	21.7583	1087.15	1064.75	22.4048	161.668		22.601	151.329	133.993	17.3364
1340.09	1307.25	211.733	66.6812	183.212	123.393	184.328	23.02	23.0503	10.8358	2.02673	16.3309	1.88161	6.87234	0.179952	22.7467	1.57482	4.04605	1.11654	10.5841	0.265831	31.2665	13.5225	1307.25	1047.19	260.062	117.004		94.7289	112.378		65.0549	176.317	112	64.3164	1.11654	0.377986	0.738554	23.0503	4.62522	18.425	1307.25	1280.31	26.9407	187.176		24.5562	184.328	163.727	20.601
1379.83	1363.42	171.439	69.5463	142.66	96.0816	144.234	23.3442	23.3749	15.6079	2.9193	3.20424	0.369186	9.07769	0.237699	34.8178	2.41054	5.70546	1.57447	12.0743	0.303257	13.9998	6.05479	1363.42	1092.18	271.236	76.9648		94.4738	72.2744		42.239	112.939	71.7414	41.1976	1.57447	0.533009	1.04146	23.3749	4.69037	18.6846	1363.42	1335.32	28.0982	150.657		20.7815	144.234	127.629	16.6054
1187.59	1169.5	165.581	59.6546	138.309	93.1515	139.655	20.4093	20.4361	10.4391	1.95254	25.988	2.99429	12.2428	0.320578	43.3281	2.99974	4.87517	1.34534	8.87122	0.22281	15.0938	6.52791	1169.5	936.837	232.658	67.9826		97.5984	63.8819		37.3126	99.8491	63.4264	36.4227	1.34534	0.455444	0.8899	20.4361	4.10067	16.3354	1169.5	1145.39	24.1018	145.192		20.389	139.655	123.7	15.9541
1252.6	1232.04	276.225	62.8447	234.453	157.905	236.092	34.3301	34.3752	19.5116	3.64944	9.18629	1.05843	31.0517	0.81309	41.3754	2.86454	5.93813	1.63868	9.42747	0.23678	17.6987	7.65454	1232.04	986.937	245.1	59.4071		216.818	52.5094		30.919	81.7897	51.9547	29.835	1.63868	0.554746	1.08393	34.3752	6.89767	27.4776	1232.04	1206.65	25.3907	243.657		32.568	236.092	209.561	26.5307
1415.79	1377.45	161.532	70.2622	124.049	83.5473	125.227	32.8656	32.9088	8.36245	1.56411	8.3323	0.960031	22.2211	0.581858	38.5623	2.66978	4.26726	1.17758	11.5657	0.290484	35.6647	15.4247	1377.45	1103.42	274.029	68.8478		92.6842	62.2443		36.2939	97.3607	61.8457	35.515	1.17758	0.398651	0.778932	32.9088	6.60343	26.3054	1377.45	1349.06	28.3875	143.438		18.0943	125.227	110.941	14.2859
1326.11	1286.77	221.875	65.6366	176.677	118.992	177.821	37.758	37.8076	11.837	2.214	30.402	3.50285	10.4372	0.273298	21.2635	1.47214	4.1463	1.1442	10.2064	0.256344	37.8647	16.3761	1286.77	1030.78	255.988	113.369		108.507	105.782		61.28	165.918	105.395	60.5232	1.1442	0.387351	0.756853	37.8076	7.58641	30.2212	1286.77	1260.25	26.5186	196.514		25.3619	177.821	157.901	19.9203
1130.28	1108.16	117.751	56.5261	79.8698	53.7925	81.1061	29.3995	29.4382	13.5945	2.54272	33.0859	3.81209	20.9646	0.548958	32.0263	2.21728	4.48	1.23629	12.0795	0.303388	19.9022	8.60754	1108.16	887.707	220.457	142.079		-24.3278	136.172		78.7745	213.71	135.754	77.9567	1.23629	0.418526	0.817766	29.4382	5.90701	23.5312	1108.16	1085.33	22.8378	102.206		15.5455	81.1061	71.5254	9.58068
1455.9	1429.88	208.991	72.9363	173.739	117.014	174.87	26.9044	26.9398	16.639	3.11217	26.108	3.00811	31.7579	0.83158	46.4617	3.21668	4.0961	1.13035	9.15556	0.229951	22.8118	9.86591	1429.88	1145.42	284.458	116.009		92.9823	110.603		64.0419	173.515	110.221	63.2943	1.13035	0.382662	0.74769	26.9398	5.40569	21.5341	1429.88	1400.41	29.4679	183.15		25.8415	174.87	155.276	19.5932
1310.3	1284.61	204.555	65.5262	178.856	120.46	179.952	20.12	20.1465	10.4151	1.94804	16.0672	1.85124	17.1699	0.449594	36.8812	2.5534	3.96818	1.09505	8.27807	0.207912	23.1395	10.0076	1284.61	1029.05	255.558	75.44		129.115	71.3974		41.5115	111.814	71.0267	40.7872	1.09505	0.370711	0.724339	20.1465	4.04256	16.1039	1284.61	1258.13	26.474	180.45		24.1049	179.952	159.836	20.1153
1320.79	1292.61	189.584	65.9346	166.354	112.04	167.49	18.2862	18.3103	10.808	2.02153	11.4541	1.31971	5.59779	0.146578	9.76743	0.676229	4.11667	1.13603	11.7741	0.295718	27.4974	11.8924	1292.61	1035.46	257.15	90.8644		98.7195	87.1903		50.5997	136.654	86.8057	49.8483	1.13603	0.384584	0.751445	18.3103	3.6741	14.6362	1292.61	1265.97	26.639	167.247		22.3364	167.49	148.687	18.8033
1408.69	1378.36	177.758	70.3084	141.892	95.5645	143.375	29.5824	29.6213	13.7555	2.57283	15.2251	1.7542	8.22102	0.215267	39.2733	2.71901	5.37563	1.48345	8.72432	0.21912	27.6146	11.9431	1378.36	1104.15	274.209	142.567		35.191	136.623		79.149	214.289	136.121	78.1677	1.48345	0.502197	0.981252	29.6213	5.94376	23.6776	1378.36	1349.95	28.4062	156.711		21.0472	143.375	126.925	16.45
1465.37	1428.12	226.397	72.8469	184.537	124.286	185.67	35.4429	35.4895	10.4163	1.94826	18.6946	2.15395	32.3457	0.846973	34.8161	2.41042	4.10548	1.13294	11.4676	0.288019	34.8376	15.067	1428.12	1144.01	284.109	136.146		90.2504	129.025		74.622	202.514	128.642	73.8726	1.13294	0.383538	0.749402	35.4895	7.12125	28.3682	1428.12	1398.69	29.4317	200.558		25.8383	185.67	164.913	20.7567
1461.09	1445.14	178.02	73.7148	145.868	98.2424	147.312	25.8914	25.9255	13.6372	2.5507	15.4547	1.78065	6.5213	0.17076	27.3242	1.89174	5.23395	1.44435	11.1584	0.280253	14.0646	6.08283	1445.14	1157.64	287.494	153.626		24.3946	148.424		85.907	232.886	147.935	84.9516	1.44435	0.488961	0.95539	25.9255	5.20216	20.7233	1445.14	1415.36	29.7824	156.681		21.3389	147.312	130.466	16.8464
1412.35	1383.43	124.775	70.5672	92.33	62.1844	93.8717	25.2255	25.2586	10.4772	1.95966	27.8055	3.20369	10.0607	0.26344	41.3972	2.86605	5.58671	1.5417	8.69398	0.218358	26.0568	11.2693	1383.43	1108.21	275.218	142.616		-17.8405	137.548		79.707	215.713	137.026	78.6872	1.5417	0.521916	1.01978	25.2586	5.06835	20.1903	1383.43	1354.92	28.5107	108.982		15.7931	93.8717	82.7063	11.1654
1249.32	1227.14	211.958	62.5951	168.398	113.416	169.677	35.2176	35.264	14.6984	2.74918	33.2683	3.83311	5.54716	0.145252	1.84131	0.127479	4.63399	1.27879	11.5367	0.289756	22.045	9.53426	1227.14	983.017	244.126	73.2792		138.679	66.2032		38.6145	103.539	65.7703	37.7686	1.27879	0.432912	0.845874	35.264	7.076	28.188	1227.14	1201.85	25.2898	186.891		25.0673	169.677	150.54	19.1374
1230.24	1194.08	209.786	60.9088	181.022	121.919	182.63	21.8706	21.8994	9.18351	1.71768	23.7247	2.73351	22.1563	0.580162	27.0342	1.87166	5.82642	1.60785	8.95289	0.224861	34.2885	14.8295	1194.08	956.534	237.549	58.4035		151.382	54.0093		31.7658	84.1672	53.4649	30.7023	1.60785	0.54431	1.06354	21.8994	4.39429	17.5051	1194.08	1169.47	24.6085	184.631		25.1546	182.63	161.871	20.7587
1210.06	1169.15	137.989	59.6368	99.1389	66.7702	100.213	32.6687	32.7116	16.2362	3.03682	10.0997	1.16367	23.7034	0.620672	44.1989	3.06002	3.89311	1.07433	9.66401	0.242721	37.8576	16.3731	1169.15	936.558	232.588	148.915		-10.9262	142.351		82.2471	223.524	141.987	81.5364	1.07433	0.363698	0.710636	32.7116	6.56385	26.1478	1169.15	1145.05	24.0946	121.19		16.7983	100.213	88.6894	11.5238
1178.48	1150.62	261.267	58.692	233.48	157.249	234.569	21.5078	21.5361	10.7338	2.00765	21.7551	2.50658	15.7294	0.411876	10.8539	0.75145	3.94888	1.08973	9.37062	0.235353	27.1045	11.7225	1150.62	921.72	228.904	110.63		150.636	106.309		61.557	166.776	105.94	60.8362	1.08973	0.368908	0.720817	21.5361	4.32139	17.2147	1150.62	1126.91	23.7129	230.889		30.3778	234.569	208.583	25.9867
1347.87	1315.63	202.278	67.1089	169.474	114.141	170.906	24.7061	24.7386	15.6803	2.93285	22.149	2.55197	32.7343	0.857148	15.8034	1.09412	5.1888	1.43189	11.605	0.291471	31.1431	13.4691	1315.63	1053.9	261.731	121.508		80.7706	116.544		67.5941	182.706	116.059	66.6469	1.43189	0.484743	0.947149	24.7386	4.96401	19.7746	1315.63	1288.52	27.1135	177.021		25.2572	170.906	151.53	19.3757
1101.27	1071.38	168.789	54.6499	148.416	99.9585	149.415	14.658	14.6772	12.9141	2.41546	14.8083	1.70619	11.0211	0.288587	49.8088	3.44841	3.62044	0.99909	11.4184	0.286785	26.4393	11.4348	1071.38	858.242	213.139	122.97		45.8195	120.025		69.391	188.417	119.687	68.7302	0.99909	0.338225	0.660864	14.6772	2.94511	11.7321	1071.38	1049.3	22.0798	147.915		20.8741	149.415	132.651	16.7642
1199.13	1183.36	159.143	60.3619	132.668	89.3519	134.23	17.5529	17.576	15.2366	2.84985	33.0189	3.80437	17.9748	0.47067	22.2397	1.53972	5.66277	1.56269	8.45038	0.21224	14.2259	6.15259	1183.36	947.945	235.416	120.204		38.9397	116.677		67.7318	182.846	116.148	66.6981	1.56269	0.529021	1.03366	17.576	3.52676	14.0492	1183.36	1158.97	24.3875	137.905		21.2384	134.23	118.709	15.5212
1422.18	1397.07	184.546	71.263	158.061	106.455	159.115	18.5749	18.5993	16.4196	3.07112	22.5692	2.60037	34.9803	0.915958	42.2332	2.92393	3.81823	1.05367	9.71837	0.244087	22.1887	9.59641	1397.07	1119.14	277.932	71.8895		112.656	68.1574		39.6316	106.735	67.8007	38.9346	1.05367	0.356703	0.696968	18.5993	3.73211	14.8672	1397.07	1368.28	28.7918	160.842		23.7035	159.115	141.27	17.8454
1396.94	1371.6	176.306	69.9639	153.325	103.265	154.33	18.1615	18.1854	14.7851	2.76541	2.00663	0.2312	23.1117	0.605181	12.7832	0.885022	3.64013	1.00452	7.52442	0.188983	24.4516	10.5751	1371.6	1098.74	272.865	119.26		57.046	115.611		66.8588	181.465	115.271	66.1943	1.00452	0.340064	0.664458	18.1854	3.64905	14.5364	1371.6	1343.34	28.2669	154.949		21.3565	154.33	137.033	17.2966
1381.02	1354.97	183.168	69.1154	144.155	97.0888	145.712	31.4437	31.485	10.2344	1.91424	28.9121	3.3312	17.1931	0.450202	33.7645	2.33762	5.64067	1.55659	10.9899	0.276022	23.7167	10.2573	1354.97	1085.41	269.556	147.671		35.4976	141.353		81.8993	221.696	140.826	80.8696	1.55659	0.526957	1.02963	31.485	6.31773	25.1673	1354.97	1327.04	27.9241	161.336		21.833	145.712	128.96	16.752
1427.9	1406.51	137.285	71.7444	104.569	70.4276	106.19	25.6995	25.7333	18.8765	3.53066	11.2167	1.29237	11.0605	0.289618	46.9194	3.24837	5.87199	1.62042	9.94919	0.249884	18.14	7.84539	1406.51	1126.7	279.809	75.9941		61.2914	70.8305		41.4313	110.641	70.2819	40.3595	1.62042	0.548567	1.07186	25.7333	5.1636	20.5697	1406.51	1377.52	28.9863	119.478		17.8075	106.19	93.6447	12.5449
1389.99	1357.46	215.953	69.2422	184.473	124.243	185.56	24.5772	24.6096	18.8591	3.52741	12.9245	1.48913	21.6024	0.565659	25.3862	1.75756	3.93883	1.08695	8.01056	0.201193	30.7758	13.3102	1357.46	1087.4	270.05	125.025		90.9273	120.087		69.468	188.468	119.719	68.749	1.08695	0.367969	0.718982	24.6096	4.93811	19.6715	1357.46	1329.48	27.9754	189.693		26.2595	185.56	164.847	20.713
1417	1393.14	177.098	71.0625	149.949	100.991	151.294	18.0044	18.0281	15.9686	2.98677	36.1268	4.16246	13.6446	0.357285	15.0265	1.04033	4.87449	1.34515	10.744	0.269846	22.8174	9.86832	1393.14	1115.99	277.15	160.24		16.8583	156.623		90.569	245.846	156.167	89.6792	1.34515	0.45538	0.889774	18.0281	3.61748	14.4106	1393.14	1364.43	28.7108	153.917		23.181	151.294	134.088	17.206
1307.46	1283.59	180.985	65.4742	141.67	95.4151	142.829	32.9224	32.9657	7.44082	1.39173	26.1243	3.00999	21.3167	0.558177	20.8502	1.44352	4.19827	1.15855	9.1879	0.230763	22.4264	9.69923	1283.59	1028.23	255.355	124.153		56.8317	117.539		68.0378	184.418	117.146	67.2714	1.15855	0.392206	0.766339	32.9657	6.61484	26.3509	1283.59	1257.13	26.453	160.274		20.7107	142.829	126.663	16.1661
1396.92	1377.24	138.327	70.2512	115.781	77.9789	117.153	15.9255	15.9464	7.59402	1.42038	25.9781	2.99315	22.4327	0.5874	33.2667	2.30316	4.9723	1.37215	9.00134	0.226078	17.3827	7.51786	1377.24	1103.25	273.986	90.8945		47.4324	87.6947		50.9997	137.322	87.2302	50.092	1.37215	0.464517	0.907629	15.9464	3.19978	12.7466	1377.24	1348.85	28.383	120.708		17.6192	117.153	103.601	13.5523
1371.19	1331.28	215.322	67.9068	187.243	126.108	188.763	24.2581	24.29	9.04816	1.69237	0.97248	0.112047	10.4416	0.273414	45.1731	3.12747	5.50875	1.52018	7.60004	0.190883	36.7853	15.9093	1331.28	1066.43	264.842	155.147		60.1745	150.273		87.0046	235.758	149.759	85.9991	1.52018	0.514633	1.00555	24.29	4.87399	19.416	1331.28	1303.84	27.4358	191.112		24.2093	188.763	167.405	21.3577
1447.26	1420.5	132.503	72.4578	91.039	61.3149	92.531	34.3302	34.3753	8.96061	1.67599	23.8723	2.75052	34.5975	0.905936	40.0077	2.76986	5.4066	1.49199	10.5251	0.264349	23.9966	10.3783	1420.5	1137.9	282.592	127.524		4.9796	120.626		69.9664	189.1	120.121	68.9795	1.49199	0.50509	0.986905	34.3753	6.89769	27.4777	1420.5	1391.22	29.2745	116.404		16.0988	92.531	81.5442	10.9867
1194.29	1176.95	216.075	60.0348	196.093	132.069	197.5	14.0872	14.1057	17.5213	3.27719	6.12353	0.705541	9.45439	0.247563	35.3941	2.45044	5.09799	1.40683	9.53423	0.239462	14.8877	6.43878	1176.95	942.809	234.141	113.171		102.905	110.34		64.0201	172.954	109.864	63.0895	1.40683	0.47626	0.930572	14.1057	2.83042	11.2753	1176.95	1152.69	24.2554	189.521		26.5544	197.5	175.281	22.2189
1140.21	1102.28	246.596	56.2259	226.353	152.449	227.736	13.9798	13.9982	14.2589	2.66698	14.8511	1.71111	7.65397	0.200419	37.7192	2.61142	5.00949	1.38241	11.274	0.283158	35.3191	15.2752	1102.28	882.992	219.286	64.9478		181.648	62.1389		36.329	97.0856	61.6709	35.4146	1.38241	0.467992	0.914417	13.9982	2.80886	11.1894	1102.28	1079.56	22.7165	216.905		29.6904	227.736	202.281	25.4544
1328.56	1298.14	267.88	66.2168	243.959	164.307	245.452	18.8791	18.904	11.5554	2.16132	7.46709	0.860343	10.0082	0.262064	28.9795	2.00633	5.40781	1.49233	9.59011	0.240865	28.405	12.2849	1298.14	1039.89	258.251	66.4936		201.387	62.7004		36.7028	97.9109	62.1952	35.7157	1.49233	0.505203	0.987125	18.904	3.79323	15.1107	1298.14	1271.39	26.7531	236.92		30.9599	245.452	218.015	27.4362
1445.76	1414.92	205.424	72.1732	174.904	117.798	176.283	23.6071	23.6381	15.7186	2.94	12.376	1.42593	33.9774	0.889698	39.4064	2.72822	4.99626	1.37876	9.86421	0.24775	28.1147	12.1594	1414.92	1133.43	281.482	117.156		88.2686	112.413		65.197	176.231	111.946	64.285	1.37876	0.466756	0.912002	23.6381	4.74318	18.8949	1414.92	1385.76	29.1596	180.202		25.2224	176.283	156.366	19.9172
1443.95	1426.01	207.353	72.739	181.126	121.988	182.192	17.7599	17.7833	19.8119	3.70562	25.3671	2.92275	18.2063	0.476731	6.88821	0.476892	3.86354	1.06618	10.8491	0.272485	17.467	7.55432	1426.01	1142.32	283.688	87.1019		120.251	83.5335		48.4672	130.935	83.1726	47.762	1.06618	0.360936	0.70524	17.7833	3.56836	14.2149	1426.01	1396.62	29.3881	180.844		26.5089	182.192	161.855	20.3363
1474.65	1450.31	171.868	73.9784	134.496	90.5834	135.586	29.3914	29.43	15.1699	2.83738	25.0027	2.88076	34.4462	0.901975	33.9098	2.34768	3.94948	1.08989	9.231	0.231846	21.9977	9.5138	1450.31	1161.78	288.522	54.737		117.131	48.8316		28.5507	76.2924	48.4627	27.8297	1.08989	0.368965	0.720927	29.43	5.90538	23.5247	1450.31	1420.42	29.8889	150.451		21.4173	135.586	120.246	15.3395
1384.63	1366.74	188.306	69.7159	154.358	103.96	155.399	28.3578	28.3951	14.1528	2.64714	9.26813	1.06786	19.3787	0.507431	26.7868	1.85453	3.77402	1.04147	11.5163	0.289242	16.0306	6.93308	1366.74	1094.84	271.898	85.4058		102.9	79.7081		46.2589	124.925	79.3555	45.57	1.04147	0.352573	0.688899	28.3951	5.6977	22.6974	1366.74	1338.58	28.1668	166.205		22.1009	155.399	137.962	17.4372
1196.74	1166.79	182.457	59.5166	146.507	98.6725	147.9	27.0892	27.1248	16.2685	3.04287	31.1878	3.5934	20.184	0.528517	19.4359	1.34561	5.04962	1.39348	10.6263	0.26689	28.6062	12.3719	1166.79	934.671	232.12	84.8661		97.5905	79.4233		46.2598	124.29	78.9516	45.338	1.39348	0.47174	0.921742	27.1248	5.44281	21.682	1166.79	1142.75	24.046	159.38		23.0769	147.9	131.026	16.8744
1493.68	1474.56	189.146	75.2155	149.885	100.948	150.919	35.786	35.833	8.34742	1.5613	3.41889	0.393917	8.74923	0.229099	17.8671	1.23699	3.74492	1.03344	8.33844	0.209428	17.8855	7.73532	1474.56	1181.21	293.347	147.753		41.3926	140.563		81.2011	220.73	140.213	80.5175	1.03344	0.349854	0.683587	35.833	7.19019	28.6428	1474.56	1444.17	30.3887	169.005		20.1405	150.919	133.969	16.9497
1267.82	1242.08	196.351	63.3568	168.459	113.457	170.078	21.5901	21.6185	16.0278	2.99784	9.50992	1.09571	10.6564	0.279038	10.7783	0.746212	5.86749	1.61918	11.2262	0.281958	24.9965	10.8108	1242.08	994.979	247.097	88.5404		107.81	84.2025		49.1096	131.693	83.6544	48.0386	1.61918	0.548147	1.07103	21.6185	4.33792	17.2805	1242.08	1216.48	25.5976	172.371		23.9798	170.078	150.661	19.4163
1480.36	1459.86	166.596	74.4659	122.573	82.5533	123.589	37.2895	37.3385	11.5581	2.16182	21.1857	2.44097	33.4403	0.875634	36.1974	2.50606	3.68265	1.01626	7.54071	0.189392	17.9932	7.78188	1459.86	1169.44	290.423	90.2471		76.3487	82.7549		47.9967	129.735	82.4108	47.3245	1.01626	0.344037	0.672219	37.3385	7.49227	29.8462	1459.86	1429.78	30.0859	147.192		19.4042	123.589	109.591	13.9981
1264.06	1230	113.208	62.7406	92.304	62.1669	93.606	13.8589	13.8771	16.3454	3.05725	17.077	1.96757	19.3637	0.507038	5.8235	0.403179	4.71814	1.30201	7.69653	0.193306	33.6641	14.5594	1230	985.302	244.694	79.0454		34.1629	76.2608		44.401	119.36	75.82	43.5397	1.30201	0.440773	0.861235	13.8771	2.78455	11.0925	1230	1204.65	25.3486	97.2991		15.9091	93.606	82.6352	10.9708
1109.19	1084.57	122.564	55.3226	95.521	64.3336	97.1281	20.0846	20.111	17.9681	3.36075	8.02575	0.924711	32.1512	0.841879	34.6097	2.39613	5.82342	1.60702	7.8612	0.197442	22.2254	9.61228	1084.57	868.807	215.763	60.9685		61.5954	56.9331		33.4445	88.7705	56.389	32.3815	1.60702	0.54403	1.06299	20.111	4.03544	16.0756	1084.57	1062.22	22.3516	105.748		16.8158	97.1281	85.5672	11.5609
1269.01	1248.2	233.131	63.6692	199.204	134.164	200.235	25.3862	25.4196	18.309	3.42451	30.4656	3.51018	12.9629	0.339435	4.33875	0.300385	3.73683	1.03121	8.06404	0.202536	20.5139	8.87209	1248.2	999.884	248.315	76.2963		156.835	71.1957		41.3658	111.53	70.8466	40.6837	1.03121	0.349098	0.682109	25.4196	5.10065	20.319	1248.2	1222.48	25.7237	204.663		28.4687	200.235	177.982	22.253
1287.61	1269.47	141.401	64.7544	117.225	78.9511	118.849	17.0369	17.0593	11.401	2.13245	20.891	2.40702	28.9976	0.759302	23.8187	1.64904	5.88454	1.62389	7.7354	0.194282	16.4822	7.12838	1269.47	1016.93	252.548	89.9474		51.4536	86.5244		50.4452	135.346	85.9746	49.371	1.62389	0.54974	1.07415	17.0593	3.42309	13.6362	1269.47	1243.31	26.1622	122.862		18.5391	118.849	104.94	13.909
1390.68	1352.3	119.994	68.9793	84.5078	56.9162	85.557	28.3022	28.3394	13.9878	2.61628	22.5181	2.5945	25.84	0.676621	46.4707	3.21731	3.80203	1.0492	8.37536	0.210356	35.1612	15.2069	1352.3	1083.28	269.025	77.4794		42.5148	71.7928		41.7172	112.461	71.4376	41.0231	1.0492	0.355189	0.694011	28.3394	5.68653	22.6529	1352.3	1324.43	27.8692	104.611		15.3829	85.557	75.6272	9.92986
1270.95	1240.82	143.714	63.293	114.072	76.8277	115.347	20.5399	20.5669	19.4068	3.62984	31.9125	3.6769	11.6712	0.305611	46.4198	3.21378	4.6188	1.27459	7.48214	0.187922	26.9122	11.6393	1240.82	993.977	246.848	124.473		19.2407	120.346		69.7042	188.776	119.915	68.8611	1.27459	0.431493	0.843101	20.5669	4.12691	16.44	1240.82	1215.25	25.5718	124.132		19.5817	115.347	102.056	13.2903
1407.8	1372.03	262.031	69.9857	233.212	157.068	234.547	23.1214	23.1518	16.1281	3.01661	3.17378	0.365676	26.7878	0.701439	26.3482	1.82416	4.83953	1.33551	9.87864	0.248112	33.9472	14.6819	1372.03	1099.08	272.95	144.859		117.172	140.214		81.1417	220.02	139.762	80.2583	1.33551	0.452113	0.883393	23.1518	4.6456	18.5062	1372.03	1343.76	28.2758	231.209		30.8222	234.547	208.393	26.1546
1228.43	1189.14	123.856	60.6566	97.6271	65.7521	99.2605	20.7983	20.8256	8.93051	1.67036	9.16485	1.05596	31.8162	0.833107	38.4168	2.65971	5.91877	1.63333	8.37465	0.210338	36.6319	15.8429	1189.14	952.573	236.566	135.847		-11.9916	131.669		76.3737	206.409	131.116	75.2933	1.63333	0.552937	1.08039	20.8256	4.17884	16.6468	1189.14	1164.63	24.5066	108.292		15.5638	99.2605	87.452	11.8085
1104.82	1076	166.651	54.8853	133.797	90.1124	135.126	25.8014	25.8353	7.92272	1.48187	29.0556	3.34773	24.139	0.632079	26.707	1.849	4.8158	1.32896	9.09669	0.228472	26.9706	11.6646	1076	861.939	214.057	140.006		26.6455	134.822		78.0422	211.535	134.372	77.1632	1.32896	0.449897	0.879062	25.8353	5.18406	20.6512	1076	1053.82	22.1749	146.552		20.0996	135.126	119.67	15.4556
1493.47	1464.88	262.084	74.7219	229.601	154.636	230.744	24.3903	24.4224	10.0145	1.87312	37.2485	4.2917	17.8717	0.467971	33.6319	2.32843	4.14313	1.14333	11.3274	0.284499	26.2636	11.3588	1464.88	1173.46	291.422	58.4973		203.586	53.5968		31.312	83.7655	53.2097	30.5557	1.14333	0.387055	0.756274	24.4224	4.90055	19.5218	1464.88	1434.69	30.1893	231.16		30.9238	230.744	205.131	25.6124
1272.2	1243.31	229.386	63.4199	203.011	136.728	204.657	18.4225	18.4467	14.1118	2.63948	22.9173	2.64048	26.6456	0.697716	5.83427	0.403924	5.96681	1.64659	12.1015	0.303941	28.4876	12.3206	1243.31	995.969	247.343	52.0982		177.287	48.3968		28.561	75.3111	47.8393	27.4718	1.64659	0.557425	1.08916	18.4467	3.70148	14.7452	1243.31	1217.69	25.623	200.922		28.4635	204.657	181.502	23.1549
1473.98	1444.02	119.636	73.6578	91.509	61.6315	92.48	20.3888	20.4156	15.1748	2.83829	26.904	3.09983	22.8354	0.597945	30.6659	2.1231	3.51849	0.970954	8.12315	0.204021	27.8365	12.039	1444.02	1156.75	287.272	124.417		-4.78117	120.32		69.5476	188.897	119.992	68.9053	0.970954	0.3287	0.642254	20.4156	4.09657	16.3191	1444.02	1414.26	29.7594	103.44		16.1959	92.48	81.8596	10.6203
1412.19	1391.19	261.915	70.9629	227.452	153.189	228.566	26.7001	26.7352	18.1239	3.3899	20.3722	2.34725	23.6409	0.619037	44.4202	3.07534	4.03573	1.11369	10.2501	0.257441	17.9304	7.75475	1391.19	1114.43	276.761	130.202		131.713	124.837		72.2079	195.931	124.46	71.4712	1.11369	0.377022	0.73667	26.7352	5.36464	21.3706	1391.19	1362.52	28.6706	230.555		31.3597	228.566	203.208	25.3576
1381.13	1363.31	282.636	69.5407	245.281	165.197	246.386	29.5623	29.6011	19.4632	3.6404	17.394	2.00411	30.2731	0.7927	5.2328	0.362282	4.00391	1.10491	8.43042	0.211738	17.4558	7.54946	1363.31	1092.09	271.215	152.521		130.116	146.581		84.6903	230.166	146.207	83.9595	1.10491	0.37405	0.730862	29.6011	5.93971	23.6614	1363.31	1335.21	28.096	249.079		33.5576	246.386	219.118	27.2684
1155.05	1119.79	252.227	57.1192	232.938	156.884	234.152	13.6718	13.6898	12.6926	2.37403	13.1168	1.51129	7.52874	0.19714	16.5569	1.14628	4.40141	1.2146	12.0317	0.302188	34.1091	14.7519	1119.79	897.021	222.77	134.102		118.125	131.355		75.998	206.138	130.944	75.1946	1.2146	0.411184	0.80342	13.6898	2.74697	10.9428	1119.79	1096.71	23.0774	222.327		29.8999	234.152	208.124	26.0284
1284.74	1247.02	200.326	63.6091	176.133	118.626	177.176	14.5565	14.5756	17.3326	3.24189	37.4787	4.31822	30.6981	0.803829	35.1299	2.43215	3.77961	1.04301	8.36123	0.210001	35.2837	15.2599	1247.02	998.941	248.081	76.4223		123.904	73.4976		42.6932	115.148	73.1445	42.0033	1.04301	0.353095	0.689919	14.5756	2.92471	11.6509	1247.02	1221.32	25.6995	173.975		26.3511	177.176	157.396	19.7808
1440.82	1400.14	244.13	71.4197	218.323	147.041	219.709	18.5794	18.6039	11.3205	2.11739	23.3925	2.69523	28.2926	0.740842	40.6978	2.81763	5.02485	1.38665	10.494	0.263567	37.8614	16.3747	1400.14	1121.6	278.543	144.237		99.8932	140.504		81.3323	220.45	140.035	80.4151	1.38665	0.469427	0.917221	18.6039	3.73302	14.8709	1400.14	1371.29	28.8551	214.685		29.4457	219.709	195.115	24.594
1210.75	1174.24	218.787	59.8963	181.259	122.079	182.681	31.3349	31.3761	17.5297	3.27876	3.64859	0.420383	30.1993	0.790769	9.25605	0.640824	5.15292	1.42199	9.53243	0.239417	35.8737	15.5151	1174.24	940.634	233.601	86.0099		132.777	79.714		46.44	124.732	79.2326	45.4994	1.42199	0.481391	0.940598	31.3761	6.29587	25.0802	1174.24	1150.04	24.1994	192.879		25.908	182.681	162.046	20.6354
1108.38	1087.78	210.498	55.4865	178.622	120.303	179.77	27.4346	27.4706	12.4852	2.33523	2.94408	0.339211	11.2901	0.295632	44.1114	3.05397	4.15808	1.14746	11.4306	0.287091	17.5436	7.58744	1087.78	871.38	216.402	122.137		88.3606	116.625		67.5079	182.985	116.236	66.7489	1.14746	0.388452	0.759004	27.4706	5.51221	21.9584	1087.78	1065.36	22.4178	186.585		23.9122	179.77	159.638	20.1321
1332.47	1307.05	132.83	66.671	93.3212	62.852	94.5974	32.5421	32.5849	17.6789	3.30666	10.2832	1.1848	33.3224	0.872546	2.34239	0.162171	4.62493	1.27629	11.3013	0.283844	25.2597	10.9246	1307.05	1047.03	260.023	108.987		23.8429	102.449		59.4275	160.6	102.017	58.5833	1.27629	0.432066	0.844222	32.5849	6.53842	26.0464	1307.05	1280.11	26.9366	115.943		16.8869	94.5974	83.5378	11.0596
1101.07	1064.72	231.331	54.3102	194.191	130.788	195.356	29.0508	29.089	15.0494	2.81484	26.8597	3.09472	26.052	0.68217	12.7405	0.882062	4.21934	1.16436	11.7368	0.294782	35.4666	15.339	1064.72	852.907	211.814	61.3853		169.946	55.5484		32.4425	86.8266	55.1542	31.6724	1.16436	0.394175	0.770186	29.089	5.83695	23.2521	1064.72	1042.78	21.9425	203.519		27.8119	195.356	173.535	21.8203
1128.92	1104.02	159.407	56.3147	129.555	87.2553	130.942	23.3921	23.4228	7.85054	1.46836	21.5148	2.4789	30.3568	0.794893	47.2391	3.2705	5.02727	1.38731	11.9331	0.299712	21.6342	9.3566	1104.02	884.387	219.632	64.8979		94.5088	60.1979		35.2167	94.0273	59.7283	34.299	1.38731	0.469652	0.917662	23.4228	4.69998	18.7229	1104.02	1081.27	22.7524	139.984		19.4222	130.942	115.896	15.046
1362.74	1327.16	179.826	67.6969	156.001	105.067	157.541	18.1363	18.1601	10.6216	1.98666	15.5422	1.79074	5.79003	0.151612	29.469	2.04023	5.5795	1.53971	7.81487	0.196278	33.5373	14.5046	1327.16	1063.14	264.023	87.9494		91.8767	84.3054		49.1316	131.897	83.7842	48.1131	1.53971	0.521242	1.01846	18.1601	3.64398	14.5161	1327.16	1299.81	27.351	158.187		21.6392	157.541	139.528	18.0127
1454.25	1435.98	178.15	73.2476	155.66	104.837	156.767	16.1888	16.21	8.75212	1.637	24.373	2.80821	17.0492	0.446433	20.6451	1.42932	4.01011	1.10662	11.23	0.282052	16.8396	7.28295	1435.98	1150.31	285.672	156.612		21.5382	153.36		88.5838	240.837	152.985	87.8518	1.10662	0.374628	0.731993	16.21	3.25268	12.9574	1435.98	1406.39	29.5936	156.416		21.7346	156.767	139.137	17.6294
1181.59	1165.21	224.692	59.4358	198.487	133.682	200.083	21.0749	21.1026	11.5732	2.16465	6.03231	0.695031	15.2864	0.400275	25.3276	1.7535	5.78119	1.59537	9.83641	0.247051	14.6264	6.32579	1165.21	933.401	231.804	108.94		115.753	104.705		60.8722	163.982	104.165	59.8169	1.59537	0.540084	1.05528	21.1026	4.2344	16.8682	1165.21	1141.19	24.0134	198.405		26.2869	200.083	177.455	22.6273
1154.96	1123.95	171.928	57.3313	144.997	97.6559	146.578	17.9102	17.9338	16.4278	3.07265	33.4069	3.84908	10.6742	0.279503	41.9496	2.9043	5.7283	1.58077	8.55155	0.214781	28.1119	12.1582	1123.95	900.351	223.597	73.6593		98.2684	70.0607		40.9708	109.451	69.5256	39.9252	1.58077	0.535143	1.04563	17.9338	3.59856	14.3352	1123.95	1100.79	23.1631	149.296		22.6321	146.578	129.716	16.8619
1411.09	1390.11	149.346	70.9077	107.829	72.6229	108.904	36.6278	36.676	9.04311	1.69142	12.9161	1.48816	11.9887	0.313925	16.9438	1.17307	3.89534	1.07495	10.8508	0.27253	19.8078	8.56671	1390.11	1113.56	276.546	133.24		16.1057	125.881		72.7892	197.595	125.517	72.0782	1.07495	0.363906	0.711044	36.676	7.35934	29.3167	1390.11	1361.46	28.6483	132.877		16.4689	108.904	96.4448	12.459
1342.94	1304.89	186.337	66.5609	156.97	105.72	158.518	23.4154	23.4462	10.2167	1.91093	11.7004	1.3481	31.6027	0.827516	4.55481	0.315343	5.60852	1.54772	11.3941	0.286173	37.7304	16.3181	1304.89	1045.3	259.593	89.9717		96.365	85.2671		49.6876	133.407	84.7431	48.6638	1.54772	0.523953	1.02376	23.4462	4.70467	18.7415	1304.89	1278	26.8921	163.942		22.3947	158.518	140.394	18.1233
1186.92	1172.62	139.21	59.8139	97.6623	65.7758	98.9875	33.3594	33.4033	11.8908	2.22405	35.1561	4.05062	9.32912	0.244283	5.5541	0.384527	4.80219	1.3252	11.9726	0.300704	13.9146	6.01794	1172.62	939.34	233.279	64.5035		74.707	57.8008		33.8111	90.2867	57.3522	32.9346	1.3252	0.448626	0.876578	33.4033	6.70265	26.7007	1172.62	1148.45	24.1661	122.051		17.1591	98.9875	87.4218	11.5657
1209.52	1183.92	253.314	60.3903	212.004	142.785	213.371	32.4022	32.4448	19.5634	3.65913	29.7089	3.423	7.50031	0.196396	43.3261	2.9996	4.95556	1.36753	8.73611	0.219416	22.6034	9.77575	1183.92	948.391	235.527	94.6308		158.683	88.1205		51.242	137.995	87.6576	50.3375	1.36753	0.462953	0.904573	32.4448	6.51032	25.9345	1183.92	1159.52	24.399	222.932		30.3824	213.371	189.472	23.8989
1219.99	1192.95	152.476	60.851	124.32	83.73	125.33	20.6038	20.6309	14.4458	2.70194	28.0732	3.23454	10.4419	0.273422	17.9908	1.24556	3.6601	1.01003	12.1277	0.304599	25.7901	11.154	1192.95	955.627	237.324	83.6004		68.8754	79.4607		46.1021	124.553	79.1187	45.434	1.01003	0.34193	0.668104	20.6309	4.13976	16.4911	1192.95	1168.37	24.5852	133		19.4755	125.33	111.149	14.181
1219.99	1187.58	153.449	60.5769	121.178	81.6134	122.752	24.9854	25.0182	7.48747	1.40046	32.8159	3.78098	10.445	0.273501	12.7974	0.886	5.70563	1.57451	8.90077	0.223552	31.5305	13.6367	1187.58	951.322	236.255	127.657		25.7921	122.637		71.1597	192.222	122.104	70.1182	1.57451	0.533025	1.04149	25.0182	5.02011	19.9981	1187.58	1163.1	24.4744	134.768		18.6807	122.752	108.458	14.2947
1447.2	1409.71	212.358	71.9078	185.252	124.767	186.282	20.0138	20.0402	19.9627	3.73381	15.7722	1.81724	9.95575	0.260691	37.5527	2.59989	3.73542	1.03082	8.90047	0.223544	34.885	15.0875	1409.71	1129.27	280.446	51.7945		160.563	47.7733		27.9153	74.6578	47.4243	27.2335	1.03082	0.348967	0.681853	20.0402	4.02122	16.0189	1409.71	1380.66	29.0523	186.131		26.2267	186.282	165.531	20.7519
1366.86	1338.75	124.496	68.2878	86.4881	58.2499	87.5387	33.5025	33.5465	12.4294	2.32479	1.39704	0.160964	27.8093	0.728185	31.8035	2.20185	3.80693	1.05055	7.83596	0.196808	25.915	11.208	1338.75	1072.42	266.328	127.719		-3.22321	120.988		69.968	189.905	120.632	69.2731	1.05055	0.355647	0.694906	33.5465	6.73138	26.8151	1338.75	1311.16	27.5898	110.139		14.3573	87.5387	77.3947	10.144
1435.69	1418.23	272.546	72.3422	228.124	153.642	229.532	37.1211	37.1699	15.7758	2.9507	17.2655	1.98929	23.1493	0.606165	30.2934	2.0973	5.10084	1.40762	11.8785	0.298341	15.3627	6.64424	1418.23	1136.09	282.141	61.365		211.181	53.9066		31.6134	84.1124	53.4301	30.6823	1.40762	0.476525	0.931092	37.1699	7.45844	29.7115	1418.23	1389	29.2278	241.115		31.4309	229.532	203.867	25.6651
1314.66	1284.29	244.566	65.5103	217.214	146.294	218.638	22.0313	22.0602	11.2897	2.11163	10.4869	1.20828	10.3705	0.271552	28.7327	1.98925	5.15938	1.42377	11.0136	0.276618	28.3775	12.273	1284.29	1028.8	255.496	156.883		87.6828	152.457		88.2134	239.246	151.975	87.2716	1.42377	0.481995	0.941778	22.0602	4.42656	17.6337	1284.29	1257.83	26.4676	216.276		28.2896	218.638	194.133	24.5044
1394.87	1365.74	126.987	69.6648	105.24	70.8793	106.793	16.0651	16.0863	13.3907	2.5046	9.31554	1.07332	8.81881	0.230921	19.2848	1.33514	5.62673	1.55274	11.9167	0.299299	27.792	12.0198	1365.74	1094.04	271.699	141.41		-14.4231	138.182		80.0766	216.706	137.657	79.0495	1.55274	0.525655	1.02709	16.0863	3.22784	12.8584	1365.74	1337.59	28.1461	110.535		16.452	106.793	94.2297	12.5629
1170.73	1129.82	115.423	57.6306	86.8983	58.5262	88.4068	21.4904	21.5186	18.231	3.40992	8.11028	0.93445	34.166	0.894637	47.4023	3.28181	5.46626	1.50846	10.2904	0.258453	37.6285	16.274	1129.82	905.053	224.764	124.045		-8.62221	119.727		69.458	187.677	119.217	68.4602	1.50846	0.510663	0.997794	21.5186	4.31789	17.2007	1129.82	1106.53	23.284	99.4057		16.0171	88.4068	77.8522	10.5545
1353	1318.47	127.324	67.2534	95.4701	64.2993	97.0899	22.2998	22.3292	19.7597	3.69586	28.6694	3.30324	27.4608	0.719061	40.1805	2.78182	5.86977	1.61981	7.43681	0.186783	31.7562	13.7343	1318.47	1056.17	262.294	122.274		5.05029	117.793		68.3994	184.573	117.245	67.328	1.61981	0.54836	1.07145	22.3292	4.48053	17.8486	1318.47	1291.29	27.1718	109.117		18.2067	97.0899	85.5242	11.5657
1110.62	1090.06	199.581	55.6028	169.289	114.017	170.54	24.7735	24.8061	10.0675	1.88303	16.2248	1.86939	9.21825	0.24138	40.02	2.7707	4.53083	1.25032	9.61441	0.241476	17.7921	7.69493	1090.06	873.206	216.856	135.197		64.384	130.219		75.3626	204.332	129.796	74.5356	1.25032	0.423275	0.827044	24.8061	4.97754	19.8285	1090.06	1067.6	22.4647	176.465		23.1156	170.54	151.329	19.2105
1387.27	1348.1	106.578	68.765	82.1602	55.3351	83.708	18.7302	18.7549	7.57937	1.41765	17.1205	1.9726	16.3624	0.428449	36.5991	2.53386	5.6088	1.54779	11.7837	0.295958	36.6393	15.8462	1348.1	1079.91	268.189	157.208		-50.6307	153.445		88.8388	240.736	152.921	87.815	1.54779	0.52398	1.02381	18.7549	3.76332	14.9916	1348.1	1320.32	27.7826	92.9278		13.6498	83.708	73.6317	10.0763
1146.08	1118.79	211.218	57.0679	169.634	114.249	171.131	36.7451	36.7934	11.3031	2.11414	5.18545	0.597457	13.1893	0.345362	0.377087	0.0261069	5.4272	1.49768	9.43011	0.236847	27.2681	11.7932	1118.79	896.215	222.57	146.448		64.7703	139.065		80.5579	218.126	138.558	79.5673	1.49768	0.507014	0.990664	36.7934	7.3829	29.4105	1118.79	1095.73	23.0567	187.792		23.4261	171.131	151.686	19.4455
1234.69	1200.71	259.682	61.2466	235.601	158.678	236.645	19.1778	19.203	9.88048	1.84804	10.6931	1.23203	17.5434	0.459374	6.93479	0.480116	3.78406	1.04424	11.7204	0.29437	33.4999	14.4884	1200.71	961.839	238.867	85.1565		174.525	81.3033		47.1762	127.435	80.9498	46.4855	1.04424	0.353511	0.690731	19.203	3.85323	15.3497	1200.71	1175.96	24.745	229.836		29.8455	236.645	210.467	26.1785
1231.94	1204.79	240.599	61.4551	203.425	137.007	204.776	33.2102	33.2539	9.51866	1.78037	1.88792	0.217523	10.2595	0.268646	30.1925	2.09032	4.89851	1.35178	12.0286	0.302111	25.0538	10.8355	1204.79	965.114	239.68	66.764		173.835	60.0914		35.1389	93.8785	59.6338	34.2448	1.35178	0.457624	0.89416	33.2539	6.67266	26.5812	1204.79	1179.97	24.8292	214.27		26.3292	204.776	181.813	22.9635
1234.06	1218.89	201.877	62.1742	163.204	109.918	164.314	29.7725	29.8117	14.4649	2.70551	33.607	3.87213	34.128	0.89364	21.2264	1.46957	4.02317	1.11023	11.1253	0.279422	13.6979	5.92422	1218.89	976.407	242.485	84.1013		117.776	78.1193		45.3787	122.388	77.7435	44.6443	1.11023	0.375848	0.734377	29.8117	5.98196	23.8297	1218.89	1193.77	25.1197	176.954		24.9225	164.314	145.871	18.4438
1110.83	1080.66	169.484	55.123	136.277	91.7829	137.92	26.9812	27.0167	8.51454	1.59256	20.7911	2.39551	13.521	0.354049	27.622	1.91236	5.95248	1.64264	8.16618	0.205102	28.2581	12.2214	1080.66	865.673	214.984	129.933		39.5506	124.512		72.2683	195.137	123.956	71.1817	1.64264	0.556087	1.08655	27.0167	5.42111	21.5955	1080.66	1058.39	22.2709	149.483		20.001	137.92	121.946	15.9734
1172.52	1151.89	116.357	58.7568	81.7244	55.0415	82.7077	29.5657	29.6046	9.52514	1.78158	15.5637	1.79322	7.84643	0.205459	45.4844	3.14902	3.56332	0.983326	10.5247	0.264338	17.4814	7.56054	1151.89	922.738	229.156	121.64		-5.28293	115.699		66.8998	181.616	115.367	66.2494	0.983326	0.332889	0.650438	29.6046	5.94041	23.6642	1151.89	1128.16	23.739	102.872		13.485	82.7077	73.13	9.57774
1230.3	1206.95	199.38	61.5649	180.244	121.395	181.618	13.7752	13.7933	9.33227	1.74551	12.6611	1.45879	18.805	0.492408	4.54101	0.314388	4.97879	1.37394	10.8351	0.272134	23.0386	9.96398	1206.95	966.838	240.108	105.289		94.0912	102.522		59.5149	160.662	102.056	58.606	1.37394	0.465123	0.908813	13.7933	2.76773	11.0255	1206.95	1182.07	24.8736	175.368		24.012	181.618	161.131	20.4878
1121.42	1084.63	188.692	55.3256	154.82	104.271	155.813	27.1748	27.2105	14.8464	2.77686	14.8311	1.7088	34.2932	0.897969	20.1789	1.39704	3.60052	0.993593	11.3232	0.284394	35.3986	15.3096	1084.63	868.854	215.775	67.313		121.379	61.853		35.9832	96.8426	61.5166	35.326	0.993593	0.336364	0.657228	27.2105	5.46001	21.7505	1084.63	1062.28	22.3528	165.802		22.89	155.813	138.365	17.4486
1228.31	1207	199.242	61.5675	164.739	110.952	165.996	27.1177	27.1533	9.05309	1.69329	34.7709	4.00624	6.7137	0.175798	15.4018	1.06631	4.55533	1.25708	8.66605	0.217657	20.2427	8.75479	1207	966.879	240.119	128.933		70.3092	123.485		71.4983	193.726	123.059	70.6668	1.25708	0.425564	0.831516	27.1533	5.44854	21.7048	1207	1182.12	24.8746	175.785		23.4571	165.996	147.27	18.7264
1443.34	1417.5	114.366	72.3048	79.3771	53.4606	80.4709	25.8527	25.8867	19.7578	3.6955	27.9253	3.21749	30.3629	0.795053	41.9535	2.90457	3.96371	1.09382	11.94	0.299885	22.9417	9.92206	1417.5	1135.5	281.995	119.828		-5.46275	114.634		66.3395	179.88	114.264	65.616	1.09382	0.370294	0.723524	25.8867	5.19438	20.6923	1417.5	1388.28	29.2127	98.0541		16.3114	80.4709	71.0572	9.41366
1490.02	1452.4	145.232	74.0852	112.544	75.7983	114.11	27.4038	27.4398	8.41752	1.57441	11.9317	1.37474	17.7208	0.46402	41.5611	2.8774	5.67794	1.56687	10.6997	0.268733	34.7417	15.0255	1452.4	1163.46	288.939	114.169		31.0635	108.663		63.1314	170.227	108.132	62.095	1.56687	0.530439	1.03643	27.4398	5.50602	21.9338	1452.4	1422.47	29.9321	128.163		17.0691	114.11	100.751	13.3598
1245.36	1219.35	212.226	62.1974	193.022	130	194.417	13.5422	13.56	13.01	2.4334	9.81125	1.13043	16.5948	0.434534	48.4332	3.35317	5.05662	1.39541	9.98585	0.250805	22.6641	9.80202	1219.35	976.771	242.575	103.079		109.148	100.358		58.2822	157.244	99.8852	57.3592	1.39541	0.472394	0.923019	13.56	2.72092	10.839	1219.35	1194.22	25.1291	186.419		25.8067	194.417	172.538	21.8794
1458.06	1441.48	213.088	73.5282	183.284	123.442	184.315	23.5239	23.5548	16.3014	3.04901	9.5148	1.09628	30.0148	0.785938	40.8776	2.83008	3.73694	1.03124	11.4336	0.287166	13.755	5.94892	1441.48	1154.71	286.766	73.6855		139.402	68.9591		40.0815	108.009	68.61	39.3993	1.03124	0.349108	0.682129	23.5548	4.72646	18.8283	1441.48	1411.77	29.707	187.364		25.7237	184.315	163.774	20.5405
1286.75	1255.24	146.776	64.0283	104.204	70.1818	105.396	36.5496	36.5976	18.9074	3.53645	3.79569	0.437331	20.2063	0.529103	10.9049	0.754976	4.31762	1.19148	11.1243	0.279399	30.7578	13.3025	1255.24	1005.52	249.716	132.073		14.7026	124.73		72.1826	195.721	124.326	71.3944	1.19148	0.403357	0.788126	36.5976	7.34361	29.254	1255.24	1229.37	25.8689	129.152		17.6233	105.396	93.2334	12.1624
1197.49	1160.55	228.121	59.1983	204.85	137.967	206.198	17.8429	17.8664	15.5466	2.90784	5.85071	0.674107	9.74414	0.25515	32.1191	2.2237	4.88626	1.3484	8.72611	0.219165	34.716	15.0144	1160.55	929.672	230.878	105.915		122.206	102.33		59.393	160.375	101.874	58.5011	1.3484	0.456479	0.891924	17.8664	3.58503	14.2813	1160.55	1136.63	23.9174	200.931		27.1899	206.198	183.084	23.1141
1490.93	1456.83	150.299	74.3113	106.655	71.8325	108.137	37.3216	37.3707	9.36111	1.7509	20.6659	2.38108	13.6476	0.357363	43.1829	2.98968	5.36955	1.48177	12.0335	0.302234	31.1067	13.4534	1456.83	1167.01	289.82	68.14		82.1593	60.6412		35.5154	94.6748	60.1396	34.5352	1.48177	0.501629	0.980141	37.3707	7.49873	29.8719	1456.83	1426.81	30.0234	133.054		17.2453	108.137	95.4787	12.6583
1222.64	1196.36	133.279	61.0247	87.4104	58.8711	89.049	36.4214	36.4693	18.7809	3.51279	27.8635	3.21038	30.0357	0.786484	39.358	2.72487	5.93783	1.63859	9.99789	0.251107	23.5643	10.1913	1196.36	958.354	238.001	58.4302		74.8489	51.1123		30.1166	79.5903	50.5576	29.0328	1.63859	0.554718	1.08387	36.4693	7.31786	29.1514	1196.36	1171.7	24.6553	115.576		17.703	89.049	78.3353	10.7137
1281.81	1246.49	140.124	63.582	112.8	75.9707	113.863	18.0071	18.0308	17.886	3.34539	36.974	4.26007	12.8608	0.33676	33.7453	2.33629	3.85422	1.0636	11.4721	0.288134	32.9857	14.266	1246.49	998.516	247.975	87.215		52.9093	83.597		48.5025	131.036	83.237	47.7989	1.0636	0.360065	0.703538	18.0308	3.61803	14.4128	1246.49	1220.8	25.6885	120.783		19.3412	113.863	100.879	12.9846
1431.01	1409.11	171.092	71.8772	129.09	86.9425	130.241	34.044	34.0888	14.7805	2.76454	30.5208	3.51655	10.3352	0.270626	1.96698	0.13618	4.16832	1.15028	8.41089	0.211248	21.757	9.40972	1409.11	1128.79	280.327	156.953		14.1393	150.113		86.7397	235.702	149.723	85.9788	1.15028	0.389409	0.760873	34.0888	6.84019	27.2486	1409.11	1380.07	29.04	150.482		20.6103	130.241	115.434	14.8063
1209.85	1177.48	120.471	60.062	89.2705	60.1239	90.4881	25.263	25.2962	8.17999	1.52999	17.9431	2.06737	30.6167	0.801698	7.92172	0.548445	4.41205	1.21754	11.4477	0.287521	31.8186	13.7613	1177.48	943.236	234.247	114.44		6.03093	109.364		63.3711	171.518	108.952	62.5657	1.21754	0.412178	0.805362	25.2962	5.07589	20.2203	1177.48	1153.22	24.2664	105.605		14.8663	90.4881	79.9112	10.5769
1146.14	1131.06	130.097	57.694	96.0621	64.698	97.0547	24.8116	24.8443	19.7642	3.69669	31.591	3.63985	23.8251	0.623861	9.34441	0.646942	3.59684	0.992578	9.45482	0.237467	14.4394	6.24493	1131.06	906.047	225.011	115.321		14.7755	110.336		63.8242	173.168	110	63.1677	0.992578	0.336021	0.656557	24.8443	4.98521	19.8591	1131.06	1107.75	23.3096	112.134		17.9626	97.0547	85.9272	11.1274
1387.33	1372.3	250.75	69.9993	221.665	149.292	222.704	24.6458	24.6783	11.9025	2.22625	5.88367	0.677905	6.86091	0.179653	14.0195	0.970611	3.76483	1.03893	11.2817	0.283352	14.0579	6.07991	1372.3	1099.3	273.003	146.427		104.322	141.475		81.7277	222.164	141.124	81.0405	1.03893	0.351714	0.687221	24.6783	4.95189	19.7264	1372.3	1344.02	28.2813	222.44		28.3097	222.704	198.029	24.6753
1494.64	1459.17	219.663	74.4307	191.804	129.18	192.998	19.8759	19.902	11.1894	2.09287	32.9454	3.7959	25.3774	0.664507	41.3847	2.86519	4.32735	1.19417	8.34409	0.20957	32.6029	14.1005	1459.17	1168.89	290.286	90.2163		129.446	86.2228		50.0713	135.1	85.8185	49.2814	1.19417	0.404265	0.789901	19.902	3.9935	15.9085	1459.17	1429.1	30.0716	192.811		26.8516	192.998	171.411	21.5874
1135.26	1113.33	156.893	56.7897	132.167	89.0149	133.81	18.5512	18.5756	15.1021	2.8247	8.0983	0.93307	19.6372	0.5142	22.5896	1.56395	5.95129	1.64231	9.4031	0.236168	20.3692	8.8095	1113.33	891.846	221.484	74.3686		82.5248	70.6413		41.3329	110.332	70.0853	40.2466	1.64231	0.555976	1.08633	18.5756	3.72735	14.8483	1113.33	1090.39	22.9443	136.943		19.9503	133.81	118.279	15.5311
1298.02	1281.29	247.821	65.3571	215.413	145.081	217.018	22.0767	22.1057	20.3712	3.81022	34.1219	3.93146	26.8573	0.703258	28.7873	1.99303	5.81314	1.60418	10.0625	0.252729	14.7373	6.37374	1281.29	1026.39	254.898	110.515		137.306	106.079		61.6653	166.14	105.536	60.6042	1.60418	0.543069	1.06111	22.1057	4.43569	17.67	1281.29	1254.88	26.4057	216.274		31.5472	217.018	192.562	24.4551
1229.3	1206.31	194.515	61.5325	161.543	108.799	162.699	25.7494	25.7833	19.1641	3.58446	14.8317	1.70888	20.4001	0.534175	44.135	3.0556	4.18871	1.15591	8.16954	0.205186	19.9364	8.62231	1206.31	966.329	239.982	138.51		56.0041	133.337		77.1087	209.29	132.946	76.3441	1.15591	0.391314	0.764595	25.7833	5.17363	20.6097	1206.31	1181.45	24.8605	170.499		24.0153	162.699	144.397	18.3017
1164.17	1144.52	127.231	58.3805	100.512	67.6953	101.656	20.6737	20.7009	9.64791	1.80455	19.3228	2.22634	23.3962	0.61263	17.6279	1.22044	4.14384	1.14353	9.19068	0.230833	18.4369	7.97379	1144.52	916.829	227.689	67.121		60.1102	62.9672		36.6931	98.5167	62.58	35.9367	1.14353	0.387122	0.756405	20.7009	4.1538	16.5471	1144.52	1120.93	23.587	111.267		15.9638	101.656	89.929	11.7269
1220.52	1198.64	267.973	61.1413	225.481	151.862	227.109	36.7267	36.775	7.83904	1.46621	18.1413	2.0902	13.3097	0.348513	8.49192	0.587921	5.89748	1.62746	7.34213	0.184405	21.2916	9.20845	1198.64	960.185	238.456	58.5048		209.468	51.1256		30.1191	79.6173	50.5747	29.0426	1.62746	0.550949	1.07651	36.775	7.3792	29.3958	1198.64	1173.94	24.7024	238.381		29.5921	227.109	201.552	25.5567
1292.1	1257.94	166.07	64.166	142.465	95.9502	143.609	19.619	19.6448	10.998	2.05707	2.30639	0.265737	8.28463	0.216933	28.3164	1.96043	4.14607	1.14414	11.0119	0.276574	32.2007	13.9265	1257.94	1007.69	250.253	86.8245		79.2454	82.8826		48.1298	129.868	82.4953	47.373	1.14414	0.38733	0.756811	19.6448	3.94189	15.7029	1257.94	1232.01	25.9245	146.675		19.3949	143.609	127.369	16.2401
1272.33	1249.6	207.346	63.7406	173.736	117.011	175.316	27.0584	27.094	15.3998	2.88037	8.23332	0.948626	31.4954	0.824706	15.6271	1.08191	5.72432	1.57967	11.2535	0.282643	21.6458	9.3616	1249.6	1001.01	248.594	91.5799		115.766	86.1433		50.2057	134.769	85.6085	49.1608	1.57967	0.534771	1.0449	27.094	5.43663	21.6574	1249.6	1223.85	25.7526	182.297		25.0491	175.316	155.363	19.9524
1179.62	1161.02	281.05	59.2221	236.774	159.468	237.769	37.2629	37.3119	10.0591	1.88146	29.6604	3.41741	16.3046	0.426935	2.95142	0.204336	3.6072	0.995435	9.66892	0.242845	18.4028	7.95903	1161.02	930.045	230.971	119.378		161.671	111.891		64.7187	175.615	111.554	64.0602	0.995435	0.336988	0.658447	37.3119	7.48694	29.825	1161.02	1137.09	23.927	249.571		31.4789	237.769	211.504	26.2656
1290.18	1260.96	160.063	64.32	126.887	85.4585	128.245	26.5235	26.5584	19.2383	3.59832	6.251	0.720228	27.5694	0.721905	46.77	3.23803	4.92185	1.35822	8.72131	0.219044	25.9883	11.2397	1260.96	1010.1	250.853	115.879		44.1836	110.55		64.1179	173.31	110.09	63.2195	1.35822	0.459804	0.89842	26.5584	5.32916	21.2292	1260.96	1234.97	25.9867	139.848		20.2151	128.245	113.509	14.7357
1208.06	1191.2	226.785	60.7615	187.555	126.319	188.925	34.5101	34.5555	10.734	2.00769	2.20576	0.254144	29.5218	0.773029	31.5982	2.18764	4.96389	1.36982	10.731	0.269519	14.6722	6.3456	1191.2	954.221	236.975	142.312		84.4729	135.378		78.3807	212.389	134.914	77.4747	1.36982	0.463731	0.906093	34.5555	6.93384	27.6216	1191.2	1166.65	24.549	201.405		25.3793	188.925	167.654	21.2709
1481.53	1450.56	162.567	73.9913	121.932	82.1213	123.53	34.0251	34.0698	12.8938	2.41165	12.9985	1.49766	31.322	0.820167	26.1612	1.81122	5.79171	1.59827	9.46607	0.23775	29.1556	12.6095	1450.56	1161.99	288.572	141.889		20.6776	135.053		78.3009	211.756	134.512	77.2437	1.59827	0.541067	1.0572	34.0698	6.83638	27.2334	1450.56	1420.66	29.8941	143.089		19.4777	123.53	109.135	14.3948
1461.44	1427.67	243.829	72.824	214.133	144.219	215.623	23.4062	23.437	17.5855	3.28919	6.08346	0.700924	21.5845	0.565191	26.1764	1.81227	5.39927	1.48997	8.47994	0.212982	31.9532	13.8195	1427.67	1143.66	284.02	52.6719		191.157	47.9691		28.2422	74.7214	47.4647	27.2567	1.48997	0.504406	0.985567	23.437	4.70282	18.7342	1427.67	1398.25	29.4225	214.681		29.1474	215.623	191.397	24.226
1254.52	1221.99	227.85	62.3323	197.643	133.113	198.792	22.1088	22.1379	8.21986	1.53744	37.0854	4.27291	31.7632	0.831719	44.3288	3.06902	4.16283	1.14877	11.0623	0.277839	29.4601	12.7412	1221.99	978.89	243.101	116.314		111.536	111.871		64.7788	175.501	111.483	64.019	1.14877	0.388896	0.759871	22.1379	4.44215	17.6958	1221.99	1196.81	25.1836	200.397		27.4534	198.792	176.613	22.1792
1194.59	1166.37	256.797	59.4952	230.737	155.402	232.343	18.6267	18.6512	19.0108	3.55578	12.5252	1.44313	21.5857	0.565221	49.7103	3.44159	5.82124	1.60642	9.49373	0.238445	24.7727	10.714	1166.37	934.335	232.036	157.001		99.7955	153.259		88.7593	240.412	152.715	87.6968	1.60642	0.543826	1.06259	18.6512	3.74251	14.9086	1166.37	1142.33	24.0374	225.286		31.5108	232.343	206.238	26.1052
1417.94	1400.42	162.788	71.4337	123.194	82.9716	124.258	30.3296	30.3695	18.2339	3.41047	34.4062	3.96421	19.0506	0.49884	34.8205	2.41073	3.85601	1.0641	11.4069	0.286495	15.1099	6.5349	1400.42	1121.82	278.598	74.1202		88.6677	68.0263		39.5612	106.523	67.6661	38.8573	1.0641	0.360232	0.703864	30.3695	6.09388	24.2756	1400.42	1371.56	28.8608	141.87		20.9176	124.258	110.155	14.1032
1248.87	1223.72	185.708	62.4203	151.339	101.927	152.653	26.458	26.4928	10.9624	2.05041	31.6539	3.6471	24.1556	0.632513	1.15027	0.0796366	4.75918	1.31333	9.25183	0.232369	25.0719	10.8434	1223.72	980.272	243.444	137.892		47.8154	132.576		76.7455	208.009	132.132	75.8768	1.31333	0.444607	0.868726	26.4928	5.31599	21.1768	1223.72	1198.5	25.2192	163.032		22.6758	152.653	135.322	17.3301
1337.04	1316.41	128.809	67.1487	92.1602	62.0701	93.1752	28.1255	28.1624	16.9154	3.16385	27.4915	3.16752	32.0741	0.839861	10.4469	0.72327	3.67806	1.01499	11.9659	0.300535	19.8993	8.60626	1316.41	1054.53	261.886	79.1035		49.7058	73.4525		42.6543	115.092	73.1089	41.9829	1.01499	0.343608	0.671382	28.1624	5.65102	22.5114	1316.41	1289.28	27.1296	111.594		17.215	93.1752	82.4496	10.7256
1238.14	1222.25	133.795	62.3458	107.349	72.2999	108.677	18.4929	18.5172	13.2213	2.47292	28.5881	3.29387	23.382	0.612258	2.39261	0.165647	4.81079	1.32758	8.82226	0.22158	15.7182	6.798	1222.25	979.101	243.154	104.962		28.8325	101.246		58.7609	158.68	100.797	57.8828	1.32758	0.449429	0.878148	18.5172	3.71562	14.8016	1222.25	1197.07	25.1891	115.886		17.9083	108.677	96.0671	12.6096
1408.97	1386.25	228.37	70.7108	201.652	135.813	203.062	21.7717	21.8003	10.8572	2.03073	3.97583	0.458087	29.996	0.785446	36.2715	2.51119	5.10996	1.41013	9.29855	0.233542	20.2145	8.74259	1386.25	1110.47	275.778	119.123		109.248	114.748		66.5529	179.891	114.271	65.6202	1.41013	0.477377	0.932756	21.8003	4.37441	17.4259	1386.25	1357.68	28.5687	201.737		26.633	203.062	180.243	22.8195
1229.62	1201.29	130.927	61.2762	107.744	72.5655	109.009	15.0723	15.0922	9.89367	1.85051	36.5679	4.21328	19.1148	0.500522	47.2521	3.2714	4.58664	1.26572	10.4127	0.261525	25.0652	10.8405	1201.29	962.304	238.982	66.4499		64.4774	63.4215		37.0111	99.1669	62.993	36.1738	1.26572	0.428489	0.837232	15.0922	3.02837	12.0638	1201.29	1176.53	24.7569	113.348		17.5792	109.009	96.4068	12.6025
1294.89	1268.68	223.024	64.714	203.938	137.352	205.175	13.7403	13.7583	16.9311	3.16679	4.23529	0.487981	6.80913	0.178297	29.4222	2.03699	4.4844	1.23751	10.2638	0.257786	24.1722	10.4542	1268.68	1016.29	252.39	86.933		136.091	84.1723		48.914	131.849	83.7534	48.0955	1.23751	0.418937	0.81857	13.7583	2.76072	10.9976	1268.68	1242.54	26.1459	196.031		26.9935	205.175	182.248	22.9273
1241.83	1223.33	253.312	62.4006	222.673	149.971	223.692	21.9911	22.02	12.7055	2.37644	37.06	4.26998	28.3035	0.741128	11.3044	0.782637	3.69321	1.01917	8.452	0.21228	17.7176	7.66272	1223.33	979.962	243.368	109.07		144.243	104.651		60.572	164.204	104.306	59.8979	1.01917	0.345023	0.674147	22.02	4.4185	17.6015	1223.33	1198.12	25.2112	222.643		30.6693	223.692	198.924	24.7679
1222.64	1194.92	288.342	60.9517	242.943	163.623	243.977	36.7751	36.8235	13.9676	2.6125	36.0526	4.1539	21.0096	0.550137	35.1824	2.43578	3.74546	1.03359	8.98261	0.225607	25.2811	10.9338	1194.92	957.208	237.717	105.423		182.919	98.0342		56.779	153.78	97.6843	56.0953	1.03359	0.349905	0.683685	36.8235	7.38893	29.4346	1194.92	1170.3	24.6258	255.039		33.303	243.977	217.017	26.9598
1239	1224.09	226.398	62.4394	189.095	127.356	190.688	30.2189	30.2587	14.9481	2.7959	14.4848	1.66891	26.206	0.686203	11.2175	0.776622	5.7735	1.59324	11.925	0.299509	14.1307	6.11142	1224.09	980.572	243.519	93.2747		133.123	87.203		50.8206	136.43	86.6637	49.7667	1.59324	0.539366	1.05388	30.2587	6.07165	24.187	1224.09	1198.86	25.2269	199.445		26.9522	190.688	169.073	21.6154
1219.42	1182.42	181.615	60.3136	146.609	98.7415	148.11	27.0613	27.0969	14.4042	2.69416	24.0022	2.76549	26.667	0.698276	9.02119	0.624564	5.43956	1.50109	9.94928	0.249886	36.3795	15.7338	1182.42	947.188	235.228	139.409		42.2057	133.972		77.6347	210.106	133.464	76.6418	1.50109	0.508169	0.992921	27.0969	5.43721	21.6597	1182.42	1158.05	24.368	159.012		22.6026	148.11	131.139	16.9715
1369.5	1343.75	217.675	68.5429	190.824	128.52	192.156	20.0629	20.0893	13.7584	2.57338	17.7011	2.03948	19.9617	0.522697	18.7659	1.29922	4.82671	1.33197	11.7187	0.294328	24.4533	10.5758	1343.75	1076.42	267.323	154.598		63.0775	150.567		87.0851	236.32	150.116	86.2041	1.33197	0.450916	0.881054	20.0893	4.03109	16.0582	1343.75	1316.05	27.6928	191.258		26.4171	192.156	170.564	21.5922
1237.18	1201.62	281.349	61.2931	242.87	163.573	244.401	31.1904	31.2314	17.655	3.30219	14.7248	1.69656	19.1598	0.5017	30.7134	2.12638	5.55077	1.53178	8.58854	0.21571	33.4376	14.4615	1201.62	962.569	239.048	65.9649		215.384	59.6981		34.9971	93.1635	59.1796	33.9839	1.53178	0.518558	1.01322	31.2314	6.26683	24.9645	1201.62	1176.85	24.7637	248.411		32.9378	244.401	217.051	27.3505
1449.99	1412.61	232.664	72.0553	193.329	130.208	194.941	34.5645	34.61	11.3432	2.12164	2.4909	0.286997	17.4511	0.456958	11.9099	0.824561	5.84165	1.61205	9.84726	0.247324	36.5621	15.8128	1412.61	1131.58	281.022	161.023		71.6416	154.078		89.2322	241.698	153.532	88.1659	1.61205	0.545733	1.06632	34.61	6.94478	27.6652	1412.61	1383.49	29.1119	206.684		25.9804	194.941	172.855	22.0859
1280.33	1263.06	198.422	64.427	154.01	103.726	155.654	36.2656	36.3133	15.1923	2.84158	26.0303	2.99916	14.7923	0.387337	4.72799	0.327333	5.95921	1.64449	9.01527	0.226428	16.9472	7.3295	1263.06	1011.78	251.271	89.4092		109.013	82.1226		47.9271	128.405	81.5659	46.8393	1.64449	0.556715	1.08778	36.3133	7.28656	29.0268	1263.06	1237.03	26.0299	174.711		23.7113	155.654	137.772	17.8823
1444.28	1403.86	227.544	71.6094	189.571	127.676	191.023	32.1197	32.1619	11.5441	2.15921	14.4424	1.66402	9.14804	0.239542	37.0724	2.56663	5.26104	1.45183	11.8143	0.296727	37.8532	16.3712	1403.86	1124.58	279.283	107.905		119.639	101.451		58.9367	158.936	100.96	57.9764	1.45183	0.491491	0.960334	32.1619	6.45356	25.7084	1403.86	1374.93	28.9318	201.646		25.8985	191.023	169.469	21.5534
1297.56	1264.85	211.762	64.5185	165.918	111.746	166.958	36.7414	36.7897	20.3533	3.80689	31.8685	3.67183	9.59324	0.251199	17.907	1.23975	3.76816	1.03985	11.2963	0.283717	31.468	13.6096	1264.85	1013.22	251.627	89.447		122.315	82.0648		47.6115	128.636	81.7128	46.9237	1.03985	0.352025	0.687828	36.7897	7.38216	29.4076	1264.85	1238.78	26.0669	186.089		25.6728	166.958	148.279	18.6795
1284.83	1262.57	184.768	64.4024	162.394	109.373	163.626	15.3431	15.3633	10.7691	2.01426	25.6061	2.95028	21.1364	0.553458	4.03484	0.279344	4.46426	1.23195	10.401	0.26123	21.9808	9.50649	1262.57	1011.4	251.175	125.272		59.4961	122.189		70.7428	191.7	121.772	69.9279	1.23195	0.417055	0.814892	15.3633	3.08277	12.2805	1262.57	1236.55	26.02	161.726		23.0419	163.626	145.172	18.4541
1360.42	1341.81	198.742	68.4439	163.171	109.896	164.214	26.8969	26.9323	18.3728	3.43645	28.331	3.26424	24.9146	0.65239	45.9006	3.17784	3.78232	1.04376	9.62945	0.241853	15.4346	6.67531	1341.81	1074.87	266.937	91.1547		107.587	85.7505		49.7298	134.437	85.3972	49.0394	1.04376	0.353348	0.690413	26.9323	5.40418	21.5281	1341.81	1314.15	27.6529	173.847		24.895	164.214	145.827	18.387
1262.55	1221.88	177.721	62.3267	152.303	102.576	153.465	17.6661	17.6894	17.8246	3.33392	19.7513	2.2757	28.5629	0.747918	47.0805	3.25953	4.2131	1.16264	8.31298	0.208789	37.4067	16.1781	1221.88	978.801	243.079	80.2028		97.5182	76.6532		44.5612	120.052	76.2596	43.7922	1.16264	0.393592	0.769046	17.6894	3.54952	14.1399	1221.88	1196.7	25.1813	154.689		23.0318	153.465	136.152	17.3131
1198.07	1181.12	152.891	60.2477	116.207	78.2653	117.572	29.2101	29.2485	8.02235	1.5005	34.4632	3.97078	13.4568	0.352365	0.54577	0.0377853	4.94798	1.36544	9.82413	0.246743	16.9061	7.31173	1181.12	946.152	234.971	78.6143		74.2765	72.7454		42.4119	113.792	72.2831	41.5087	1.36544	0.462246	0.90319	29.2485	5.86894	23.3795	1181.12	1156.78	24.3414	134.496		18.395	117.572	103.979	13.5927
1312.18	1273.99	165.912	64.985	123.121	82.9225	124.202	34.7067	34.7524	20.3955	3.81477	23.264	2.68044	9.28148	0.243036	35.5138	2.45873	3.91664	1.08083	8.71125	0.218792	35.7258	15.4511	1273.99	1020.55	253.447	146.6		19.3115	139.627		80.6856	219.232	139.261	79.9707	1.08083	0.365897	0.714932	34.7524	6.97335	27.779	1273.99	1247.74	26.2554	145.412		20.5001	124.202	110.094	14.1087
1490.93	1473.01	227.039	75.1367	198.426	133.64	199.73	22.3659	22.3953	10.5725	1.97747	18.6181	2.14514	22.0035	0.576162	6.44531	0.446228	4.72301	1.30335	8.55954	0.214981	17.4745	7.55755	1473.01	1179.97	293.039	137.079		89.9598	132.585		76.7458	208.027	132.144	75.8837	1.30335	0.441229	0.862124	22.3953	4.4938	17.9015	1473.01	1442.66	30.3569	200.291		26.7473	199.73	177.342	22.3871
1239.36	1208.35	145.228	61.6367	113.657	76.5482	114.84	23.958	23.9895	12.6148	2.35946	26.0655	3.00322	30.3332	0.794274	18.9711	1.31343	4.28555	1.18263	9.64499	0.242244	29.6975	12.8439	1208.35	967.965	240.388	61.952		83.2764	57.1383		33.3641	89.3198	56.738	32.5819	1.18263	0.40036	0.782271	23.9895	4.8137	19.1758	1208.35	1183.45	24.9026	126.633		18.5955	114.84	101.668	13.1721
1475.43	1450.4	148.625	73.9833	106.935	72.021	108.264	34.5619	34.6074	12.9283	2.4181	23.0586	2.65677	16.8126	0.440237	16.9182	1.1713	4.81659	1.32918	9.49608	0.238504	23.8608	10.3196	1450.4	1161.86	288.541	130.725		17.9005	123.781		71.702	194.153	123.331	70.8228	1.32918	0.449971	0.879207	34.6074	6.94425	27.6631	1450.4	1420.51	29.8909	130.779		17.8465	108.264	95.698	12.5663
1177.39	1157.89	187.232	59.0624	159.618	107.503	161.202	18.9126	18.9375	14.5008	2.71223	28.0999	3.23762	32.2265	0.843852	35.2108	2.43775	5.73965	1.5839	11.9237	0.299477	17.068	7.38175	1157.89	927.538	230.348	86.8156		100.417	83.0156		48.4116	129.843	82.4794	47.3639	1.5839	0.536203	1.0477	18.9375	3.79997	15.1375	1157.89	1134.02	23.8625	162.976		24.2562	161.202	142.765	18.4371
1288.7	1266.44	213.037	64.5997	185.979	125.257	187.277	19.0111	19.0361	11.7528	2.19824	35.0503	4.03842	9.26399	0.242578	26.0461	1.80325	4.70275	1.29776	9.74687	0.244802	20.4511	8.84493	1266.44	1014.5	251.944	106.747		106.29	102.927		59.712	161.341	102.487	58.8535	1.29776	0.439336	0.858426	19.0361	3.81975	15.2164	1266.44	1240.34	26.0997	186.927		26.1096	187.277	166.233	21.0437
1358.16	1328.57	203.601	67.7686	172.319	116.057	173.419	23.2779	23.3085	18.8354	3.52297	24.7739	2.8544	11.0014	0.288071	46.5882	3.22544	3.98806	1.10054	8.27641	0.20787	26.3648	11.4025	1328.57	1064.26	264.303	102.625		100.976	97.9475		56.7605	153.608	97.575	56.0325	1.10054	0.372569	0.727969	23.3085	4.67704	18.6314	1328.57	1301.19	27.38	178.3		25.3007	173.419	154.003	19.4165
1255.31	1225.43	196.904	62.5077	174.941	117.823	176.235	14.1007	14.1193	11.0825	2.07287	30.3614	3.49818	28.2906	0.740788	32.3106	2.23696	4.68609	1.29316	9.47185	0.237895	27.6443	11.9559	1225.43	981.643	243.785	64.0721		132.832	61.2389		35.7705	95.7163	60.8011	34.9151	1.29316	0.437779	0.855384	14.1193	2.83315	11.2861	1225.43	1200.17	25.2545	172.02		24.8835	176.235	156.382	19.8528
1478.89	1441.16	138.268	73.5119	105.286	70.9105	106.293	25.973	26.0072	12.5727	2.3516	25.9104	2.98534	15.8463	0.414934	25.7569	1.78323	3.64767	1.0066	8.61887	0.216472	35.9459	15.5463	1441.16	1154.46	286.703	80.8163		57.4521	75.5978		43.8823	118.473	75.257	43.2164	1.0066	0.340769	0.665834	26.0072	5.21855	20.7886	1441.16	1411.46	29.7004	121.073		17.195	106.293	94.1621	12.1309
1443.96	1403.77	195.864	71.6048	162.458	109.416	163.859	25.167	25.2001	13.3661	2.49999	32.4943	3.74393	9.87032	0.258454	33.1867	2.29762	5.07466	1.40039	12.0766	0.303317	37.8926	16.3882	1403.77	1124.51	279.265	52.8297		143.035	47.773		28.0878	74.4605	47.299	27.1615	1.40039	0.47408	0.926313	25.2001	5.05661	20.1435	1403.77	1374.84	28.9299	171.797		24.0676	163.859	145.263	18.5958
1280.55	1249.41	189.227	63.7307	165.003	111.13	166.161	17.6888	17.7121	9.33301	1.74565	26.5412	3.05802	10.403	0.272404	30.6569	2.12247	4.19542	1.15776	11.0864	0.278447	29.0233	12.5523	1249.41	1000.85	248.555	133.644		55.5832	130.09		75.2451	204.177	129.698	74.4792	1.15776	0.39194	0.76582	17.7121	3.55408	14.158	1249.41	1223.66	25.7486	166.357		22.8703	166.161	147.485	18.6753
1345.71	1329.48	163.546	67.8153	141.298	95.1647	142.754	18.119	18.1428	8.2077	1.53517	3.36813	0.388069	20.4843	0.536382	24.7657	1.7146	5.27422	1.45546	7.53748	0.189311	14.5096	6.27525	1329.48	1065	264.485	70.793		92.7525	67.1525		39.2422	104.939	66.6598	38.2795	1.45546	0.492723	0.962741	18.1428	3.6405	14.5023	1329.48	1302.08	27.3989	144.273		19.2729	142.754	126.39	16.3638
1432.4	1404.46	147.769	71.6397	111.133	74.8481	112.572	31.6686	31.7102	14.8369	2.7751	1.15494	0.13307	14.7672	0.38668	4.02798	0.278869	5.21533	1.43921	7.64154	0.191925	27.6686	11.9664	1404.46	1125.06	279.401	149.144		-1.37518	142.781		82.6645	224.007	142.294	81.7125	1.43921	0.487221	0.951991	31.7102	6.36292	25.3473	1404.46	1375.51	28.944	130.443		17.3265	112.572	99.4661	13.1059
1176.08	1159.63	190.409	59.1513	148.027	99.6968	148.994	32.459	32.5017	18.1907	3.40238	37.8878	4.36536	34.9788	0.915921	24.4638	1.6937	3.50254	0.966554	9.14073	0.229579	14.7574	6.38243	1159.63	928.934	230.695	69.9726		120.436	63.4508		36.8882	99.3724	63.1236	36.2488	0.966554	0.327211	0.639343	32.5017	6.52174	25.98	1159.63	1135.73	23.8984	166.289		24.1204	148.994	132.298	16.6963
1245.58	1211.96	148.328	61.8209	121.68	81.9519	123.23	17.8022	17.8256	20.213	3.78064	20.1293	2.31926	33.5427	0.878316	23.9476	1.65797	5.61441	1.54934	11.7456	0.295001	31.9594	13.8222	1211.96	970.858	241.107	55.4574		92.8711	51.8805		30.5161	80.8473	51.356	29.4913	1.54934	0.524504	1.02484	17.8256	3.57684	14.2487	1211.96	1186.99	24.977	127.62		20.7087	123.23	108.901	14.3286
1472.44	1441.56	144.005	73.5323	97.7711	65.849	98.767	36.5407	36.5887	20.205	3.77915	32.8812	3.7885	33.9184	0.888154	0.859066	0.0594757	3.60893	0.995914	7.70066	0.19341	30.8203	13.3295	1441.56	1154.78	286.782	79.6418		64.3632	72.3		41.9835	113.288	71.9628	41.3247	0.995914	0.33715	0.658764	36.5887	7.34183	29.2469	1441.56	1411.85	29.7087	125.128		18.8774	98.767	87.4531	11.3139
1145.55	1120.04	189.265	57.1319	166.527	112.156	167.805	15.9721	15.9931	14.4602	2.70463	18.9703	2.18572	13.8576	0.362862	22.9834	1.59121	4.63171	1.27816	8.52133	0.214022	23.9183	10.3444	1120.04	897.22	222.819	120.613		68.6524	117.404		68.0163	184.142	116.971	67.1708	1.27816	0.432699	0.845458	15.9931	3.20915	12.784	1120.04	1096.96	23.0825	165.677		23.5882	167.805	148.869	18.9356
1447.55	1421.7	106.071	72.5191	84.389	56.8362	86.01	15.6376	15.6581	17.3747	3.24977	2.38057	0.274284	25.8253	0.676235	38.5209	2.66692	5.87402	1.62098	8.06773	0.202629	23.1816	10.0258	1421.7	1138.87	282.831	132.753		-26.6822	129.611		75.1865	203.177	129.063	74.1143	1.62098	0.548757	1.07223	15.6581	3.14193	12.5162	1421.7	1392.4	29.2993	91.1534		14.9176	86.01	75.6354	10.3746
1154.1	1127.49	143.89	57.5121	101.041	68.0513	102.066	34.8552	34.901	11.5533	2.16093	32.9093	3.79175	28.9292	0.757511	13.7942	0.955016	3.71483	1.02514	8.45038	0.21224	25.6495	11.0932	1127.49	903.192	224.302	57.3578		86.5317	50.3547		29.395	78.7246	50.0076	28.7169	1.02514	0.347043	0.678094	34.901	7.00318	27.8979	1127.49	1104.26	23.2362	126.32		17.57	102.066	90.3771	11.689
1214.03	1175.01	127.097	59.9358	91.0857	61.3464	92.7168	29.5286	29.5674	12.0565	2.25505	17.9574	2.06901	11.3242	0.296525	26.6424	1.84454	5.91078	1.63113	7.66392	0.192487	37.1758	16.0782	1175.01	941.254	233.755	158.082		-30.9842	152.149		88.1333	238.651	151.596	87.0544	1.63113	0.552191	1.07894	29.5674	5.93294	23.6345	1175.01	1150.79	24.2154	111.492		15.6051	92.7168	81.6137	11.1031
1286.08	1255.78	183.826	64.0559	147.734	99.4992	149.142	30.132	30.1716	8.23039	1.53941	21.7791	2.50935	9.63782	0.252366	46.4986	3.21924	5.10338	1.40832	8.38828	0.21068	27.0831	11.7132	1255.78	1005.96	249.823	142.491		41.3353	136.436		79.0065	214.035	135.96	78.075	1.40832	0.476763	0.931556	30.1716	6.05418	24.1174	1255.78	1229.9	25.88	162.775		21.0509	149.142	132.124	17.0183
1285.34	1247.35	143.282	63.6257	99.5453	67.044	100.614	37.7474	37.7971	15.142	2.83216	9.75337	1.12376	25.879	0.677642	17.0728	1.182	3.87232	1.0686	9.455	0.237472	36.8125	15.9211	1247.35	999.202	248.146	150.482		-7.20006	142.898		82.5583	224.388	142.536	81.8515	1.0686	0.361756	0.706841	37.7971	7.58429	30.2128	1247.35	1221.64	25.7062	126.449		16.8335	100.614	89.051	11.5629
1247.3	1225.2	198.808	62.4962	172.128	115.929	173.64	17.2083	17.2309	14.6073	2.73214	37.0364	4.26726	24.8655	0.651103	42.9867	2.9761	5.47672	1.51135	11.3985	0.286286	19.1154	8.26723	1225.2	981.464	243.741	83.0854		115.722	79.6278		46.4323	124.549	79.1162	45.4326	1.51135	0.511641	0.999704	17.2309	3.45753	13.7734	1225.2	1199.95	25.2498	173.011		25.7965	173.64	153.915	19.7248
1197.98	1173.99	204.043	59.8839	175.452	118.167	176.543	21.5176	21.5459	19.1653	3.58467	11.9374	1.3754	28.6427	0.750008	42.7311	2.9584	3.95383	1.09109	9.70901	0.243852	21.0357	9.09776	1173.99	940.438	233.552	132.467		71.5765	128.143		74.096	201.148	127.774	73.3743	1.09109	0.369371	0.72172	21.5459	4.32336	17.2225	1173.99	1149.8	24.1944	178.618		25.4252	176.543	156.797	19.746
1180.23	1144.62	105.332	58.3855	81.0777	54.606	82.4668	17.7441	17.7674	7.90247	1.47808	21.7682	2.50808	33.5671	0.878955	20.4027	1.41254	5.0334	1.38901	9.27913	0.233055	34.1988	14.7907	1144.62	916.908	227.709	112.64		-7.30803	109.075		63.2853	170.971	108.605	62.3665	1.38901	0.470225	0.918782	17.7674	3.56517	14.2022	1144.62	1121.03	23.589	91.2559		14.0764	82.4668	72.6339	9.83282
1419.39	1401.05	160.81	71.4661	136.339	91.8247	137.388	18.0498	18.0736	17.1816	3.21365	11.3794	1.31111	20.3903	0.533921	36.2797	2.51176	3.79913	1.0484	11.5612	0.290372	15.8253	6.8443	1401.05	1122.33	278.724	106.233		54.577	102.607		59.4116	160.97	102.252	58.7181	1.0484	0.354919	0.693483	18.0736	3.62661	14.447	1401.05	1372.18	28.8739	140.282		20.5285	137.388	121.883	15.5046
1381.36	1361.89	268.928	69.4686	245.592	165.407	246.966	16.564	16.5858	13.2101	2.47082	15.4404	1.77901	34.2232	0.896135	35.6059	2.4651	4.97933	1.37409	9.16265	0.230129	17.004	7.35407	1361.89	1090.96	270.933	101.985		166.943	98.6573		57.2959	154.579	98.1922	56.387	1.37409	0.465174	0.908912	16.5858	3.32808	13.2577	1361.89	1333.83	28.0669	236.605		32.3232	246.966	219.449	27.5172
1277.37	1255.19	279.144	64.026	234.525	157.953	235.742	37.5086	37.558	14.257	2.66664	23.7952	2.74163	5.5826	0.14618	43.5142	3.01262	4.41262	1.2177	11.5172	0.289267	19.1657	8.28898	1255.19	1005.49	249.707	78.1507		200.993	70.6144		41.1192	110.516	70.2022	40.3137	1.2177	0.412231	0.805466	37.558	7.53631	30.0217	1255.19	1229.33	25.8679	247.541		31.6029	235.742	209.541	26.2015
1189.49	1175.18	270.023	59.9448	240.877	162.231	241.901	21.1553	21.1831	12.1185	2.26664	35.5453	4.09546	11.6283	0.304488	6.00812	0.415961	3.70996	1.02379	10.8782	0.273216	13.8925	6.00839	1175.18	941.395	233.79	55.6388		214.385	51.3882		29.9879	80.3524	51.0416	29.3107	1.02379	0.346589	0.677206	21.1831	4.25056	16.9325	1175.18	1150.97	24.219	237.98		32.0432	241.901	215.171	26.7297
1135.68	1109.5	167.32	56.5943	138.204	93.0807	139.771	21.1018	21.1295	19.3917	3.62702	17.2907	1.9922	22.2218	0.581877	7.4961	0.518978	5.67903	1.56717	8.6901	0.218261	25.664	11.0995	1109.5	888.778	220.723	130.107		37.2135	125.867		73.0111	197.311	125.336	71.9745	1.56717	0.530541	1.03663	21.1295	4.23981	16.8897	1109.5	1086.64	22.8654	145.392		21.9276	139.771	123.651	16.1203
1180.63	1143.32	164.097	58.3195	130.019	87.5684	131.097	27.0285	27.0641	16.5549	3.09643	20.0402	2.30899	11.191	0.293037	18.221	1.26149	3.90512	1.07765	9.44127	0.237127	36.0516	15.592	1143.32	915.87	227.451	157.814		6.28326	152.383		88.0094	239.315	152.018	87.2966	1.07765	0.364821	0.71283	27.0641	5.43062	21.6334	1143.32	1119.76	23.5623	143.877		20.22	131.097	116.249	14.8482
1125.23	1107.57	120.433	56.4958	86.5883	58.3174	87.7379	26.7961	26.8313	13.5315	2.53093	22.3975	2.5806	20.7243	0.542667	16.8204	1.16452	4.16581	1.14959	8.3363	0.209374	16.4985	7.13546	1107.57	887.231	220.338	67.6262		52.8066	62.2423		36.2796	97.3723	61.8531	35.5192	1.14959	0.389174	0.760415	26.8313	5.38392	21.4474	1107.57	1084.74	22.8255	105.014		15.419	87.7379	77.5039	10.234
1119.65	1088.93	239.448	55.545	219.999	148.17	221.045	14.0275	14.046	18.3418	3.43065	1.98888	0.229155	15.0274	0.393491	27.8166	1.92583	3.79183	1.04639	12.0558	0.302793	28.7987	12.4552	1088.93	872.299	216.63	145.743		93.7048	142.924		82.5632	224.441	142.57	81.871	1.04639	0.354237	0.69215	14.046	2.81844	11.2275	1088.93	1066.49	22.4414	210.486		28.9614	221.045	196.543	24.502
1460.97	1429.84	191.375	72.9345	163.18	109.902	164.5	22.667	22.6968	13.9174	2.6031	8.56773	0.987156	12.5501	0.328625	39.9309	2.76454	4.78265	1.31981	10.3455	0.259838	28.3676	12.2687	1429.84	1145.39	284.451	112.068		79.3076	107.513		62.3561	168.55	107.067	61.4831	1.31981	0.4468	0.873011	22.6968	4.55429	18.1425	1429.84	1400.37	29.4671	168.565		22.8101	164.5	145.891	18.6089
1155.73	1131.73	211.5	57.7283	170.214	114.64	171.212	34.2784	34.3235	17.272	3.23056	16.3855	1.88791	24.2676	0.635448	15.1866	1.05141	3.6169	0.998113	8.38694	0.210646	22.946	9.92396	1131.73	906.587	225.145	114.743		96.7575	107.856		62.4025	169.26	107.518	61.7422	0.998113	0.337894	0.660218	34.3235	6.88729	27.4362	1131.73	1108.41	23.3235	186.558		24.943	171.212	152.104	19.1082
1464.28	1434.24	218.011	73.1588	192.497	129.647	193.763	16.9571	16.9794	13.8831	2.59669	34.1627	3.93615	18.2216	0.477133	18.9608	1.31272	4.58848	1.26623	10.3043	0.258802	28.7323	12.4265	1434.24	1148.91	285.326	74.3934		143.618	70.9863		41.3554	111.075	70.5576	40.5178	1.26623	0.42866	0.837567	16.9794	3.40706	13.5724	1434.24	1404.68	29.5578	190.715		27.2967	193.763	172.044	21.7196
1110.68	1089.41	287.097	55.5693	245.662	165.454	247.046	33.6981	33.7424	10.8521	2.02978	28.7209	3.30916	26.1545	0.684855	13.3532	0.924479	5.01548	1.38406	11.3451	0.284942	20.3553	8.80349	1089.41	872.68	216.725	155.537		131.56	148.766		86.0758	233.458	148.298	85.1602	1.38406	0.468551	0.915511	33.7424	6.77068	26.9717	1089.41	1066.95	22.4512	254.072		33.0243	247.046	219.513	27.5327
1155.53	1135.43	279.876	57.9171	236.41	159.222	237.567	34.0473	34.0921	20.5006	3.83444	29.2433	3.36935	28.2457	0.739614	6.43264	0.445351	4.19549	1.15778	10.8593	0.272743	19.6563	8.50118	1135.43	909.551	225.882	121.053		158.823	114.212		66.1271	179.181	113.82	65.3613	1.15778	0.391947	0.765832	34.0921	6.84085	27.2512	1135.43	1112.03	23.3998	246.25		33.6258	237.567	211.211	26.3564
1234.35	1209.06	177.613	61.6726	142.534	95.9967	143.822	29.5968	29.6357	15.3309	2.8675	7.23425	0.833516	9.25174	0.242257	17.3105	1.19846	4.66905	1.28846	8.43147	0.211765	24.0884	10.418	1209.06	968.53	240.528	109.516		68.0969	103.569		60.0766	162.357	103.133	59.2243	1.28846	0.436188	0.852275	29.6357	5.94664	23.689	1209.06	1184.14	24.9171	156.796		20.8171	143.822	127.459	16.363
1376.85	1355.19	147.036	69.1267	108.447	73.0393	109.759	28.2569	28.294	20.0223	3.74497	35.3052	4.0678	33.3815	0.874094	6.47855	0.44853	4.75287	1.31159	11.7977	0.29631	21.2131	9.17447	1355.19	1085.59	269.6	124.78		22.256	119.102		69.0073	186.798	118.658	68.1397	1.31159	0.444018	0.867574	28.294	5.67742	22.6166	1355.19	1327.26	27.9287	126.821		20.2147	109.759	97.0437	12.7149
1415.97	1380.34	207.848	70.4095	177.206	119.349	178.792	26.0742	26.1085	8.18652	1.53121	3.83641	0.442024	26.4529	0.69267	41.6479	2.88341	5.74873	1.58641	11.1987	0.281267	32.7448	14.1618	1380.34	1105.74	274.603	92.0816		115.766	86.8427		50.6105	135.867	86.3057	49.5611	1.58641	0.537052	1.04936	26.1085	5.23888	20.8696	1380.34	1351.89	28.447	184.094		23.7543	178.792	158.461	20.331
1117.57	1087.66	120.782	55.4802	94.6768	63.765	95.8771	18.0731	18.0969	13.5559	2.53549	32.1097	3.69961	12.5462	0.328522	4.51948	0.312897	4.34936	1.20024	9.73754	0.244568	29.6021	12.8026	1087.66	871.281	216.377	156.826		-36.0435	153.194		88.5326	240.527	152.788	87.7387	1.20024	0.406322	0.793919	18.0969	3.63128	14.4656	1087.66	1065.24	22.4152	104.36		16.4224	95.8771	84.7325	11.1446
1147.02	1124.03	189.357	57.3353	169.651	114.26	170.89	15.3046	15.3248	9.59113	1.79393	5.85354	0.674434	15.4961	0.405765	43.308	2.99834	4.48999	1.23905	10.6746	0.268104	19.9903	8.64562	1124.03	900.415	223.613	134.774		54.5837	131.698		76.2067	206.666	131.279	75.3871	1.23905	0.419459	0.819589	15.3248	3.07504	12.2497	1124.03	1100.86	23.1647	166.966		22.3914	170.89	151.65	19.2404
1172.06	1133.92	172.522	57.8398	134.728	90.7398	136.279	30.3057	30.3456	19.8578	3.7142	10.0982	1.1635	29.5557	0.773917	12.6824	0.878044	5.61871	1.55053	9.79542	0.246022	37.26	16.1146	1133.92	908.337	225.58	145.605		26.9174	139.516		80.8412	218.806	138.991	79.8156	1.55053	0.524905	1.02562	30.3456	6.08909	24.2565	1133.92	1110.55	23.3685	150.794		21.7282	136.279	120.546	15.7331
1303.94	1287.62	239.225	65.6798	210.699	141.906	212.155	22.833	22.863	14.3874	2.69103	4.561	0.525509	29.751	0.779029	31.9046	2.20885	5.27645	1.45608	8.44605	0.212131	14.1117	6.10319	1287.62	1031.46	256.157	161.05		78.1752	156.463		90.5289	245.535	155.97	89.5657	1.45608	0.492932	0.963148	22.863	4.58765	18.2754	1287.62	1261.08	26.5361	210.925		28.3003	212.155	188.325	23.8294
1473.01	1440.88	195.393	73.4978	164.821	111.007	166.358	25.0324	25.0654	12.0001	2.24449	12.047	1.38803	5.64507	0.147816	23.3292	1.61515	5.56992	1.53706	7.51938	0.188857	30.5123	13.1963	1440.88	1154.24	286.648	160.888		34.5052	155.858		90.2195	244.54	155.338	89.2028	1.53706	0.520347	1.01672	25.0654	5.02957	20.0358	1440.88	1411.19	29.6947	172.557		22.8358	166.358	147.399	18.9593
1319.97	1296.02	134.348	66.1084	95.0944	64.0462	96.0682	32.3261	32.3686	13.507	2.52635	23.0757	2.65874	17.3265	0.453695	20.5079	1.41982	3.52893	0.973838	10.8634	0.272846	22.5306	9.74427	1296.02	1038.19	257.828	109.442		24.9068	102.947		59.5721	161.545	102.617	58.9279	0.973838	0.329677	0.644161	32.3686	6.49502	25.8736	1296.02	1269.31	26.7092	117.978		16.3704	96.0682	85.0599	11.0083
1411.21	1396.81	253.135	71.2495	214.759	144.641	216.302	33.1838	33.2274	7.87043	1.47209	9.44153	1.08783	31.6317	0.828275	11.8795	0.822456	5.58978	1.54254	8.65012	0.217256	13.5747	5.87094	1396.81	1118.93	277.879	78.043		175.092	71.3756		41.708	111.541	70.8534	40.6877	1.54254	0.522203	1.02034	33.2274	6.66735	26.5601	1396.81	1368.02	28.7864	224.833		28.3013	216.302	191.966	24.3354
1347.5	1319.75	173.095	67.319	134.889	90.8483	136.506	30.7856	30.8261	20.1744	3.77342	11.9956	1.38211	12.3093	0.322319	6.8182	0.472044	5.85627	1.61608	11.3863	0.285978	27.2757	11.7965	1319.75	1057.2	262.55	159.361		13.7341	153.176		88.7162	240.276	152.629	87.6472	1.61608	0.547098	1.06899	30.8261	6.1855	24.6406	1319.75	1292.55	27.1984	151.534		21.5612	136.506	120.703	15.8029
1236.2	1210.22	161.777	61.7319	136.436	91.8896	137.737	20.1508	20.1773	16.6582	3.11575	2.9557	0.34055	7.14774	0.187164	40.8304	2.82681	4.71517	1.30119	8.74995	0.219764	23.1519	10.013	1210.22	969.46	240.76	115.111		46.6666	111.062		64.3851	174.146	110.621	63.5245	1.30119	0.440496	0.860694	20.1773	4.04874	16.1286	1210.22	1185.28	24.941	141.945		19.8323	137.737	122.02	15.7172
1382.25	1345.25	226.622	68.6195	186.152	125.374	187.193	33.6097	33.6539	12.7892	2.39209	24.5904	2.83326	12.1302	0.317629	33.438	2.31502	3.77176	1.04085	9.25634	0.232482	34.6848	15.0009	1345.25	1077.63	267.622	61.3088		165.313	54.5559		31.8149	85.33	54.2035	31.1264	1.04085	0.352361	0.688486	33.6539	6.75293	26.901	1345.25	1317.52	27.7238	200.583		26.039	187.193	166.336	20.8567
1397.4	1367.91	214.835	69.7753	176.156	118.642	177.556	33.4146	33.4586	10.3053	1.9275	7.79672	0.898323	27.9783	0.732613	24.6799	1.70867	5.07327	1.40001	10.4035	0.261294	27.7796	12.0144	1367.91	1095.78	272.13	142.929		71.9055	136.215		78.8758	213.691	135.742	77.9497	1.40001	0.47395	0.926059	33.4586	6.71374	26.7448	1367.91	1339.72	28.1908	190.507		24.3276	177.556	157.487	20.0689
1224.05	1189.98	239.801	60.6994	207.063	139.457	208.239	24.8555	24.8882	18.04	3.3742	20.1779	2.32486	28.0063	0.733344	13.3291	0.92281	4.26194	1.17612	9.6171	0.241543	33.1514	14.3377	1189.98	953.246	236.733	104.254		135.547	99.2603		57.5497	155.634	98.8622	56.7717	1.17612	0.398155	0.777962	24.8882	4.99402	19.8942	1189.98	1165.46	24.5239	210.568		29.2329	208.239	185.025	23.2143
1499.03	1478.73	208.612	75.4284	185.214	124.742	186.512	18.79	18.8147	13.1002	2.45026	3.09036	0.356065	9.00558	0.235811	43.3835	3.00357	4.70375	1.29804	9.6879	0.243321	17.2934	7.47924	1478.73	1184.55	294.177	70.9583		137.654	67.183		39.1862	105.071	66.7436	38.3276	1.29804	0.439429	0.858608	18.8147	3.77533	15.0394	1478.73	1448.26	30.4747	184.123		24.4893	186.512	165.55	20.9616
1168.2	1141.02	204.335	58.2021	182.651	123.016	184.125	14.9568	14.9765	12.2623	2.29354	17.5307	2.01985	27.9878	0.732861	2.6605	0.184194	5.34165	1.47407	7.45209	0.187167	26.9912	11.6734	1141.02	914.027	226.993	98.2862		106.049	95.281		55.4037	149.211	94.782	54.4287	1.47407	0.499022	0.975048	14.9765	3.00516	11.9714	1141.02	1117.51	23.5149	179.009		25.3259	184.125	163.298	20.8268
1425.95	1388.4	221.523	70.8204	185.846	125.168	186.841	30.7889	30.8294	14.6855	2.74677	3.35292	0.386317	16.049	0.420243	5.61911	0.389028	3.60554	0.994977	11.911	0.299157	37.1672	16.0745	1388.4	1112.19	276.206	85.177		136.346	78.9908		45.8253	123.821	78.654	45.1671	0.994977	0.336833	0.658144	30.8294	6.18617	24.6432	1388.4	1359.78	28.613	196.307		25.2159	186.841	166.054	20.7871
1477.34	1457.33	262.846	74.3366	218.938	147.455	220.034	36.308	36.3558	20.5143	3.837	15.6808	1.80671	22.4564	0.588022	15.2344	1.05472	3.97378	1.0966	8.90395	0.223632	18.9548	8.19776	1457.33	1167.41	289.919	138.928		123.918	131.633		76.1026	206.639	131.262	75.3772	1.0966	0.371235	0.725362	36.3558	7.29508	29.0607	1457.33	1427.29	30.0336	232.024		30.8216	220.034	195.606	24.428
1202.77	1166.1	187.872	59.4812	150.843	101.593	151.994	33.0393	33.0827	7.78576	1.45625	6.55238	0.754952	15.0788	0.394838	12.8379	0.888808	4.1688	1.15041	7.54083	0.189395	35.7842	15.4763	1166.1	934.114	231.982	67.9967		119.875	61.3584		35.7724	95.9804	60.9689	35.0115	1.15041	0.389453	0.76096	33.0827	6.63832	26.4444	1166.1	1142.06	24.0317	167.399		20.4725	151.994	134.847	17.1463
1262.97	1238.54	186.622	63.1763	140.724	94.7778	142.145	37.2017	37.2506	19.5481	3.65627	24.0667	2.77292	22.6042	0.591891	6.2689	0.434015	5.15023	1.42125	8.18414	0.205553	24.0022	10.3808	1238.54	992.144	246.393	150.52		36.102	143.046		82.808	224.433	142.565	81.8679	1.42125	0.481139	0.940107	37.2506	7.47465	29.776	1238.54	1213.01	25.5246	163.649		22.9734	142.145	125.871	16.2746
1102.84	1085.15	129.354	55.352	93.5081	62.9779	94.8944	26.8279	26.8632	14.4822	2.70876	33.526	3.8628	29.3276	0.767944	6.45609	0.446974	5.0237	1.38633	10.2425	0.25725	17.2481	7.45963	1085.15	869.269	215.878	151.243		-21.8884	145.852		84.4034	228.87	145.383	83.4864	1.38633	0.469319	0.917011	26.8632	5.39031	21.4729	1085.15	1062.78	22.3634	111.947		17.4069	94.8944	83.7266	11.1678
1323.77	1292.63	252.182	65.9353	227.805	153.427	228.957	16.3677	16.3892	15.9569	2.98458	24.3789	2.80889	30.1394	0.789201	49.265	3.41076	4.1771	1.1527	10.08	0.253169	27.7381	11.9965	1292.63	1035.47	257.153	77.7654		174.417	74.4768		43.3068	116.631	74.0866	42.5443	1.1527	0.390229	0.762475	16.3892	3.28862	13.1006	1292.63	1265.99	26.6393	221.065		31.1178	228.957	203.531	25.4267
1264.96	1243.55	140.346	63.4321	96.7928	65.1902	98.1025	37.2261	37.2751	8.26087	1.54511	22.096	2.54586	23.5984	0.617925	14.217	0.984283	4.74568	1.30961	10.3271	0.259376	20.4228	8.83266	1243.55	996.161	247.391	106.332		34.0139	98.8524		57.3778	154.921	98.409	56.5115	1.30961	0.443346	0.866262	37.2751	7.47955	29.7955	1243.55	1217.92	25.628	124.199		16.1468	98.1025	86.6427	11.4597
1163.71	1138.61	204.681	58.0793	176.091	118.598	177.433	22.8115	22.8414	15.1201	2.82807	6.67496	0.769075	23.6267	0.618665	14.4996	1.00385	4.86148	1.34157	7.59655	0.190795	24.0965	10.4215	1138.61	912.099	226.514	71.6859		132.995	67.1026		39.1603	104.921	66.6485	38.2729	1.34157	0.454165	0.887401	22.8414	4.58332	18.2581	1138.61	1115.15	23.4653	180.132		24.5488	177.433	157.417	20.0151
1354	1321.61	188.003	67.414	167.519	112.824	168.837	14.3114	14.3302	16.4067	3.06871	5.09117	0.586594	34.7899	0.910974	20.3479	1.40874	4.7752	1.31776	10.7466	0.269913	30.9758	13.3967	1321.61	1058.69	262.92	80.0344		107.969	77.1589		44.9241	120.765	76.7128	44.0524	1.31776	0.446104	0.871651	14.3302	2.87548	11.4547	1321.61	1294.38	27.2367	164.146		23.8575	168.837	149.763	19.074
1194.17	1171.93	166.004	59.7788	140.025	94.3074	141.168	18.8239	18.8487	11.8867	2.22329	27.4137	3.15855	14.4282	0.377802	27.617	1.91201	4.1413	1.14283	9.06691	0.227724	20.3243	8.79008	1171.93	938.788	233.142	126.868		39.1362	123.086		71.216	193.159	122.699	70.46	1.14283	0.386885	0.755941	18.8487	3.78214	15.0665	1171.93	1147.78	24.1519	145.246		20.758	141.168	125.192	15.9766
1168.44	1130.47	196.163	57.6638	172.848	116.414	173.982	17.2661	17.2888	10.4175	1.9485	17.1021	1.97047	25.4693	0.666915	40.6485	2.81422	4.10887	1.13388	12.1975	0.306352	35.1567	15.205	1130.47	905.573	224.894	139.461		56.7016	135.992		78.6233	213.482	135.608	77.8733	1.13388	0.383855	0.750021	17.2888	3.46915	13.8197	1130.47	1107.17	23.2974	172.388		23.7754	173.982	154.482	19.5001
1412.25	1385.03	168.894	70.649	127.6	85.9391	128.711	32.7561	32.7992	16.2155	3.03295	31.4508	3.6237	17.6874	0.463144	23.0089	1.59298	4.02299	1.11018	10.5344	0.264581	25.6215	11.0811	1385.03	1109.5	275.537	114.13		54.7643	107.548		62.2783	168.716	107.173	61.5439	1.11018	0.375832	0.734345	32.7992	6.58143	26.2178	1385.03	1356.49	28.5437	147.966		20.9277	128.711	114.097	14.614
1269.13	1236.86	234.229	63.0908	196.138	132.099	197.247	31.054	31.0949	14.5074	2.71347	17.9149	2.06412	34.8826	0.913401	3.9105	0.270736	4.01777	1.10874	7.79736	0.195838	31.9948	13.8375	1236.86	990.8	246.059	95.4896		138.739	89.2502		51.7699	139.911	88.8749	51.0365	1.10874	0.375344	0.733392	31.0949	6.23944	24.8554	1236.86	1211.37	25.4901	206.646		27.5827	197.247	175.262	21.9852
1432.49	1407.99	261.794	71.8198	234.251	157.769	235.343	19.4999	19.5255	13.5301	2.53067	32.2188	3.71219	17.2811	0.452506	32.6076	2.25752	3.955	1.09142	9.17658	0.230479	22.2443	9.62044	1407.99	1127.88	280.103	72.0765		189.718	68.1586		39.6499	106.717	67.7891	38.928	1.09142	0.36948	0.721935	19.5255	3.91796	15.6076	1407.99	1378.97	29.0168	230.29		31.5041	235.343	209.272	26.0711
1453.72	1435.79	268.451	73.2381	230.063	154.948	231.148	33.1649	33.2085	16.0902	3.0095	3.2404	0.373352	19.1014	0.500171	3.55836	0.246356	3.93064	1.08469	8.42777	0.211672	17.6806	7.64668	1435.79	1150.16	285.635	133.826		134.626	127.162		73.5297	199.607	126.795	72.8122	1.08469	0.367204	0.717487	33.2085	6.66355	26.5449	1435.79	1406.2	29.5898	238.101		30.35	231.148	205.533	25.6152
1284.04	1254.73	136.594	64.0025	102.538	69.0598	103.771	26.6151	26.6501	13.174	2.46407	22.6553	2.6103	33.67	0.88165	30.3888	2.10391	4.46575	1.23236	8.66321	0.217585	27.1991	11.7634	1254.73	1005.12	249.615	128.3		8.29441	122.952		71.1812	192.901	122.535	70.366	1.23236	0.417195	0.815164	26.6501	5.34756	21.3025	1254.73	1228.88	25.8584	119.1		17.494	103.771	91.7548	12.0159
1465.7	1445.55	144.312	73.7357	108.427	73.0258	109.872	25.7488	25.7827	18.1225	3.38964	37.7926	4.35439	25.5622	0.669347	48.3758	3.3492	5.23674	1.44512	9.70039	0.243635	16.8007	7.26614	1445.55	1157.97	287.576	99.594		44.7179	94.4205		54.896	147.871	93.9313	53.9401	1.44512	0.489221	0.955899	25.7827	5.1735	20.6092	1445.55	1415.76	29.7909	124.524		19.7882	109.872	97.0526	12.8196
1193.02	1162.4	166.552	59.2927	128	86.2085	129.085	30.0259	30.0654	13.2275	2.47407	37.3969	4.3088	16.0115	0.419262	42.0197	2.90915	3.93043	1.08463	7.94332	0.199504	27.7079	11.9834	1162.4	931.154	231.246	90.0786		76.4735	84.0458		48.77	131.731	83.6786	48.0525	1.08463	0.367185	0.717449	30.0654	6.03286	24.0325	1162.4	1138.44	23.9555	145.992		20.5599	129.085	114.449	14.6366
1182.94	1149.85	110.1	58.6527	84.8534	57.1489	85.8766	18.2388	18.2628	8.51614	1.59286	29.0794	3.35047	27.4837	0.71966	30.1859	2.08986	3.70787	1.02322	11.8693	0.29811	30.9917	13.4036	1149.85	921.104	228.751	114.352		-4.25107	110.687		64.04	173.704	110.341	63.3632	1.02322	0.346393	0.676823	18.2628	3.66457	14.5982	1149.85	1126.16	23.697	95.4792		14.6212	85.8766	75.9304	9.94623
1257.24	1226.7	148.683	62.5723	120.316	81.0328	121.479	21.2397	21.2676	7.64764	1.43042	32.4898	3.74341	19.23	0.503539	44.0582	3.05028	4.21734	1.16381	10.2939	0.258542	27.4917	11.8899	1226.7	982.658	244.037	83.1732		65.5099	78.9056		45.8552	123.597	78.5116	45.0854	1.16381	0.393988	0.769821	21.2676	4.26752	17.0001	1226.7	1201.41	25.2806	130.263		18.4198	121.479	107.606	13.8733
1246.44	1221.37	135.01	62.3007	97.4393	65.6255	98.5945	32.1819	32.2242	9.45382	1.76824	14.1185	1.6267	21.1644	0.55419	9.0513	0.626649	4.18609	1.15518	9.65257	0.242434	24.4403	10.5702	1221.37	978.394	242.978	56.9127		78.0975	50.4467		29.5086	78.8001	50.0556	28.7445	1.15518	0.391068	0.764116	32.2242	6.46605	25.7582	1221.37	1196.2	25.1709	119.382		15.6278	98.5945	87.1888	11.4057
1388.77	1357.44	170.674	69.2413	137.543	92.6355	138.948	26.6788	26.7139	7.47023	1.39723	26.5086	3.05427	13.2423	0.346749	16.4976	1.14218	5.09258	1.40534	8.48619	0.213139	30.1873	13.0557	1357.44	1087.39	270.047	152.168		18.5055	146.808		84.9609	230.363	146.332	84.0313	1.40534	0.475754	0.929584	26.7139	5.36037	21.3536	1357.44	1329.46	27.975	150.604		20.0701	138.948	123.029	15.9197
1143.24	1112.79	220.666	56.7622	194.914	131.275	195.981	18.5568	18.5812	11.3485	2.12263	24.6551	2.84071	32.7764	0.85825	11.2971	0.782135	3.86682	1.06708	11.2414	0.282339	29.6696	12.8318	1112.79	891.414	221.377	90.8207		129.846	87.0923		50.5112	136.536	86.731	49.8054	1.06708	0.361242	0.705837	18.5812	3.72846	14.8527	1112.79	1089.86	22.9332	193.784		26.8819	195.981	174.161	21.8202
1326.25	1300.94	124.217	66.3593	99.8835	67.2717	101.197	16.1806	16.2019	20.2611	3.78963	20.182	2.32533	16.2154	0.424601	8.87145	0.614197	4.76117	1.31388	11.0809	0.278309	24.6987	10.682	1300.94	1042.13	258.807	112.811		11.4065	109.56		63.5284	171.774	109.115	62.6593	1.31388	0.444793	0.869089	16.2019	3.25104	12.9509	1300.94	1274.13	26.8106	106.55		17.6669	101.197	89.4018	11.7956
1250.28	1226.22	199.639	62.5479	162.235	109.266	163.397	32.6597	32.7027	10.3651	1.9387	4.17008	0.480469	31.774	0.832001	6.17858	0.427761	4.2109	1.16203	11.4514	0.287612	23.6352	10.222	1226.22	982.276	243.942	112.181		87.4576	105.619		61.1946	165.651	105.226	60.4259	1.16203	0.393386	0.768644	32.7027	6.56205	26.1406	1226.22	1200.95	25.2707	177.085		22.5531	163.397	145.016	18.381
1101.63	1072.76	246.671	54.7203	210.301	141.638	211.699	31.3173	31.3585	12.1665	2.27562	7.19374	0.828848	10.6418	0.278654	48.3652	3.34847	5.06518	1.39778	9.1716	0.230354	25.5226	11.0383	1072.76	859.348	213.414	54.4958		192.175	48.2035		28.3338	75.1395	47.7303	27.4092	1.39778	0.473195	0.924584	31.3585	6.29233	25.0661	1072.76	1050.65	22.1082	218.927		27.7434	211.699	187.959	23.74
1460.54	1433.48	176.8	73.1204	156.034	105.089	157.263	15.7591	15.7798	14.0102	2.62047	5.58618	0.643628	11.2517	0.294626	31.6366	2.1903	4.45368	1.22903	7.90562	0.198557	24.8642	10.7536	1433.48	1148.31	285.176	59.3749		117.425	56.2085		32.8518	87.8313	55.7924	32.0389	1.22903	0.416067	0.812961	15.7798	3.16635	12.6135	1433.48	1403.94	29.5422	155.286		21.5139	157.263	139.496	17.7676
1113.26	1090.27	243.948	55.6136	210.057	141.474	211.032	28.8328	28.8707	12.2548	2.29213	9.95812	1.14735	14.3549	0.375883	8.98573	0.622109	3.53372	0.975159	9.14293	0.229634	22.3654	9.67285	1090.27	873.377	216.898	96.9892		146.959	91.1961		52.8249	143.046	90.8659	52.1799	0.975159	0.330124	0.645035	28.8707	5.79315	23.0776	1090.27	1067.81	22.4691	216.381		27.5671	211.032	187.657	23.3756
1449.13	1426.26	119.885	72.7517	88.6344	59.6954	90.0375	24.3462	24.3782	12.9671	2.42537	18.5316	2.13518	23.6547	0.619398	14.9992	1.03844	5.08444	1.40309	11.5097	0.289078	21.8345	9.44324	1426.26	1142.52	283.738	133.592		-13.7069	128.7		74.5614	201.858	128.225	73.6333	1.40309	0.474993	0.928098	24.3782	4.89168	19.4865	1426.26	1396.86	29.3933	104.273		15.6112	90.0375	79.3806	10.6569
1294.32	1258.14	277.094	64.1762	233.19	157.054	234.358	37.1797	37.2286	19.4962	3.64657	8.2709	0.952957	23.7215	0.621147	45.2502	3.13281	4.23016	1.16735	11.4545	0.287691	33.0534	14.2953	1258.14	1007.85	250.292	107.01		170.084	99.5401		57.7063	156.079	99.145	56.9341	1.16735	0.395186	0.772161	37.2286	7.47022	29.7584	1258.14	1232.21	25.9286	245.146		31.9482	234.358	208.34	26.0177
1148.01	1118.85	112.202	57.0711	75.9977	51.1846	77.1023	29.9914	30.0308	18.2093	3.40587	9.75869	1.12438	10.2008	0.267109	37.0312	2.56378	4.00291	1.10463	10.8284	0.271966	26.6028	11.5055	1118.85	896.265	222.582	129.814		-17.6118	123.788		71.6015	194.285	123.414	70.8708	1.10463	0.373956	0.730678	30.0308	6.02593	24.0049	1118.85	1095.79	23.058	97.9475		14.255	77.1023	68.0435	9.05881
1297.19	1271.12	178.596	64.8382	147.413	99.283	148.444	24.859	24.8917	10.9765	2.05304	20.5988	2.37336	23.5603	0.616926	42.5228	2.94398	3.73472	1.03062	8.65743	0.21744	23.1255	10.0016	1271.12	1018.24	252.874	92.1119		86.4842	87.1172		50.5085	136.595	86.7683	49.8268	1.03062	0.348901	0.681724	24.8917	4.99471	19.8969	1271.12	1244.92	26.1961	157.255		21.3414	148.444	131.762	16.6815
1415.47	1391.73	136.43	70.9906	97.8595	65.9085	99.4136	30.8263	30.8668	12.1264	2.26812	29.5144	3.40059	10.9821	0.287567	2.55098	0.176612	5.63171	1.55411	7.69948	0.19338	23.5601	10.1895	1391.73	1114.86	276.869	116.482		19.9476	110.289		64.0593	172.794	109.763	63.0313	1.55411	0.52612	1.028	30.8668	6.19368	24.6732	1391.73	1363.05	28.6818	119.478		16.9526	99.4136	87.6435	11.7701
1404.68	1382.8	240.477	70.5352	199.011	134.034	200.358	34.6982	34.7439	15.8692	2.96818	13.9168	1.60346	19.3361	0.506315	5.13393	0.355437	4.88161	1.34712	11.8135	0.296707	21.5253	9.3095	1382.8	1107.71	275.093	108.513		131.964	101.542		58.9396	159.134	101.086	58.0485	1.34712	0.456045	0.891075	34.7439	6.97164	27.7722	1382.8	1354.31	28.4978	212.57		27.9071	200.358	177.873	22.4851
1129.74	1097.79	217.336	55.9968	186.803	125.812	188.31	24.1114	24.1431	9.46249	1.76986	19.87	2.28938	22.9101	0.599901	34.2221	2.3693	5.46115	1.50705	8.91038	0.223793	29.5843	12.7949	1097.79	879.394	218.392	143.419		73.9178	138.574		80.2802	217.347	138.064	79.2833	1.50705	0.510186	0.996862	24.1431	4.84451	19.2986	1097.79	1075.16	22.6239	191.716		25.6199	188.31	167.011	21.2999
1343.72	1307.31	174.837	66.6843	143.608	96.7205	145.207	22.1599	22.189	18.0547	3.37696	29.7747	3.43058	13.2145	0.346021	34.2892	2.37394	5.79123	1.59813	11.4804	0.288342	34.0353	14.72	1307.31	1047.23	260.074	142.557		32.281	138.104		80.0529	216.559	137.563	78.9957	1.59813	0.541022	1.05711	22.189	4.45241	17.7366	1307.31	1280.37	26.9419	151.985		22.8529	145.207	128.48	16.7264
1269.97	1237.12	151.108	63.1039	122.34	82.396	123.406	22.9505	22.9806	18.6812	3.49414	1.69343	0.195113	27.9133	0.730911	26.4937	1.83424	3.86517	1.06662	11.962	0.300437	31.0211	13.4164	1237.12	991.007	246.111	139.715		11.3929	135.103		78.0815	212.118	134.742	77.376	1.06662	0.361088	0.705536	22.9806	4.61125	18.3694	1237.12	1211.62	25.4954	131.983		19.1247	123.406	109.393	14.0133
1185.82	1150.02	153.199	58.661	125.401	84.4577	126.554	20.233	20.2596	9.76088	1.82567	35.8076	4.12568	9.51471	0.249143	33.0235	2.28632	4.17861	1.15312	7.35248	0.184665	33.5182	14.4963	1150.02	921.234	228.783	134.108		19.0911	130.042		75.2156	204.105	129.652	74.4528	1.15312	0.39037	0.762752	20.2596	4.06526	16.1944	1150.02	1126.32	23.7003	134.046		19.1532	126.554	112.142	14.4118
1306.52	1275.38	275.282	65.0554	230.557	155.28	231.56	36.549	36.5971	15.62	2.92157	29.4565	3.39392	23.2793	0.609568	9.55682	0.661647	3.63597	1.00337	7.94504	0.199548	30.4836	13.1839	1275.38	1021.65	253.722	74.9871		200.295	67.6436		39.313	105.953	67.3039	38.6493	1.00337	0.339676	0.663699	36.5971	7.3435	29.2536	1275.38	1249.09	26.2838	243.382		31.9001	231.56	205.957	25.6032
1470.7	1439.57	217.836	73.4306	182.382	122.834	183.996	28.6806	28.7183	14.4001	2.69339	12.6506	1.45758	30.0079	0.785756	32.3388	2.23891	5.84872	1.614	7.36379	0.184949	28.8954	12.497	1439.57	1153.18	286.386	77.9692		139.866	72.2066		42.2186	112.811	71.6602	41.151	1.614	0.546393	1.06761	28.7183	5.76256	22.9558	1439.57	1409.9	29.6676	191.848		25.9872	183.996	163.086	20.9098
1484.19	1451.86	138.988	74.0575	118.332	79.6965	119.922	16.0227	16.0437	9.08184	1.69867	6.94968	0.800728	9.30066	0.243538	23.8918	1.6541	5.76408	1.59065	11.0999	0.278785	30.6751	13.2667	1451.86	1163.03	288.83	93.1434		45.8443	89.9241		52.3819	140.715	89.3856	51.3298	1.59065	0.538486	1.05216	16.0437	3.2193	12.8244	1451.86	1421.94	29.9208	121.994		16.9938	119.922	105.921	14.0015
1161.28	1135.31	166.434	57.9107	123.786	83.3699	125.296	34.1842	34.2291	18.1629	3.39719	22.876	2.63573	24.5842	0.643737	30.8613	2.13662	5.47453	1.51074	9.21249	0.231381	23.8388	10.3101	1135.31	909.451	225.857	121.32		45.1136	114.452		66.4296	179.371	113.94	65.4303	1.51074	0.511436	0.999305	34.2291	6.86835	27.3608	1135.31	1111.91	23.3972	145.535		20.8991	125.296	110.772	14.5242
1129.86	1097.92	256.091	56.0034	220.221	148.32	221.21	29.4733	29.5121	8.68598	1.62463	25.4143	2.92818	21.0591	0.551432	8.22695	0.569577	3.58264	0.988659	10.5499	0.264971	31.3778	13.5706	1097.92	879.497	218.418	57.2425		198.849	51.3207		29.9327	80.2648	50.986	29.2788	0.988659	0.334694	0.653965	29.5121	5.92184	23.5903	1097.92	1075.29	22.6266	226.966		29.1257	221.21	196.73	24.4797
1129.48	1106.58	211.5	56.4454	180.704	121.705	182.056	23.4363	23.4671	17.1783	3.21302	18.5874	2.1416	14.1305	0.370007	31.6253	2.18951	4.89782	1.35159	10.0294	0.251899	20.7082	8.95609	1106.58	886.439	220.142	105.232		106.268	100.523		58.3565	157.528	100.065	57.4625	1.35159	0.457559	0.894033	23.4671	4.70886	18.7582	1106.58	1083.78	22.8052	185.597		25.9025	182.056	161.537	20.5194
1402.63	1366.82	278.893	69.7199	240.569	162.023	241.568	31.8745	31.9164	17.9901	3.36486	11.6781	1.34553	17.7604	0.465057	26.1315	1.80916	3.62227	0.999595	9.27892	0.233049	33.9973	14.7035	1366.82	1094.91	271.913	91.2788		187.614	84.8745		49.2061	133.081	84.5361	48.5449	0.999595	0.338396	0.661199	31.9164	6.40429	25.5121	1366.82	1338.65	28.1684	246.736		32.1572	241.568	214.891	26.6772
1340.76	1316	263.531	67.1279	221.102	148.913	222.749	35.6096	35.6564	16.3364	3.05557	14.0485	1.61864	6.7228	0.176037	22.2493	1.54039	5.96907	1.64721	10.9498	0.275016	23.2175	10.0414	1316	1054.2	261.804	62.9047		200.626	55.75		32.7838	86.8866	55.1923	31.6943	1.64721	0.557636	1.08958	35.6564	7.15475	28.5017	1316	1288.88	27.1211	233.242		30.2888	222.749	197.648	25.1014
1479.71	1449.98	198.954	73.962	163.251	109.95	164.888	28.8552	28.8931	18.5961	3.47821	8.93459	1.02943	16.1895	0.423921	34.7747	2.40755	5.93155	1.63686	9.60697	0.241289	27.3144	11.8132	1449.98	1161.53	288.458	151.502		47.452	145.704		84.4354	228.503	145.15	83.3527	1.63686	0.554131	1.08273	28.8931	5.79764	23.0955	1449.98	1420.1	29.8823	174.774		24.1804	164.888	146.018	18.8703
1454.57	1426	178.156	72.7385	152.266	102.552	153.753	20.4434	20.4703	9.49277	1.77553	12.2563	1.41215	18.137	0.474916	42.9438	2.97313	5.38636	1.48641	10.7437	0.26984	25.5974	11.0706	1426	1142.31	283.686	149.01		29.1451	144.903		83.9049	227.321	144.4	82.9217	1.48641	0.503199	0.98321	20.4703	4.10752	16.3627	1426	1396.61	29.388	156.872		21.2831	153.753	136.185	17.5683
1191.49	1165.4	179.728	59.4455	138.422	93.2275	139.85	33.4738	33.5179	17.7607	3.32197	20.4343	2.3544	14.6286	0.383049	22.7015	1.57169	5.17309	1.42756	11.9852	0.301021	24.518	10.6038	1165.4	933.553	231.842	86.2816		93.4463	79.5559		46.3518	124.48	79.0727	45.4076	1.42756	0.483276	0.944281	33.5179	6.72563	26.7922	1165.4	1141.38	24.0173	157.739		21.989	139.85	123.818	16.032
1422.65	1386.68	175.183	70.733	150.31	101.234	151.735	16.9645	16.9869	14.3059	2.67577	26.3539	3.03644	20.1427	0.527436	36.8159	2.54888	5.1615	1.42436	8.83818	0.22198	33.421	14.4543	1386.68	1110.82	275.865	107.992		67.1917	104.583		60.7222	163.881	104.101	59.78	1.42436	0.482192	0.942164	16.9869	3.40855	13.5783	1386.68	1358.1	28.5777	152.64		22.5433	151.735	134.427	17.3083
1176.96	1155.87	126.248	58.9596	105.763	71.2317	107.104	14.9478	14.9674	12.6712	2.37003	6.00601	0.692	31.8202	0.833212	34.0752	2.35913	4.85751	1.34047	11.1959	0.281195	18.7301	8.10061	1155.87	925.924	229.948	150.537		-24.289	147.533		85.3472	231.54	147.079	84.4605	1.34047	0.453794	0.886676	14.9674	3.00334	11.9641	1155.87	1132.05	23.821	109.668		16.5797	107.104	94.6543	12.4493
1234.29	1195.37	257.519	60.9746	232.931	156.88	233.971	19.0743	19.0994	8.65498	1.61883	20.4554	2.35683	10.5423	0.27605	35.6888	2.47084	3.76727	1.03961	7.83495	0.196783	36.4478	15.7634	1195.37	957.567	237.806	146.448		111.071	142.616		82.3827	223.959	142.264	81.6951	1.03961	0.351942	0.687666	19.0994	3.83246	15.267	1195.37	1170.74	24.6351	227.926		29.5928	233.971	208.083	25.8876
1481.71	1442.77	151.218	73.5938	108.358	72.9795	109.763	34.5381	34.5835	13.5356	2.5317	31.3722	3.61464	20.2439	0.530085	32.9319	2.27997	5.09182	1.40513	7.73963	0.194389	36.663	15.8564	1442.77	1155.74	287.022	128.45		22.7679	121.51		70.4338	190.539	121.035	69.5044	1.40513	0.475683	0.929446	34.5835	6.93947	27.6441	1442.77	1413.03	29.7335	132.548		18.67	109.763	96.9832	12.7802
1158.81	1129.44	119.862	57.6116	79.9862	53.8709	81.3231	34.2502	34.2953	14.2182	2.65937	8.88764	1.02402	9.94884	0.26051	1.56423	0.108296	4.84455	1.33689	11.9288	0.299605	29.2602	12.6548	1129.44	904.754	224.69	71.7843		48.0776	64.9026		37.8948	101.461	64.4501	37.0105	1.33689	0.452583	0.88431	34.2953	6.88162	27.4136	1129.44	1106.17	23.2764	105.59		14.272	81.3231	71.6494	9.67371
1137.75	1111.07	200	56.6742	155.333	104.617	156.299	35.65	35.6969	15.3929	2.87909	37.8781	4.36424	19.8129	0.518801	46.4336	3.21474	3.50021	0.96591	9.65563	0.242511	23.4718	10.1513	1111.07	890.033	221.034	83.0413		116.959	75.8784		44.0244	118.937	75.5514	43.3855	0.96591	0.326993	0.638917	35.6969	7.16288	28.534	1111.07	1088.17	22.8976	175.873		24.127	156.299	138.817	17.4816
1425.07	1403.33	156.617	71.5821	113.759	76.6167	114.826	37.1175	37.1663	15.2723	2.85653	6.60015	0.760456	29.7607	0.779285	15.688	1.08613	3.86706	1.06715	9.0824	0.228114	20.6587	8.93468	1403.33	1124.15	279.176	75.7778		80.8388	68.3201		39.7313	106.984	67.9588	39.0254	1.06715	0.361265	0.705882	37.1663	7.45772	29.7086	1403.33	1374.41	28.9207	138.333		18.2834	114.826	101.735	13.0907
1399.36	1364.68	158.104	69.611	121.95	82.1333	122.928	27.9806	28.0174	18.2239	3.40859	25.2599	2.9104	22.7407	0.595464	2.43499	0.168581	3.54709	0.978847	9.68834	0.243332	34.502	14.9218	1364.68	1093.2	271.489	126.36		31.744	120.738		69.791	189.55	120.406	69.1435	0.978847	0.331373	0.647475	28.0174	5.62192	22.3955	1364.68	1336.56	28.1244	137.912		20.1915	122.928	109.027	13.9011
1246.36	1209.2	154.935	61.6799	111.656	75.2003	112.82	35.9156	35.9628	9.05316	1.6933	34.8844	4.01931	6.46938	0.169401	48.7057	3.37204	4.21785	1.16395	10.7578	0.270193	33.786	14.6121	1209.2	968.644	240.557	162.094		-7.15966	154.878		89.4825	243.197	154.484	88.7126	1.16395	0.394036	0.769914	35.9628	7.21623	28.7466	1209.2	1184.28	24.92	136.94		17.9946	112.82	99.8777	12.9419
1223.55	1197.08	260.033	61.0616	223.912	150.805	225.528	29.085	29.1233	9.64089	1.80323	26.0125	2.99711	11.4274	0.299228	33.4649	2.31688	5.8569	1.61626	11.2268	0.281971	24.1535	10.4462	1197.08	958.933	238.145	125.073		134.96	119.229		69.2224	186.835	118.682	68.1533	1.61626	0.547157	1.0691	29.1233	5.84382	23.2795	1197.08	1172.41	24.6702	230.054		29.9786	225.528	200.149	25.3789
1152.52	1119.55	115.151	57.1068	74.8921	50.44	76.4976	30.568	30.6082	18.0179	3.37007	34.1572	3.93552	17.3497	0.454303	31.1444	2.15622	5.81805	1.60554	11.3601	0.28532	30.8148	13.3271	1119.55	896.826	222.721	99.4057		15.7453	93.2639		54.3068	145.965	92.7204	53.2448	1.60554	0.543528	1.06201	30.6082	6.14177	24.4664	1119.55	1096.48	23.0724	99.0859		16.0651	76.4976	67.1569	9.34072
1240.34	1221.58	191.315	62.3115	156.921	105.687	158.362	28.8616	28.8995	15.0347	2.8121	0.917687	0.105734	32.6861	0.855887	29.2077	2.02214	5.21912	1.44026	11.1642	0.2804	16.7364	7.23833	1221.58	978.563	243.02	128.911		62.4043	123.112		71.3699	193.042	122.624	70.4172	1.44026	0.487575	0.952682	28.8995	5.79892	23.1006	1221.58	1196.41	25.1752	168.569		22.746	158.362	140.33	18.0321
1142.18	1122.12	243.292	57.2381	218.43	147.113	219.732	19.8354	19.8615	14.1321	2.64328	4.7153	0.543288	11.1334	0.291528	2.98481	0.206647	4.72116	1.30284	8.75518	0.219895	19.8565	8.58776	1122.12	898.888	223.233	127.648		115.644	123.662		71.6217	193.981	123.221	70.7599	1.30284	0.441055	0.861786	19.8615	3.98537	15.8761	1122.12	1099	23.1254	214.891		28.4013	219.732	195.194	24.5384
1239.23	1206.16	170.578	61.5246	135.989	91.5889	137.217	26.2988	26.3334	8.86942	1.65894	37.5151	4.32241	31.0717	0.813612	10.5901	0.733188	4.44854	1.22761	9.2813	0.233109	32.3412	13.9873	1206.16	966.205	239.951	67.8252		102.753	62.5412		36.4877	97.8013	62.1256	35.6757	1.22761	0.415588	0.812024	26.3334	5.28401	21.0494	1206.16	1181.3	24.8573	149.49		21.0879	137.217	121.606	15.6103
1470.5	1439.44	242.257	73.4243	199.913	134.642	201.331	35.5391	35.5858	12.215	2.28469	21.3699	2.46219	14.8127	0.38787	2.84089	0.196683	5.13754	1.41775	8.17318	0.205278	30.8618	13.3474	1439.44	1153.08	286.361	97.5298		144.727	90.3892		52.5683	141.54	89.9093	51.6305	1.41775	0.479954	0.937791	35.5858	7.14058	28.4452	1439.44	1409.78	29.665	214.612		27.6448	201.331	178.692	22.6386
1338.7	1320.51	233.587	67.3577	196.929	132.632	198.265	31.6446	31.6862	13.4414	2.51408	4.45684	0.513508	13.1637	0.344692	27.7192	1.91908	4.84129	1.33599	10.5142	0.264075	16.2715	7.03729	1320.51	1057.81	262.701	54.6		178.987	48.2419		28.327	75.2328	47.7896	27.4432	1.33599	0.452279	0.883715	31.6862	6.35809	25.3281	1320.51	1293.3	27.214	207.149		26.4387	198.265	176.013	22.2522
1453.33	1416.52	214.571	72.2549	184.326	124.144	185.906	23.8308	23.8621	19.7364	3.6915	5.19512	0.598572	8.13064	0.212901	45.7108	3.1647	5.72467	1.57977	11.9377	0.299828	33.6521	14.5542	1416.52	1134.72	281.8	138.486		76.0851	133.698		77.5139	209.632	133.163	76.469	1.57977	0.534804	1.04496	23.8621	4.78813	19.074	1416.52	1387.33	29.1926	188.481		26.0897	185.906	164.814	21.0916
1428.77	1408.45	211.122	71.8435	173.136	116.607	174.497	32.3381	32.3806	15.3141	2.86435	4.3436	0.500461	26.2176	0.686509	16.1088	1.11526	4.93261	1.36119	7.6768	0.19281	19.2028	8.30504	1408.45	1128.26	280.196	156.012		55.1093	149.515		86.4949	234.649	149.054	85.5945	1.36119	0.460809	0.900384	32.3806	6.49744	25.8832	1408.45	1379.43	29.0264	186.608		24.5142	174.497	154.784	19.713
1409.52	1384.44	230.423	70.6186	207.931	140.042	209.205	16.0216	16.0427	12.3801	2.31557	16.5363	1.90528	28.4501	0.744966	14.4646	1.00143	4.61629	1.2739	8.3448	0.209588	24.08	10.4144	1384.44	1109.02	275.419	81.4521		148.971	78.233		45.5204	122.48	77.8018	44.6778	1.2739	0.431258	0.842643	16.0427	3.21909	12.8236	1384.44	1355.91	28.5315	202.505		27.9181	209.205	185.819	23.386
1497.68	1474.57	113.467	75.2159	73.9863	49.8299	75.5456	33.3669	33.4107	15.6608	2.9292	3.95051	0.45517	32.7379	0.857242	39.0556	2.70394	5.65069	1.55935	10.7217	0.269286	20.4074	8.82603	1474.57	1181.22	293.348	116.879		-3.4114	110.175		63.9962	172.611	109.647	62.9647	1.55935	0.527893	1.03146	33.4107	6.70414	26.7066	1474.57	1444.18	30.3889	99.1416		14.3256	75.5456	66.3393	9.20633
1487.77	1451.99	160.075	74.0645	115.66	77.8971	116.968	35.0565	35.1026	14.1839	2.65295	37.4805	4.31843	29.863	0.781963	32.1889	2.22853	4.74134	1.30841	9.98507	0.250785	33.5467	14.5086	1451.99	1163.14	288.858	142.194		17.8813	135.15		78.2212	212.063	134.707	77.3557	1.30841	0.442941	0.86547	35.1026	7.04362	28.059	1451.99	1422.07	29.9237	139.922		20.1524	116.968	103.48	13.4882
1218.62	1183.18	256.388	60.3527	226.859	152.79	228.462	20.0014	20.0277	18.1903	3.40232	31.939	3.67994	20.5112	0.537086	2.44112	0.169006	5.80739	1.60259	11.1152	0.279171	35.2739	15.2556	1183.18	947.801	235.381	86.5427		169.846	82.524		48.138	129.059	81.9814	47.0779	1.60259	0.542532	1.06006	20.0277	4.01872	16.009	1183.18	1158.8	24.3838	224.318		32.0703	228.462	202.777	25.685
1130.55	1099.91	149.994	56.1049	108.662	73.1842	110.26	35.3112	35.3576	13.0781	2.44612	9.03441	1.04093	25.9718	0.680071	9.71102	0.672323	5.79035	1.59789	8.31829	0.208922	29.97	12.9618	1099.91	881.092	218.814	115.777		34.2165	108.682		63.1573	170.242	108.141	62.1004	1.59789	0.54094	1.05695	35.3576	7.09479	28.2628	1099.91	1077.24	22.6676	132.259		17.7346	110.26	97.2929	12.9671
1445.89	1421.66	228.843	72.5172	191.865	129.221	192.931	29.5688	29.6077	10.365	1.93867	34.3156	3.95377	7.06452	0.184984	1.30339	0.0902378	3.86626	1.06692	9.00065	0.22606	24.1361	10.4387	1421.66	1138.84	282.823	125.876		102.967	119.935		69.3709	188.239	119.573	68.6652	1.06692	0.361189	0.705735	29.6077	5.94102	23.6666	1421.66	1392.36	29.2985	202.322		26.5209	192.931	171.439	21.4921
1184.28	1167.54	152.903	59.5547	108.683	73.198	110.146	37.2297	37.2787	8.83997	1.65343	27.9686	3.22248	14.2289	0.372585	46.7133	3.23411	5.30432	1.46377	9.15246	0.229873	13.505	5.8408	1167.54	935.269	232.268	162.107		-9.2034	154.627		89.4782	242.641	154.131	88.5099	1.46377	0.495535	0.968235	37.2787	7.48027	29.7984	1167.54	1143.48	24.0614	135.204		17.6995	110.146	97.2844	12.862
1232.37	1209.63	109.98	61.7017	75.4599	50.8224	76.4861	28.8693	28.9073	14.7919	2.76669	7.10152	0.818222	29.5702	0.774296	7.93256	0.549195	3.71889	1.02626	9.04343	0.227135	22.1984	9.60059	1209.63	968.985	240.642	131.616		-21.6363	125.816		72.7291	197.518	125.468	72.0502	1.02626	0.347423	0.678836	28.9073	5.80047	23.1068	1209.63	1184.7	24.9288	96.1643		13.8154	76.4861	67.5479	8.93824
1305.76	1277.4	193.118	65.1586	169.497	114.156	170.97	16.9134	16.9357	16.1096	3.01315	15.3982	1.77415	7.29999	0.19115	5.57564	0.386018	5.34042	1.47373	9.3099	0.233827	27.9798	12.101	1277.4	1023.27	254.124	74.9989		118.119	71.6006		41.8051	111.932	71.1017	40.8302	1.47373	0.498907	0.974824	16.9357	3.39828	13.5374	1277.4	1251.07	26.3255	169.084		24.0343	170.97	151.559	19.4116
1259.19	1226.36	247.047	62.5552	225.384	151.797	226.863	15.6684	15.689	10.0131	1.87286	19.0777	2.1981	6.79533	0.177936	29.547	2.04563	5.36122	1.47947	9.79162	0.245926	30.7803	13.3122	1226.36	982.39	243.971	82.3314		164.716	79.1833		46.1621	123.866	78.6824	45.1835	1.47947	0.500851	0.978622	15.689	3.14812	12.5408	1226.36	1201.09	25.2737	217.905		29.1424	226.863	201.436	25.4278
1215.41	1181.23	109.979	60.2532	73.8051	49.7079	75.2851	27.5851	27.6213	20.1104	3.76145	20.7258	2.38798	24.093	0.630875	32.1665	2.22698	5.36322	1.48002	11.6475	0.292539	31.9514	13.8187	1181.23	946.238	234.993	110.203		-0.223868	104.661		60.7928	163.974	104.16	59.8138	1.48002	0.501037	0.978985	27.6213	5.54244	22.0789	1181.23	1156.89	24.3436	94.4111		15.5682	75.2851	66.1618	9.12336
1123.68	1087.2	138.399	55.4566	97.1821	65.4523	98.5447	35.716	35.763	7.46689	1.39661	16.7157	1.92595	20.645	0.540589	16.0614	1.11198	4.93762	1.36258	9.09899	0.22853	35.3711	15.2977	1087.2	870.91	216.285	81.9899		56.4095	74.8137		43.5983	117.049	74.3525	42.697	1.36258	0.461277	0.901298	35.763	7.17614	28.5869	1087.2	1064.79	22.4057	122.759		15.6407	98.5447	87.0007	11.544
1415.68	1391.21	157.699	70.9641	121.562	81.8721	122.558	30.0535	30.093	12.5195	2.34165	15.395	1.77378	27.6376	0.72369	16.6659	1.15383	3.61017	0.996255	8.3244	0.209076	23.315	10.0835	1391.21	1114.45	276.766	83.5934		74.1059	77.5549		45.0013	121.56	77.2177	44.3423	0.996255	0.337266	0.658989	30.093	6.03841	24.0546	1391.21	1362.54	28.6711	138.924		18.7754	122.558	108.685	13.8733
1163.51	1132.56	248.156	57.7707	206.304	138.946	207.558	32.9468	32.9901	15.6512	2.92741	32.0051	3.68756	27.7639	0.726997	37.0303	2.56372	4.54377	1.25389	10.5841	0.26583	28.3826	12.2752	1132.56	907.252	225.311	132.092		116.064	125.473		72.6384	196.857	125.048	71.809	1.25389	0.424484	0.829407	32.9901	6.61973	26.3704	1132.56	1109.22	23.3406	218.445		29.7109	207.558	184.363	23.1949
1266.22	1237.32	130.227	63.1142	92.1205	62.0433	93.4833	32.7922	32.8353	12.3111	2.30268	9.77076	1.12577	10.1134	0.264819	13.2678	0.91857	4.93821	1.36274	8.57242	0.215305	27.9863	12.1038	1237.32	991.168	246.151	130.344		-0.11645	123.755		71.7029	194.095	123.294	70.8015	1.36274	0.461332	0.901406	32.8353	6.58867	26.2466	1237.32	1211.82	25.4995	115.04		15.1867	93.4833	82.4836	10.9996
1296.91	1267.34	233.637	64.6453	197.268	132.861	198.443	31.9111	31.953	10.9845	2.05454	3.71236	0.427731	17.4064	0.455786	44.5977	3.08764	4.25476	1.17414	12.0715	0.303188	26.4889	11.4562	1267.34	1015.21	252.122	106.084		127.553	99.6724		57.7854	156.284	99.2749	57.0087	1.17414	0.397484	0.776652	31.953	6.41163	25.5414	1267.34	1241.22	26.1181	207.605		26.0313	198.443	176.283	22.1591
1377.21	1350.94	184.178	68.9099	142.381	95.8938	143.986	34.4151	34.4604	16.2506	3.03951	13.5111	1.55672	33.2384	0.870347	41.873	2.899	5.81744	1.60537	10.531	0.264496	23.3695	10.1071	1350.94	1082.19	268.754	72.4317		111.746	65.517		38.373	102.285	64.9735	37.3111	1.60537	0.543471	1.0619	34.4604	6.91475	27.5456	1350.94	1323.1	27.8411	161.788		22.3901	143.986	127.386	16.6002
1153.77	1120.58	180.473	57.1595	146.656	98.7733	147.947	24.4677	24.4999	15.4068	2.88169	35.2933	4.06642	30.1022	0.788226	4.84558	0.335474	4.67859	1.29109	11.5122	0.289141	32.8532	14.2087	1120.58	897.654	222.927	155.193		25.2796	150.277		86.8998	235.886	149.84	86.0458	1.29109	0.437078	0.854015	24.4999	4.9161	19.5838	1120.58	1097.49	23.0937	157.185		23.2873	147.947	131.139	16.8085
1145.76	1109.41	96.5727	56.5897	73.1115	49.2407	74.3125	18.8212	18.8459	13.9889	2.61649	0.725492	0.0835898	19.7755	0.517822	36.7445	2.54393	4.35222	1.20103	7.81829	0.196364	33.8078	14.6216	1109.41	888.705	220.705	57.5413		39.0314	53.7597		31.4325	83.9912	53.3531	30.6381	1.20103	0.406589	0.794441	18.8459	3.78158	15.0643	1109.41	1086.55	22.8635	83.9575		12.6152	74.3125	65.487	8.82548
1481.63	1449.47	148.807	73.9358	119.804	80.6885	121.192	21.0854	21.1131	16.2538	3.04012	20.6268	2.37658	32.0949	0.840404	35.1154	2.43114	5.02702	1.38725	9.74553	0.244769	29.7253	12.8559	1449.47	1161.11	288.356	82.9566		65.85	78.7201		45.853	123.186	78.2505	44.9354	1.38725	0.469629	0.917618	21.1131	4.23651	16.8766	1449.47	1419.6	29.8717	129.085		19.7212	121.192	107.195	13.9971
1355.58	1331.91	273.208	67.9393	232.263	156.43	233.717	36.2246	36.2723	10.9219	2.04283	2.83956	0.327169	23.4802	0.61483	0.501003	0.0346859	5.26991	1.45427	9.29211	0.233381	23.6343	10.2216	1331.91	1066.94	264.969	152.92		120.288	145.642		84.314	228.501	145.149	83.3521	1.45427	0.49232	0.961953	36.2723	7.27833	28.9939	1331.91	1304.46	27.449	243.026		30.1821	233.717	207.57	26.1476
1398.84	1362.89	160.833	69.5196	119.166	80.2585	120.77	32.6136	32.6565	18.137	3.39235	28.2869	3.25916	20.7516	0.543381	11.2576	0.779398	5.81232	1.60396	8.43724	0.21191	35.1711	15.2112	1362.89	1091.76	271.132	78.7497		82.0835	72.1969		42.2083	112.801	71.6539	41.1473	1.60396	0.542993	1.06096	32.6565	6.5528	26.1037	1362.89	1334.81	28.0875	140.231		20.6023	120.77	106.668	14.1019
1251.3	1236.28	109.465	63.061	75.1646	50.6235	76.7048	28.4215	28.4589	10.0966	1.88846	16.0419	1.84832	11.4161	0.29893	13.6596	0.945695	5.58129	1.5402	10.5966	0.266144	14.0807	6.08977	1236.28	990.333	245.943	57.2715		52.1939	51.561		30.3284	80.3492	51.0396	29.3096	1.5402	0.52141	1.01879	28.4589	5.7105	22.7484	1236.28	1210.8	25.478	96.0535		13.4119	76.7048	67.387	9.31775
1444.6	1408.87	123.968	71.8646	92.7904	62.4945	93.9519	24.306	24.338	15.8494	2.96448	15.1777	1.74874	29.5765	0.774461	14.6947	1.01736	4.20902	1.16151	7.56657	0.190042	34.7161	15.0144	1408.87	1128.59	280.278	114.74		9.22731	109.857		63.6278	172.323	109.463	62.8595	1.16151	0.393211	0.768303	24.338	4.88361	19.4543	1408.87	1379.83	29.0349	107.726		16.2416	93.9519	83.0412	10.9107
1167.81	1137.01	259.978	57.9974	237.651	160.058	238.716	14.2143	14.233	18.2063	3.4053	22.7274	2.61861	28.6015	0.74893	23.8751	1.65295	3.85955	1.06507	10.2189	0.256658	29.1516	12.6078	1137.01	910.813	226.195	105.905		154.073	103.049		59.6735	161.657	102.688	58.969	1.06507	0.360563	0.704511	14.233	2.85596	11.377	1137.01	1113.58	23.4322	227.67		32.3084	238.716	212.3	26.4157
1396.5	1363.19	253.694	69.5346	217.264	146.328	218.279	27.262	27.2979	14.484	2.70909	37.7261	4.34672	29.235	0.765518	35.007	2.42364	3.67489	1.01412	11.7892	0.296097	30.8925	13.3607	1363.19	1092	271.191	136.948		116.746	131.47		75.9706	206.427	131.127	75.2998	1.01412	0.343312	0.670803	27.2979	5.47754	21.8203	1363.19	1335.09	28.0935	222.991		30.7025	218.279	194.097	24.182
1396.31	1370.99	206.415	69.9327	165.575	111.515	166.808	34.6762	34.7218	10.3941	1.94412	18.8022	2.16635	19.7438	0.51699	27.1932	1.88267	4.46808	1.233	10.2306	0.256952	23.431	10.1337	1370.99	1098.25	272.743	138.653		67.7619	131.685		76.1964	206.649	131.268	75.3808	1.233	0.417413	0.81559	34.7218	6.96721	27.7546	1370.99	1342.74	28.2543	182.918		23.4962	166.808	148.011	18.7971
1285.71	1248.35	160	63.677	123.497	83.1753	124.932	30.2617	30.3015	11.2638	2.10679	18.5021	2.13177	8.78971	0.230158	2.98138	0.20641	5.19962	1.43488	11.8766	0.298294	37.1511	16.0675	1248.35	1000.01	248.346	73.269		86.7312	67.1888		39.2534	105.007	66.703	38.3043	1.43488	0.485754	0.949124	30.3015	6.08024	24.2213	1248.35	1222.63	25.7269	141.113		18.887	124.932	110.499	14.4324
1464.55	1435.84	157.575	73.2404	112.82	75.9848	114.193	36.9524	37.001	7.91841	1.48106	32.1078	3.69939	34.9751	0.915824	34.8872	2.41534	4.97457	1.37277	11.3279	0.284512	26.2965	11.373	1435.84	1150.19	285.644	112.222		45.3527	104.798		60.8214	164.246	104.333	59.9134	1.37277	0.464729	0.908043	37.001	7.42455	29.5765	1435.84	1406.25	29.5908	138.848		18.7272	114.193	100.959	13.2343
1235.98	1213.25	202.818	61.8864	173.792	117.049	174.939	22.5615	22.5912	8.79191	1.64444	25.4249	2.92941	20.181	0.528439	43.2153	2.99192	4.15538	1.14671	7.39469	0.185725	19.744	8.5391	1213.25	971.886	241.362	60.1313		142.687	55.5982		32.4629	86.9145	55.21	31.7044	1.14671	0.3882	0.75851	22.5912	4.5331	18.0581	1213.25	1188.24	25.0034	178.855		23.963	174.939	155.327	19.6119
1225.66	1205.39	222.41	61.4856	187.318	126.159	188.826	26.2494	26.2839	15.2604	2.8543	28.9177	3.33184	30.8656	0.808216	47.3664	3.27932	5.46518	1.50816	12.165	0.305535	16.9844	7.34562	1205.39	965.593	239.799	105.422		116.988	100.148		58.2145	156.854	99.6374	57.2169	1.50816	0.510563	0.997598	26.2839	5.27409	21.0099	1205.39	1180.55	24.8415	194.861		27.5491	188.826	167.47	21.3561
1328.12	1307.92	199.663	66.7153	176.833	119.097	177.983	17.0798	17.1022	9.93715	1.85865	19.327	2.22682	9.4661	0.24787	18.1124	1.25397	4.16877	1.15041	9.71273	0.243945	18.9438	8.19304	1307.92	1047.72	260.195	126.256		73.4069	122.824		71.0693	192.743	122.435	70.3084	1.15041	0.389451	0.760955	17.1022	3.4317	13.6705	1307.92	1280.96	26.9545	175.895		23.7682	177.983	158.041	19.942
1250.35	1235.86	154.535	63.0395	130.832	88.1157	132.34	14.4003	14.4192	19.9769	3.73647	27.431	3.16055	22.3254	0.584591	11.068	0.76627	5.46578	1.50832	11.6725	0.293166	13.7293	5.93779	1235.86	989.996	245.86	113.568		40.9664	110.675		64.2596	173.426	110.164	63.2619	1.50832	0.510618	0.997706	14.4192	2.89334	11.5259	1235.86	1210.39	25.4694	132.913		21.6211	132.34	117.06	15.2802
1402.62	1372.05	163.258	69.9866	124.31	83.7232	125.809	33.501	33.545	9.75232	1.82407	11.069	1.27535	22.0157	0.576482	10.958	0.758654	5.43285	1.49924	9.05864	0.227517	29.81	12.8926	1372.05	1099.1	272.954	119.463		43.7953	112.732		65.4365	176.669	112.224	64.4448	1.49924	0.507542	0.991696	33.545	6.73109	26.814	1372.05	1343.77	28.2761	144.532		18.7259	125.809	111.238	14.5714
1416.47	1384.52	265.559	70.623	245.271	165.191	246.318	13.6777	13.6956	10.5983	1.9823	21.1871	2.44113	34.0816	0.892427	11.299	0.782267	3.793	1.04671	9.1356	0.22945	31.1597	13.4763	1384.52	1109.09	275.436	64.7914		200.768	62.0433		36.1173	97.1138	61.6889	35.4249	1.04671	0.354346	0.692363	13.6956	2.74814	10.9475	1384.52	1355.99	28.5332	233.768		31.7913	246.318	219.097	27.2207
1470.58	1445.69	260.058	73.7429	240.328	161.861	241.365	15.2299	15.2499	9.0953	1.70119	7.64804	0.881192	23.1062	0.605036	4.50502	0.311896	3.75993	1.03758	10.1472	0.254858	24.5804	10.6308	1445.69	1158.09	287.603	158.88		101.178	155.82		89.9642	244.746	155.468	89.2778	1.03758	0.351257	0.686327	15.2499	3.06002	12.1899	1445.69	1415.89	29.7937	230.029		30.0281	241.365	214.684	26.6816
1435.34	1409.45	255.016	71.8943	215.882	145.397	216.933	32.3044	32.3469	12.8437	2.40228	19.3553	2.23008	32.8948	0.861349	42.6049	2.94967	3.80648	1.05043	9.64923	0.24235	22.9421	9.92226	1409.45	1129.05	280.394	100.131		154.885	93.6404		54.2637	146.854	93.2848	53.5689	1.05043	0.355605	0.694824	32.3469	6.49066	25.8562	1409.45	1380.4	29.0469	225.536		29.4795	216.933	192.87	24.0624
1411.83	1382.65	182.062	70.5275	149.463	100.664	150.774	27.5582	27.5945	8.96381	1.67659	10.7814	1.24222	19.8579	0.519979	26.9566	1.86629	4.75085	1.31103	10.1306	0.254441	27.3089	11.8108	1382.65	1107.59	275.063	61.0428		121.019	55.5058		32.4866	86.6813	55.0619	31.6194	1.31103	0.443829	0.867206	27.5945	5.53705	22.0574	1382.65	1354.16	28.4946	161.147		20.9147	150.774	133.648	17.1264
1216.71	1183.62	167.809	60.3749	145.71	98.1358	147.03	15.7771	15.7979	11.9067	2.22702	17.0669	1.96642	20.1416	0.527409	17.9244	1.24096	4.78525	1.32053	10.3519	0.259998	31.8537	13.7764	1183.62	948.15	235.467	70.2967		97.5123	67.1268		39.1644	104.971	66.6797	38.2909	1.32053	0.447043	0.873486	15.7979	3.16998	12.6279	1183.62	1159.22	24.3928	146.775		21.0338	147.03	130.3	16.7303
1490.67	1465.68	237.392	74.7628	210.955	142.079	212.458	18.0172	18.0409	11.0336	2.06373	34.0004	3.91746	25.7977	0.675512	12.0443	0.833861	5.44547	1.50272	9.41693	0.236516	24.1521	10.4456	1465.68	1174.1	291.581	160.752		76.6403	157.131		90.9348	246.564	156.623	89.9408	1.50272	0.508721	0.993999	18.0409	3.62005	14.4208	1465.68	1435.48	30.2058	208.222		29.1702	212.458	188.563	23.8943
1378.25	1360.12	225.339	69.3781	193.811	130.532	195.068	25.7141	25.7479	14.3509	2.6842	8.73906	1.0069	20.6161	0.539832	32.5299	2.25215	4.5554	1.2571	11.6405	0.292363	15.8739	6.8653	1360.12	1089.54	270.581	56.274		169.065	51.1075		29.9357	79.7861	50.6819	29.1042	1.2571	0.42557	0.83153	25.7479	5.16653	20.5814	1360.12	1332.09	28.0303	198.862		26.4775	195.068	173.214	21.8536
1428.1	1388.76	137.214	70.839	108.016	72.7493	109.237	22.6975	22.7274	11.4324	2.13832	17.6224	2.03042	32.9117	0.861793	32.5865	2.25606	4.42451	1.22098	8.70659	0.218675	37.0867	16.0397	1388.76	1112.48	276.278	77.862		59.352	73.3016		42.6638	114.744	72.8882	41.8561	1.22098	0.413343	0.807638	22.7274	4.56044	18.167	1388.76	1360.14	28.6205	119.862		17.352	109.237	96.6413	12.5961
1104.24	1075.75	163.611	54.8727	127.478	85.8566	128.723	29.2574	29.2959	8.43802	1.57825	24.8714	2.86563	34.9358	0.914793	49.7912	3.44719	4.5136	1.24556	9.28894	0.233301	25.0464	10.8324	1075.75	861.741	214.008	63.4857		100.126	57.6072		33.6628	90.0244	57.1855	32.8389	1.24556	0.421665	0.823899	29.2959	5.87845	23.4174	1075.75	1053.58	22.1698	144.005		19.6067	128.723	114.014	14.7091
1154.75	1135.39	127.99	57.9149	87.5463	58.9626	88.9031	34.3503	34.3955	15.4179	2.88376	8.43946	0.972378	20.3728	0.533461	45.7451	3.16707	4.91664	1.35679	12.035	0.302271	16.1879	7.00113	1135.39	909.518	225.873	137.683		-9.69252	130.781		75.735	205.159	130.322	74.8375	1.35679	0.459317	0.897468	34.3955	6.90174	27.4938	1135.39	1111.99	23.3989	112.424		15.566	88.9031	78.4003	10.5028
1426.61	1390.81	275.016	70.9434	243.398	163.929	244.538	26.8689	26.9043	7.40026	1.38415	14.7811	1.70305	10.8719	0.284681	19.9023	1.37789	4.12793	1.13913	8.06728	0.202618	34.4241	14.8881	1390.81	1114.12	276.685	122.919		152.097	117.52		68.0183	184.4	117.135	67.2648	1.13913	0.385635	0.7535	26.9043	5.39856	21.5057	1390.81	1362.14	28.6627	244.498		30.5187	244.538	217.444	27.0932
1386.75	1356.07	250.783	69.1718	222.875	150.106	224.267	19.4581	19.4837	12.5226	2.34223	36.1879	4.16949	9.20601	0.241059	14.3021	0.990174	5.04597	1.39248	11.1369	0.279713	29.6875	12.8396	1356.07	1086.3	269.776	74.5079		176.275	70.5984		41.1916	110.397	70.127	40.2705	1.39248	0.4714	0.921077	19.4837	3.90955	15.5741	1356.07	1328.13	27.9469	220.384		30.3992	224.267	199.179	25.0883
1135.83	1100.54	106.182	56.137	82.7013	55.6995	83.8773	18.1477	18.1715	8.58996	1.60667	14.9646	1.72419	21.6936	0.568047	45.3194	3.1376	4.26171	1.17605	9.31419	0.233935	32.1573	13.9077	1100.54	881.596	218.939	98.788		7.39364	95.1418		55.1846	149.15	94.7436	54.4066	1.17605	0.398133	0.777919	18.1715	3.64626	14.5253	1100.54	1077.85	22.6806	92.6526		13.5291	83.8773	74.0403	9.83704
1256.49	1217.13	132.826	62.0845	106.032	71.4125	107.198	21.4106	21.4387	8.82142	1.64996	18.0515	2.07985	10.1165	0.264902	44.4225	3.0755	4.227	1.16647	7.73361	0.194237	36.282	15.6916	1217.13	974.998	242.135	70.1067		62.7191	65.8049		38.3333	102.972	65.41	37.5618	1.16647	0.39489	0.771583	21.4387	4.30186	17.1369	1217.13	1192.05	25.0835	116.827		15.9989	107.198	94.8592	12.339
1238.05	1214.28	173.89	61.9392	140.741	94.7891	141.806	27.9505	27.9873	7.60931	1.42324	16.3131	1.87956	20.1316	0.527147	33.8009	2.34014	3.86083	1.06543	10.6097	0.266473	21.425	9.26614	1214.28	972.716	241.568	126.423		47.4672	120.807		69.871	189.612	120.446	69.1663	1.06543	0.360682	0.704744	27.9873	5.61587	22.3714	1214.28	1189.26	25.0248	154.012		19.8777	141.806	125.815	15.9916
1241.93	1221.11	225.963	62.2874	198.519	133.703	199.551	20.2756	20.3023	8.46494	1.58328	35.7391	4.11779	6.27135	0.164215	14.6907	1.01708	3.74088	1.03233	9.74036	0.244639	19.8041	8.5651	1221.11	978.184	242.926	119.605		106.359	115.531		66.8259	181.324	115.181	66.1431	1.03233	0.349477	0.682849	20.3023	4.07382	16.2285	1221.11	1195.94	25.1655	199.297		26.6664	199.551	177.371	22.1802
1189.75	1173.48	194.16	59.8578	164.115	110.532	165.183	23.6711	23.7022	14.418	2.69674	12.5659	1.44782	32.1687	0.842337	12.3322	0.853795	3.87119	1.06829	11.4664	0.28799	15.4119	6.66551	1173.48	940.029	233.451	59.8204		134.34	55.0644		32.1197	86.1158	54.7027	31.4131	1.06829	0.361651	0.706636	23.7022	4.75604	18.9462	1173.48	1149.3	24.1839	170.57		23.5902	165.183	146.675	18.5082
1270.39	1236.07	278.598	63.0506	240.923	162.262	242.052	32.6293	32.6723	9.07965	1.69826	16.0331	1.84731	5.50032	0.144026	27.1136	1.87716	4.09207	1.12924	7.35917	0.184833	32.4415	14.0306	1236.07	990.17	245.903	92.6062		185.992	86.0502		49.9419	134.863	85.6679	49.1949	1.12924	0.382285	0.746953	32.6723	6.55595	26.1163	1236.07	1210.6	25.4738	247.972		30.6267	242.052	215.233	26.819
1137.19	1100.93	207.438	56.157	173.182	116.638	174.692	28.8073	28.8451	11.8249	2.21173	6.87329	0.791927	23.4623	0.614359	11.853	0.820622	5.4729	1.51029	11.2511	0.282581	35.4376	15.3264	1100.93	881.91	219.017	139.764		67.674	133.976		77.6413	210.107	133.465	76.6423	1.51029	0.511283	0.999006	28.8451	5.78801	23.0571	1100.93	1078.24	22.6887	183.364		24.074	174.692	154.855	19.8373
1260.82	1229.59	269.828	62.72	238.822	160.847	239.79	24.7414	24.774	7.56872	1.41565	26.0405	3.00034	21.8856	0.573074	36.4104	2.5208	3.50942	0.968453	10.9333	0.2746	28.7053	12.4148	1229.59	984.978	244.613	132.827		137.001	127.855		73.8735	200.76	127.528	73.2329	0.968453	0.327854	0.6406	24.774	4.9711	19.8029	1229.59	1204.25	25.3403	238.993		30.8347	239.79	213.326	26.4643
1365.47	1343.3	130.891	68.52	92.8773	62.553	94.2918	33.8761	33.9206	10.5478	1.97287	0.799287	0.0920923	12.289	0.321788	4.37186	0.302677	5.12576	1.41449	11.6231	0.291925	21.8682	9.45781	1343.3	1076.06	267.234	58.8361		72.055	52.0296		30.5387	81.1538	51.5508	29.6031	1.41449	0.478853	0.93564	33.9206	6.80645	27.1142	1343.3	1315.61	27.6836	116.219		14.6724	94.2918	83.1693	11.1225
1395.87	1361.67	149.436	69.4571	125.2	84.3225	126.291	16.8413	16.8634	14.0351	2.62513	21.7307	2.50376	32.7122	0.856568	41.0144	2.83955	3.95248	1.09072	11.809	0.296595	31.3621	13.5638	1361.67	1090.78	270.888	138.449		10.9871	135.065		78.0709	212.046	134.696	77.3494	1.09072	0.369244	0.721473	16.8634	3.38378	13.4796	1361.67	1333.61	28.0622	129.763		19.6731	126.291	111.951	14.3402
1173.97	1140.51	249.544	58.176	215.528	145.159	216.585	25.8823	25.9164	13.8127	2.58353	29.3243	3.37868	29.5669	0.77421	22.6497	1.5681	3.8301	1.05695	12.159	0.305386	31.8926	13.7933	1140.51	913.618	226.891	133.603		115.941	128.403		74.229	201.575	128.045	73.5299	1.05695	0.357812	0.699136	25.9164	5.20033	20.716	1140.51	1117	23.5044	219.598		29.945	216.585	192.556	24.0295
1240.28	1206.61	201.748	61.5476	175.288	118.057	176.766	22.7642	22.7941	7.80914	1.46062	1.99647	0.230029	9.72496	0.254648	37.1139	2.5695	5.35574	1.47796	9.66945	0.242858	31.1055	13.4529	1206.61	966.566	240.041	142.456		59.2921	137.883		79.8695	216.274	137.382	78.8919	1.47796	0.500338	0.97762	22.7941	4.57383	18.2203	1206.61	1181.74	24.8666	179.033		22.7157	176.766	156.728	20.0379
1314.45	1290.62	155.784	65.8329	118.949	80.1127	120.104	31.7534	31.7952	8.59059	1.60678	14.3325	1.65137	12.6166	0.330367	42.8369	2.96573	4.18259	1.15422	11.7941	0.29622	20.8637	9.02337	1290.62	1033.86	256.754	160.456		-4.67219	154.076		89.0173	241.939	153.685	88.2539	1.15422	0.390742	0.763477	31.7952	6.37996	25.4152	1290.62	1264.02	26.5979	138.166		17.6177	120.104	106.385	13.7187
1267.69	1247.01	146.197	63.6087	116.751	78.6323	117.857	24.3412	24.3732	14.1565	2.64783	5.18024	0.596857	15.9922	0.418754	39.6701	2.74648	4.007	1.10576	12.0744	0.303261	17.9262	7.75294	1247.01	998.935	248.079	139.731		6.46611	134.84		77.9487	211.683	134.466	77.2173	1.10576	0.374338	0.731425	24.3732	4.89068	19.4825	1247.01	1221.32	25.6993	128.512		17.685	117.857	104.414	13.4435
1472.02	1446.76	275.854	73.7973	243.61	164.072	245.065	22.8831	22.9132	13.2506	2.47839	37.7755	4.35242	31.6149	0.827836	15.859	1.09797	5.2732	1.45518	8.6244	0.21661	24.1698	10.4532	1446.76	1158.94	287.816	59.8791		215.974	55.2814		32.4251	86.2513	54.7888	31.4625	1.45518	0.492628	0.962555	22.9132	4.59772	18.3155	1446.76	1416.94	29.8157	242.33		33.5239	245.065	217.696	27.3689
1229.11	1210.69	162.652	61.756	118.566	79.8544	119.794	37.495	37.5443	13.3325	2.49372	20.223	2.33006	7.43224	0.194613	27.7777	1.92313	4.4487	1.22765	11.785	0.295991	16.4904	7.13194	1210.69	969.839	240.854	136.611		26.0415	129.077		74.6962	202.546	128.662	73.8841	1.22765	0.415602	0.812052	37.5443	7.53356	30.0107	1210.69	1185.74	24.9508	143.819		18.833	119.794	106.057	13.7362
1283.18	1258.72	136.592	64.2058	105.702	71.1905	106.678	21.5374	21.5658	20.2672	3.79078	32.336	3.72569	20.1659	0.528045	5.25147	0.363575	3.53753	0.976209	12.0862	0.303557	24.1012	10.4235	1258.72	1008.31	250.408	151.015		-14.4225	146.687		84.6912	230.402	146.357	84.0455	0.976209	0.33048	0.64573	21.5658	4.32734	17.2384	1258.72	1232.78	25.9406	117.606		18.9858	106.678	94.527	12.1512
1363.08	1329.75	216.603	67.8291	177.392	119.474	178.655	30.8489	30.8895	11.0347	2.06393	37.6431	4.33716	16.591	0.434434	43.0982	2.98382	4.57511	1.26254	8.86601	0.222679	30.3491	13.1257	1329.75	1065.21	264.539	92.9801		123.622	86.7819		50.4243	135.944	86.3545	49.5892	1.26254	0.427411	0.835127	30.8895	6.19823	24.6913	1329.75	1302.35	27.4044	190.896		25.707	178.655	158.563	20.0919
1144.99	1128.04	217.202	57.5399	189.402	127.562	190.552	22.0552	22.0842	12.025	2.24916	12.5194	1.44246	25.7694	0.674772	0.172619	0.011951	4.16916	1.15051	7.94015	0.199425	16.9376	7.32535	1128.04	903.627	224.41	138.383		78.819	133.952		77.4595	210.261	133.563	76.6984	1.15051	0.389487	0.761027	22.0842	4.43137	17.6528	1128.04	1104.79	23.2474	191.555		25.6472	190.552	169.258	21.2941
1312.82	1298.47	261.256	66.2333	237.466	159.933	238.838	16.5171	16.5388	16.1414	3.01909	19.2767	2.22103	16.5134	0.432402	1.68719	0.116809	4.97429	1.3727	8.2132	0.206283	14.2397	6.15855	1298.47	1040.15	258.316	81.6075		179.648	78.2889		45.5986	122.515	77.8242	44.6906	1.3727	0.464703	0.907992	16.5388	3.31864	13.2201	1298.47	1271.71	26.7597	229.57		31.6854	238.838	212.196	26.6419
1443.72	1419.76	124.754	72.4204	89.2534	60.1123	90.583	30.0476	30.0871	7.55557	1.41319	16.8568	1.9422	20.7895	0.544372	31.3116	2.1678	4.81839	1.32967	7.32368	0.183942	21.7902	9.42407	1419.76	1137.32	282.445	53.5794		71.1744	47.5422		27.9222	74.1347	47.092	27.0426	1.32967	0.450139	0.879535	30.0871	6.03722	24.0499	1419.76	1390.5	29.2594	110.183		14.5703	90.583	79.9183	10.6648
1219.98	1187.9	217.849	60.5931	179.644	120.991	180.91	33.7284	33.7727	8.55774	1.60064	6.06542	0.698846	22.2568	0.582793	21.2388	1.47042	4.58876	1.26631	11.3066	0.283975	30.6167	13.2415	1187.9	951.577	236.318	109.763		108.087	102.986		59.7313	161.451	102.557	58.8937	1.26631	0.428687	0.837619	33.7727	6.77677	26.996	1187.9	1163.41	24.481	193.773		24.0758	180.91	160.573	20.3371
1409.53	1384.55	288.077	70.6241	246.189	165.809	247.603	34.5834	34.6289	15.2585	2.85396	18.1477	2.09094	24.2279	0.634408	14.3108	0.99078	5.12636	1.41466	10.5563	0.265132	23.9871	10.3742	1384.55	1109.11	275.44	83.9232		204.154	76.9746		44.8635	120.423	76.4957	43.9277	1.41466	0.47891	0.935751	34.6289	6.94857	27.6803	1384.55	1356.01	28.5337	254.822		33.2546	247.603	219.99	27.6138
1186.48	1157.1	161.746	59.0223	117.299	79.0008	118.526	36.968	37.0166	20.1536	3.76952	15.072	1.73656	18.1873	0.476235	16.9928	1.17646	4.44616	1.22695	8.80604	0.221173	28.1986	12.1957	1157.1	926.908	230.192	109.987		51.7585	102.559		59.4679	160.8	102.144	58.6563	1.22695	0.415364	0.811588	37.0166	7.42768	29.5889	1157.1	1133.25	23.8463	141.944		19.802	118.526	104.926	13.5993
1289.43	1266.61	177.127	64.6084	145.081	97.7123	146.419	24.1623	24.1941	7.59206	1.42002	35.4422	4.08358	30.8098	0.806756	2.50098	0.173151	4.84844	1.33796	8.11442	0.203802	22.6429	9.79286	1266.61	1014.63	251.978	106.412		70.7153	101.557		58.9442	159.163	101.104	58.0592	1.33796	0.452946	0.885019	24.1941	4.85474	19.3394	1266.61	1240.51	26.1032	155.413		21.7139	146.419	129.742	16.6766
1367.78	1329.81	166.729	67.832	134.74	90.7476	136.036	25.7528	25.7867	18.8423	3.52426	1.99161	0.229469	32.3808	0.84789	38.1376	2.64038	4.69536	1.29572	12.1471	0.305088	35.3308	15.2803	1329.81	1065.26	264.551	135.347		31.3821	130.173		75.357	204.234	129.734	74.4999	1.29572	0.438645	0.857076	25.7867	5.1743	20.6124	1329.81	1302.4	27.4056	145.835		20.8941	136.036	120.505	15.5305
1409.4	1378.09	187.463	70.2949	162.961	109.755	164.365	16.6902	16.7122	12.1878	2.2796	30.4297	3.50605	12.9374	0.338766	19.8892	1.37699	5.08554	1.40339	10.3975	0.261143	29.9348	12.9465	1378.09	1103.94	274.156	111.526		75.9366	108.173		62.7737	169.543	107.697	61.8454	1.40339	0.475096	0.928299	16.7122	3.35343	13.3587	1378.09	1349.69	28.4007	163.881		23.5816	164.365	145.713	18.6523
1274.44	1237.12	141.478	63.1038	102.706	69.1727	104.056	29.8252	29.8644	18.1205	3.38925	28.1235	3.24033	28.3183	0.741515	38.4721	2.66354	4.89198	1.34998	7.41717	0.18629	34.6628	14.9914	1237.12	991.005	246.11	71.6773		69.8006	65.6848		38.3501	102.685	65.2278	37.4571	1.34998	0.457014	0.892967	29.8644	5.99254	23.8719	1237.12	1211.62	25.4953	122.774		18.7036	104.056	91.928	12.1281
1393.77	1367.25	254.871	69.7417	218.752	147.33	219.795	28.4955	28.533	15.0452	2.81405	29.1494	3.35854	5.95398	0.155905	3.60443	0.249545	3.77905	1.04286	8.55054	0.214755	26.2732	11.3629	1367.25	1095.25	271.999	104.562		150.31	98.8365		57.2441	155.038	98.4835	56.5542	1.04286	0.353043	0.689817	28.533	5.72538	22.8076	1367.25	1339.07	28.1772	225.013		29.8587	219.795	195.43	24.3651
1205.05	1174.61	188.356	59.9155	148.693	100.145	149.971	33.2851	33.3288	16.6769	3.11925	12.4106	1.42992	11.3654	0.297602	30.2641	2.09527	4.63015	1.27773	8.34098	0.209492	28.3421	12.2577	1174.61	940.936	233.676	123.374		64.982	116.686		67.6038	183.012	116.253	66.7586	1.27773	0.432553	0.845174	33.3288	6.6877	26.6411	1174.61	1150.4	24.2072	166.197		22.1588	149.971	132.954	17.0169
1357.59	1343.75	144.74	68.5433	107.29	72.26	108.883	29.4278	29.4665	8.51114	1.59192	33.5614	3.86687	24.9602	0.653582	1.03389	0.0715794	5.77317	1.59315	11.0841	0.278389	13.7676	5.95436	1343.75	1076.43	267.325	61.7269		83.0135	55.8142		32.7955	87.0165	55.2749	31.7416	1.59315	0.539336	1.05382	29.4665	5.91269	23.5538	1343.75	1316.06	27.693	126.747		17.9939	108.883	96.0674	12.8158
1146.95	1105.67	261.25	56.399	235.251	158.442	236.89	18.6341	18.6586	12.1677	2.27585	20.9015	2.40823	27.9232	0.73117	48.0374	3.32577	5.93757	1.63852	11.3998	0.286318	37.9492	16.4127	1105.67	885.711	219.961	160.455		100.795	156.711		90.757	245.83	156.157	89.6731	1.63852	0.554694	1.08383	18.6586	3.74399	14.9146	1105.67	1082.89	22.7864	229.755		31.4947	236.89	210.273	26.6165
1208.24	1170.87	282.431	59.7249	244.968	164.986	246.555	27.7062	27.7427	16.5829	3.10166	36.7201	4.23081	19.9731	0.522996	19.5057	1.35044	5.753	1.58759	11.0683	0.27799	36.0207	15.5786	1170.87	937.941	232.932	107.452		174.979	101.885		59.2493	159.547	101.348	58.1992	1.58759	0.537451	1.05014	27.7427	5.5668	22.1759	1170.87	1146.74	24.1302	248.223		34.2078	246.555	218.934	27.6209
1451.18	1424.49	261.126	72.6617	238.46	160.603	239.83	16.593	16.6149	7.77353	1.45396	20.8756	2.40525	22.6467	0.593005	10.5979	0.733727	4.96453	1.37	9.138	0.22951	25.9544	11.2251	1424.49	1141.11	283.387	96.7221		164.404	93.3882		54.2681	146.286	92.9244	53.3619	1.37	0.463791	0.90621	16.6149	3.33391	13.281	1424.49	1395.14	29.3569	230.533		30.5937	239.83	213.083	26.7467
1159.25	1129.43	258.657	57.611	236.114	159.023	237.131	13.5151	13.5329	18.5598	3.47143	35.1129	4.04564	9.51791	0.249227	5.11364	0.354032	3.68557	1.01706	9.03293	0.226871	29.4676	12.7445	1129.43	904.744	224.688	53.6869		204.97	50.9715		29.7455	79.6998	50.6271	29.0727	1.01706	0.34431	0.672753	13.5329	2.71549	10.8174	1129.43	1106.16	23.2761	226.359		32.298	237.131	210.919	26.212
1226.43	1204.72	231.995	61.4511	204.925	138.017	206.088	20.6346	20.6618	9.82367	1.83742	23.6771	2.72802	18.409	0.48204	29.6455	2.05245	4.21669	1.16363	7.87148	0.1977	19.6615	8.50341	1204.72	965.051	239.664	70.6729		161.322	66.5269		38.7467	104.11	66.133	37.977	1.16363	0.393927	0.769702	20.6618	4.14595	16.5158	1204.72	1179.89	24.8276	204.678		27.317	206.088	183.114	22.9743
1216.28	1185.18	151.187	60.4545	107.646	72.5	109.257	35.0583	35.1044	7.59924	1.42136	37.4074	4.31	30.5703	0.800482	24.8108	1.71772	5.83704	1.61078	11.6963	0.293765	29.3815	12.7072	1185.18	949.399	235.778	118.401		32.7863	111.357		64.6991	174.445	110.811	63.6336	1.61078	0.545302	1.06548	35.1044	7.04399	28.0604	1185.18	1160.75	24.4249	132.754		18.4327	109.257	96.3889	12.8682
1414.2	1382.57	170.741	70.5232	132.644	89.3361	133.916	30.0513	30.0908	15.7742	2.9504	27.7505	3.19736	10.8822	0.28495	17.2496	1.19424	4.60792	1.27159	11.9972	0.301321	30.4334	13.1622	1382.57	1107.52	275.046	158.835		11.9059	152.797		88.3376	239.863	152.366	87.4965	1.27159	0.430477	0.841116	30.0908	6.03797	24.0528	1382.57	1354.08	28.4929	149.647		21.0937	133.916	118.63	15.2857
1443.4	1427.9	137.917	72.8354	99.3171	66.8903	100.308	31.1636	31.2045	10.7726	2.01491	33.5045	3.86033	9.55032	0.250075	17.1129	1.18478	3.59095	0.990953	11.1063	0.278946	14.3133	6.19037	1427.9	1143.83	284.064	61.92		75.9968	55.6586		32.4248	87.0925	55.3231	31.7694	0.990953	0.335471	0.655482	31.2045	6.26144	24.9431	1427.9	1398.47	29.4271	121.218		16.6989	100.308	88.8318	11.4762
1269.85	1235.63	146.622	63.0278	118.781	79.9992	119.974	22.8446	22.8747	14.7906	2.76643	2.29111	0.263977	18.8249	0.492929	4.83405	0.334676	4.32409	1.19327	9.96264	0.250222	33.8871	14.6559	1235.63	989.812	245.814	154.005		-7.38299	149.415		86.3593	234.582	149.011	85.57	1.19327	0.403961	0.789307	22.8747	4.58999	18.2847	1235.63	1210.16	25.4646	128.722		17.9009	119.974	106.242	13.7318
1153.82	1120.01	165.396	57.1303	140.688	94.7538	141.743	14.7465	14.7659	18.3004	3.4229	37.7357	4.34783	33.4841	0.876781	22.2008	1.53703	3.82108	1.05446	9.53508	0.239483	32.2753	13.9588	1120.01	897.195	222.813	110.408		54.9875	107.445		62.1931	168.584	107.088	61.4956	1.05446	0.356969	0.697489	14.7659	2.9629	11.803	1120.01	1096.93	23.0819	142.556		22.84	141.743	125.766	15.9772
1134.66	1104.66	261.497	56.3474	219.541	147.861	220.833	35.4715	35.5181	20.3599	3.80811	4.91985	0.566855	21.3877	0.560037	19.096	1.32207	4.68228	1.29211	8.4035	0.211062	28.6746	12.4015	1104.66	884.9	219.759	63.5176		197.98	56.3906		32.9859	88.0844	55.9532	32.1312	1.29211	0.437423	0.854689	35.5181	7.127	28.3911	1104.66	1081.89	22.7656	231.14		30.357	220.833	196.184	24.6493
1467.6	1440.85	150.451	73.4961	111.738	75.256	112.835	30.0784	30.1179	19.1879	3.5889	30.039	3.46104	6.12235	0.160314	30.4262	2.1065	3.9726	1.09627	11.452	0.287629	24.6422	10.6575	1440.85	1154.21	286.641	99.6391		50.8115	93.5957		54.2594	146.759	93.2245	53.5343	1.09627	0.371124	0.725147	30.1179	6.04341	24.0745	1440.85	1411.16	29.694	131.157		19.2932	112.835	99.9381	12.8966
1148.11	1119.99	161.445	57.1291	117.562	79.1784	118.848	35.137	35.1832	15.3755	2.87583	34.7688	4.00599	13.0524	0.341776	39.2642	2.71838	4.65812	1.28545	7.5919	0.190678	25.4094	10.9894	1119.99	897.177	222.808	116.687		44.7581	109.627		63.554	171.896	109.192	62.7037	1.28545	0.435166	0.85028	35.1832	7.0598	28.1234	1119.99	1096.9	23.0814	141.544		19.901	118.848	105.173	13.6745
1328.16	1300.42	232.87	66.3329	202.506	136.388	203.88	24.6519	24.6844	14.7969	2.76761	4.60173	0.530203	28.5869	0.748549	30.9953	2.14589	4.98197	1.37482	10.31	0.258945	25.5902	11.0675	1300.42	1041.72	258.704	108.703		124.167	103.75		60.2207	162.596	103.285	59.3113	1.37482	0.465421	0.909395	24.6844	4.95312	19.7312	1300.42	1273.62	26.8	205.37		27.5003	203.88	180.997	22.8831
1494.16	1461.6	120.57	74.5546	97.9847	65.9929	99.0536	17.3951	17.418	9.52028	1.78067	10.5576	1.21643	31.4497	0.82351	14.4902	1.0032	3.87346	1.06891	11.0505	0.277545	31.5506	13.6453	1461.6	1170.83	290.769	93.1118		27.458	89.6167		51.9617	140.51	89.2548	51.2547	1.06891	0.361862	0.707049	17.418	3.49506	13.9229	1461.6	1431.48	30.1217	105.286		15.2842	99.0536	87.6583	11.3953
1178.89	1150.97	127.891	58.7097	90.5708	60.9996	92.092	31.6989	31.7406	15.4572	2.89111	0.982149	0.113161	31.3967	0.822123	40.1099	2.77693	5.51221	1.52114	9.24824	0.232279	25.1397	10.8727	1150.97	921.999	228.973	151.3		-23.4087	144.931		83.9372	227.347	144.416	82.931	1.52114	0.514956	1.00618	31.7406	6.36901	25.3716	1150.97	1127.25	23.72	112.135		15.7565	92.092	81.1323	10.9597
1218.04	1202.36	139.419	61.3312	102.753	69.2045	104.273	32.7264	32.7695	8.96256	1.67636	1.07028	0.123316	14.9313	0.390975	29.87	2.06799	5.50611	1.51946	7.39795	0.185807	13.6091	5.88582	1202.36	963.168	239.197	80.436		58.9826	73.8606		43.1242	115.465	73.3462	42.1191	1.51946	0.514387	1.00507	32.7695	6.57546	26.194	1202.36	1177.59	24.7792	123.936		15.4828	104.273	92.004	12.2688
1191.22	1168.75	228.875	59.6168	189.439	127.587	190.55	33.5909	33.635	17.5247	3.27782	8.76154	1.00949	5.57386	0.145951	17.2497	1.19425	4.02655	1.11116	10.2141	0.256537	21.2707	9.1994	1168.75	936.244	232.511	66.267		162.608	59.5179		34.6972	93.1039	59.1417	33.9622	1.11116	0.376165	0.734995	33.635	6.74915	26.8859	1168.75	1144.67	24.0865	202.613		26.2612	190.55	169.283	21.2665
1444.38	1418.8	146.334	72.3711	112.074	75.4822	113.372	26.8452	26.8805	16.3108	3.05078	16.599	1.9125	33.4883	0.876891	35.8213	2.48002	4.70245	1.29768	9.62291	0.241689	23.1002	9.99064	1418.8	1136.54	282.254	142.143		4.19172	136.749		79.1342	214.585	136.309	78.2759	1.29768	0.439308	0.858372	26.8805	5.39379	21.4867	1418.8	1389.56	29.2395	127.518		18.8162	113.372	100.278	13.0939
1446.04	1420.91	174.085	72.4789	142.501	95.975	143.668	24.2164	24.2483	10.6079	1.98411	32.228	3.71325	10.2355	0.268016	11.8373	0.819533	4.22671	1.1664	8.11294	0.203765	24.3078	10.5129	1420.91	1138.23	282.674	156.994		17.0911	152.129		87.9048	238.867	151.734	87.1333	1.1664	0.394864	0.771532	24.2483	4.86561	19.3827	1420.91	1391.63	29.2831	152.97		21.1151	143.668	127.406	16.2618
1122.65	1095.1	108.765	55.8599	73.6601	49.6102	75.0791	26.1876	26.2221	16.3848	3.06462	34.3333	3.95582	8.16417	0.213779	6.02436	0.417084	5.14226	1.41905	9.1233	0.229141	27.1343	11.7353	1095.1	877.244	217.858	122.172		-13.4071	116.91		67.7985	183.289	116.43	66.8598	1.41905	0.480395	0.938653	26.2221	5.26167	20.9604	1095.1	1072.53	22.5686	93.6895		15.075	75.0791	66.0202	9.05896
1101.15	1084.74	224.301	55.3313	199.666	134.475	200.907	17.5996	17.6227	14.1645	2.64933	20.5361	2.36613	21.8152	0.571232	28.9638	2.00525	4.49665	1.24089	7.33802	0.184302	14.4103	6.23231	1084.74	868.942	215.797	85.3701		138.93	81.8339		47.5728	128.166	81.4139	46.752	1.24089	0.420081	0.820804	17.6227	3.53615	14.0866	1084.74	1062.38	22.355	196.915		27.3859	200.907	178.436	22.4705
1330.73	1308.44	180.398	66.7419	143.828	96.8686	145.015	31.4017	31.443	13.4636	2.51822	3.0967	0.356796	33.0776	0.866138	48.0539	3.32691	4.3005	1.18676	7.91844	0.198879	18.9601	8.20005	1308.44	1048.14	260.299	140.921		39.4767	134.612		77.8554	211.281	134.21	77.0704	1.18676	0.401757	0.785	31.443	6.30929	25.1337	1308.44	1281.47	26.9652	159.413		20.9852	145.015	128.594	16.4209
1462.45	1422.29	232.9	72.5494	208.261	140.264	209.654	19.4801	19.5057	14.1573	2.64798	4.26448	0.491344	14.2476	0.373074	34.9382	2.41888	5.04918	1.39336	9.06801	0.227752	37.7402	16.3223	1422.29	1139.34	282.949	101.84		131.06	97.9264		56.8851	153.418	97.4547	55.9635	1.39336	0.471699	0.921662	19.5057	3.91398	15.5917	1422.29	1392.98	29.3116	205.462		27.438	209.654	186.137	23.517
1489.01	1456.19	156.195	74.2787	130.516	87.9027	131.948	16.522	16.5437	15.6402	2.92534	33.818	3.89644	22.0247	0.576718	8.01692	0.555036	5.18899	1.43194	12.1604	0.30542	32.2589	13.9517	1456.19	1166.5	289.693	85.8602		70.3352	82.5406		48.0678	129.176	82.0558	47.1207	1.43194	0.48476	0.947182	16.5437	3.31963	13.2241	1456.19	1426.18	30.0102	135.011		21.1849	131.948	116.763	15.1851
1406.8	1383.11	239.518	70.5509	196.18	132.127	197.445	36.7183	36.7666	17.3028	3.23632	8.616	0.992718	30.2627	0.792429	11.2517	0.778988	4.58524	1.26533	11.3362	0.28472	22.9049	9.90614	1383.11	1107.96	275.154	114.943		124.575	107.565		62.3604	168.66	107.137	61.5235	1.26533	0.428357	0.836975	36.7666	7.37752	29.3891	1383.11	1354.61	28.5041	211.685		27.8332	197.445	175.33	22.115
1130.91	1108.85	130.397	56.5611	98.3272	66.2235	99.9335	24.9237	24.9565	19.8364	3.7102	12.0511	1.3885	8.4119	0.220266	16.2467	1.1248	5.82087	1.60632	7.4716	0.187657	20.9344	9.05395	1108.85	888.256	220.593	140.184		-9.78769	135.177		78.3756	211.946	134.633	77.313	1.60632	0.543792	1.06252	24.9565	5.00772	19.9488	1108.85	1086	22.8519	113.213		17.1841	99.9335	88.0713	11.8622
1105.77	1080.01	250.999	55.09	227.322	153.102	228.946	18.45	18.4742	8.91994	1.66838	7.77604	0.89594	28.4174	0.74411	25.7279	1.78122	5.88648	1.62442	10.7527	0.270064	23.9845	10.3731	1080.01	865.153	214.856	136.05		114.949	132.343		76.7567	207.475	131.793	75.6822	1.62442	0.549921	1.0745	18.4742	3.707	14.7672	1080.01	1057.75	22.2576	221.671		29.3279	228.946	203.194	25.7523
1286.75	1269.75	119.796	64.7684	96.7684	65.1737	98.0887	17.8298	17.8533	12.2045	2.28273	10.3481	1.19229	7.35097	0.192485	5.76622	0.399213	4.78452	1.32033	7.41777	0.186305	16.6019	7.18017	1269.75	1017.15	252.602	106.824		12.9722	103.241		59.9031	161.824	102.794	59.0297	1.32033	0.446974	0.873351	17.8533	3.58241	14.2709	1269.75	1243.58	26.1678	104.69		15.1058	98.0887	86.6231	11.4657
1113.97	1084.03	260.557	55.2949	228.084	153.615	229.187	25.7556	25.7895	8.85797	1.65679	27.2047	3.13447	22.705	0.59453	36.1935	2.50579	3.99496	1.10244	7.74792	0.194597	27.4433	11.869	1084.03	868.371	215.655	122.691		137.865	117.517		67.9989	184.413	117.143	67.2697	1.10244	0.373213	0.729228	25.7895	5.17486	20.6146	1084.03	1061.69	22.3403	230.507		30.0501	229.187	203.77	25.4166
1118.22	1097.53	214.452	55.9836	169.742	114.322	170.923	36.8102	36.8586	14.1675	2.64989	25.9155	2.98594	31.4919	0.824615	39.9917	2.76874	4.27873	1.18075	8.36994	0.210219	17.9266	7.75307	1097.53	879.187	218.341	133.438		81.0142	126.042		72.9313	197.793	125.642	72.1503	1.18075	0.399723	0.781027	36.8586	7.39599	29.4627	1097.53	1074.91	22.6186	189.168		25.2839	170.923	151.719	19.2035
1419.65	1402.4	139.005	71.535	105.397	70.9852	106.811	28.991	29.0291	9.2376	1.7278	8.89417	1.02477	8.72294	0.22841	23.8885	1.65388	5.12246	1.41358	7.32564	0.183991	15.5965	6.74533	1402.4	1123.41	278.992	147.338		-8.33328	141.513		81.9244	222.024	141.035	80.9893	1.41358	0.478545	0.935038	29.0291	5.82493	23.2042	1402.4	1373.5	28.9017	123.122		15.8829	106.811	94.3424	12.4685
1207.71	1181.55	235.148	60.2695	205.463	138.38	206.51	22.2592	22.2885	11.7231	2.19269	27.756	3.19799	28.5607	0.747861	30.7705	2.13033	3.79278	1.04665	8.41752	0.211414	24.0247	10.3905	1181.55	946.495	235.056	150.918		84.2304	146.445		84.5853	229.984	146.091	83.893	1.04665	0.354325	0.692323	22.2885	4.47237	17.8161	1181.55	1157.2	24.3502	206.979		28.1691	206.51	183.571	22.9386
1492.23	1459.91	263.004	74.4684	229.044	154.261	230.353	26.7643	26.7995	16.249	3.03921	17.0078	1.95961	21.6641	0.567275	16.5772	1.14769	4.74504	1.30943	11.3592	0.285297	31.166	13.479	1459.91	1169.48	290.433	115.485		147.519	110.108		63.841	172.639	109.664	62.9748	1.30943	0.443287	0.866146	26.7995	5.37753	21.4219	1459.91	1429.82	30.0869	231.853		31.1508	230.353	204.668	25.6854
1152.69	1137.37	238.292	58.0157	209.917	141.38	210.934	20.3312	20.3579	12.537	2.34492	30.0024	3.45682	34.2037	0.895625	22.7855	1.57751	3.6842	1.01668	12.065	0.303025	13.7502	5.94684	1137.37	911.1	226.266	70.2018		168.09	66.1169		38.4425	103.543	65.7727	37.77	1.01668	0.344181	0.672502	20.3579	4.08498	16.2729	1137.37	1113.93	23.4396	209.221		29.0713	210.934	187.54	23.3937
1494.67	1478.72	196.235	75.4277	176.537	118.898	177.505	14.5412	14.5603	12.1573	2.27391	11.4251	1.31638	14.9458	0.391356	17.3637	1.20214	3.50802	0.968066	7.48887	0.18809	14.7496	6.37906	1478.72	1184.54	294.174	85.8457		110.39	82.924		48.0714	130.027	82.5963	47.431	0.968066	0.327723	0.640343	14.5603	2.92164	11.6387	1478.72	1448.24	30.4744	172.68		23.5553	177.505	157.741	19.7643
1449.44	1414.1	235.066	72.1317	190.524	128.318	191.864	37.657	37.7065	17.1705	3.21156	12.7107	1.4645	23.2886	0.609812	35.7402	2.4744	4.85762	1.3405	8.32575	0.20911	32.8618	14.2124	1414.1	1132.78	281.32	80.9245		154.141	73.3584		42.7522	114.77	72.9046	41.8655	1.3405	0.453804	0.886696	37.7065	7.56612	30.1404	1414.1	1384.96	29.1428	207.808		27.2577	191.864	170.297	21.5668
1375.1	1342.92	105.285	68.5007	74.5293	50.1956	75.9363	23.3679	23.3987	19.4595	3.6397	11.3587	1.30873	28.4173	0.744107	2.05066	0.141973	5.09891	1.40708	10.2464	0.257348	32.04	13.857	1342.92	1075.76	267.159	150.467		-45.1817	145.772		84.3666	228.731	145.295	83.4359	1.40708	0.476345	0.930739	23.3987	4.69513	18.7035	1342.92	1315.24	27.6758	90.3787		14.9062	75.9363	66.7935	9.14288
1248.84	1231.09	193.12	62.7964	159.395	107.353	160.927	25.5824	25.616	19.9531	3.73202	18.865	2.17359	17.7564	0.464951	35.6426	2.46764	5.54929	1.53137	8.23338	0.20679	15.2868	6.61142	1231.09	986.178	244.911	120.091		73.0291	114.951		66.726	180.146	114.433	65.713	1.53137	0.51842	1.01295	25.616	5.14007	20.476	1231.09	1205.72	25.3711	168.747		24.3728	160.927	142.556	18.3711
1486.94	1457.28	144.767	74.3343	112.88	76.0246	114.47	25.0586	25.0916	13.0849	2.44741	18.3705	2.11661	12.9834	0.33997	33.9167	2.34815	5.76296	1.59034	12.0087	0.301611	27.3065	11.8098	1457.28	1167.37	289.91	125.117		19.6496	120.083		69.7004	188.193	119.544	68.6484	1.59034	0.538382	1.05195	25.0916	5.03483	20.0567	1457.28	1427.25	30.0327	126.631		18.1358	114.47	101.055	13.4148
1321.27	1295.08	251.667	66.0607	224.979	151.524	226.32	19.6246	19.6504	17.8712	3.34264	17.2281	1.98499	6.59455	0.172678	8.02754	0.55577	4.85995	1.34114	7.80716	0.196085	25.6307	11.085	1295.08	1037.44	257.642	62.8117		188.855	58.8687		34.4318	91.9594	58.4147	33.5447	1.34114	0.454022	0.887122	19.6504	3.94301	15.7074	1295.08	1268.39	26.69	221.333		30.3335	226.32	201.047	25.2735
1373	1350.31	154.423	68.8776	123.289	83.0356	124.545	26.164	26.1984	15.3956	2.87959	2.82814	0.325852	7.82357	0.20486	5.62422	0.389382	4.55094	1.25587	10.6949	0.268614	22.3048	9.64664	1350.31	1081.68	268.629	158.402		-3.97945	153.145		88.5303	240.419	152.72	87.6996	1.25587	0.425154	0.830716	26.1984	5.25693	20.9415	1350.31	1322.48	27.8281	136.019		18.4039	124.545	110.278	14.2669
1472.82	1456.05	254.465	74.2716	213.049	143.489	214.219	33.8642	33.9087	7.6714	1.43486	33.5829	3.86936	32.0354	0.838847	26.0519	1.80365	4.23995	1.17005	7.70676	0.193563	14.9638	6.47171	1456.05	1166.39	289.665	74.5927		179.872	67.7886		39.4742	106.093	67.3925	38.7002	1.17005	0.3961	0.773948	33.9087	6.80406	27.1047	1456.05	1426.05	30.0074	225.343		29.1215	214.219	190.366	23.8534
1391.89	1358.08	196.103	69.2743	165.654	111.568	167.2	22.8062	22.8362	13.4395	2.51372	23.5739	2.71614	22.5447	0.590332	11.9033	0.824101	5.60076	1.54558	9.84686	0.247314	32.9826	14.2647	1358.08	1087.91	270.176	69.7114		126.392	65.1292		38.1224	101.706	64.6059	37.1	1.54558	0.523229	1.02235	22.8362	4.58227	18.2539	1358.08	1330.1	27.9883	171.851		24.2527	167.2	148.144	19.0557
1483.6	1448.68	151.938	73.8957	130.687	88.0178	132.026	15.0072	15.0269	13.6742	2.55762	12.2209	1.40807	25.9693	0.680007	23.4287	1.62204	4.85419	1.33955	9.50386	0.238699	33.2968	14.4006	1448.68	1160.48	288.199	124.087		27.8511	121.071		70.151	189.883	120.618	69.2649	1.33955	0.453484	0.88607	15.0269	3.01527	12.0116	1448.68	1418.83	29.8555	132.353		19.5846	132.026	116.897	15.1295
1182.34	1156.92	110.242	59.0129	74.1932	49.9693	75.7059	28.1543	28.1913	14.2923	2.67323	21.6993	2.50015	33.6731	0.881731	37.6621	2.60746	5.48159	1.51269	11.522	0.289385	22.8146	9.86713	1156.92	926.76	230.155	64.1664		46.0753	58.5096		34.3057	91.3026	57.9975	33.3051	1.51269	0.512096	1.00059	28.1913	5.65682	22.5345	1156.92	1133.07	23.8425	95.3095		14.9323	75.7059	66.5147	9.19125
1234.49	1217.52	141.298	62.1045	113.167	76.2182	114.136	20.2337	20.2603	10.9862	2.05486	35.3072	4.06802	18.3074	0.479379	47.1818	3.26654	3.51293	0.969421	11.8936	0.298719	13.6977	5.92414	1217.52	975.311	242.213	146.697		-5.39918	142.631		82.359	224.021	142.303	81.7178	0.969421	0.328181	0.641239	20.2603	4.06539	16.1949	1217.52	1192.43	25.0916	123.075		18.2223	114.136	101.188	12.9488
1354.68	1314.43	220.201	67.0474	176.794	119.071	177.859	37.77	37.8197	9.51881	1.7804	17.6707	2.03598	18.6046	0.487162	48.6567	3.36865	3.86079	1.06542	8.71755	0.21895	36.8823	15.9513	1314.43	1052.94	261.49	106.469		113.732	98.8801		57.2796	155.094	98.5195	56.5749	1.06542	0.360679	0.704737	37.8197	7.58883	30.2309	1314.43	1287.34	27.0886	195.822		24.3797	177.859	157.989	19.8697
1270.81	1251.18	185.114	63.8213	144.427	97.2716	145.694	35.2937	35.3402	12.2871	2.29818	9.78826	1.12778	14.2755	0.373805	6.24215	0.432163	4.59305	1.26749	11.1616	0.280335	19.1967	8.3024	1251.18	1002.27	248.908	137.227		47.8872	130.136		75.3227	204.191	129.707	74.4843	1.26749	0.429088	0.838402	35.3402	7.09129	28.2489	1251.18	1225.4	25.7852	164.13		20.9844	145.694	129.144	16.5498
1485.38	1449.58	213.316	73.9414	173.079	116.569	174.192	31.6299	31.6715	18.9804	3.5501	28.1146	3.2393	14.0298	0.367371	29.7047	2.05654	4.03268	1.11285	11.7762	0.295771	33.7465	14.5951	1449.58	1161.2	288.378	90.5515		122.764	84.1964		48.8696	131.953	83.8197	48.1335	1.11285	0.376737	0.736114	31.6715	6.35514	25.3164	1449.58	1419.71	29.874	187.291		26.025	174.192	154.684	19.5081
1370.1	1348.01	110.997	68.7603	84.6462	57.0093	85.7746	19.0869	19.112	9.52394	1.78136	30.7127	3.53866	18.4988	0.484392	42.1788	2.92016	4.08933	1.12848	12.1961	0.306317	19.1687	8.29028	1348.01	1079.84	268.171	71.6101		39.3873	67.7751		39.447	106.094	67.3931	38.7006	1.12848	0.382029	0.746453	19.112	3.83497	15.277	1348.01	1320.23	27.7807	96.2482		14.7492	85.7746	75.7665	10.0082
1402.05	1382.35	222.05	70.5121	197.285	132.872	198.497	19.0316	19.0567	13.005	2.43245	14.7683	1.70158	6.45279	0.168966	8.69504	0.601983	4.38856	1.21106	7.73586	0.194294	19.0926	8.25737	1382.35	1107.35	275.003	132.312		89.7386	128.488		74.35	201.627	128.078	73.549	1.21106	0.409984	0.801075	19.0567	3.82387	15.2328	1382.35	1353.86	28.4884	195.814		26.2361	198.497	176.306	22.1905
1466.41	1429.99	211.91	72.9422	190.555	128.339	191.664	13.8781	13.8963	12.0603	2.25575	31.5976	3.64061	10.2387	0.268101	13.384	0.926611	4.01748	1.10866	7.38288	0.185429	35.491	15.3496	1429.99	1145.51	284.481	96.1416		115.769	93.3532		54.126	146.371	92.9779	53.3926	1.10866	0.375317	0.733338	13.8963	2.78841	11.1079	1429.99	1400.52	29.4703	185.787		26.1233	191.664	170.279	21.3846
1438.78	1403.51	160.139	71.5915	134.988	90.9148	136.357	16.6731	16.6951	9.89836	1.85139	37.0163	4.26495	28.407	0.743836	28.6401	1.98284	4.95903	1.36848	9.05218	0.227354	33.2886	14.397	1403.51	1124.3	279.213	117.042		43.0976	113.692		65.9268	178.25	113.228	65.0216	1.36848	0.463277	0.905206	16.6951	3.35	13.3451	1403.51	1374.59	28.9246	139.263		20.8758	136.357	120.741	15.6154
1142.81	1124.58	170.09	57.3637	127.106	85.6064	128.407	37.608	37.6574	14.652	2.7405	6.43735	0.741698	12.4983	0.327268	11.6442	0.806163	4.71338	1.3007	8.59286	0.215818	17.4213	7.53456	1124.58	900.861	223.723	115.811		54.2786	108.255		62.7731	169.727	107.815	61.9127	1.3007	0.440329	0.860366	37.6574	7.55627	30.1011	1124.58	1101.41	23.1762	150.751		19.3388	128.407	113.694	14.7133
1303.78	1275.69	226.439	65.0717	195.67	131.784	197.026	24.7746	24.8072	19.7576	3.69546	2.49608	0.287594	14.6245	0.382941	30.2509	2.09436	4.9121	1.35553	9.57348	0.240447	25.9897	11.2403	1275.69	1021.91	253.785	130.07		96.3697	125.092		72.4672	196.203	124.633	71.5706	1.35553	0.458893	0.89664	24.8072	4.97776	19.8294	1275.69	1249.4	26.2904	199.314		27.1251	197.026	174.893	22.1324
1492.37	1474.69	275.092	75.2221	245.143	165.104	246.698	21.7093	21.7378	8.47013	1.58425	37.5201	4.32299	18.0018	0.471378	5.42203	0.375384	5.6347	1.55494	11.0597	0.277776	17.3046	7.48407	1474.69	1181.31	293.372	149.908		125.184	145.546		84.3062	228.297	145.02	83.2776	1.55494	0.526399	1.02854	21.7378	4.36187	17.376	1474.69	1444.3	30.3914	242.509		32.5831	246.698	219.084	27.6136
1125.36	1087.06	245.681	55.4497	218.547	147.192	219.985	17.1689	17.1915	19.8027	3.7039	36.7785	4.23755	11.3491	0.297175	15.0123	1.03935	5.20942	1.43758	10.5754	0.265611	37.2552	16.1125	1087.06	870.802	216.258	149.939		95.7421	146.489		84.7929	229.844	146.002	83.842	1.43758	0.486669	0.950912	17.1915	3.44962	13.7419	1087.06	1064.66	22.4029	214.427		31.2538	219.985	195.326	24.6589
1321.88	1304.02	107.521	66.5163	83.2047	56.0385	84.1985	15.6957	15.7164	16.3769	3.06314	29.5348	3.40294	34.8607	0.912828	30.737	2.12802	3.60113	0.99376	9.06182	0.227597	15.7354	6.80541	1304.02	1044.6	259.419	119.008		-11.4865	115.854		66.9936	181.854	115.518	66.3362	0.99376	0.336421	0.657339	15.7164	3.15361	12.5627	1304.02	1277.14	26.8741	91.6497		15.8717	84.1985	74.4532	9.74532
1164.8	1138.73	255.575	58.0855	231.503	155.918	233.112	17.7875	17.8109	7.54511	1.41124	18.6186	2.1452	32.2091	0.843396	8.28627	0.573683	5.8303	1.60892	10.0309	0.251936	25.4936	11.0258	1138.73	912.196	226.538	160.086		95.489	156.512		90.6285	245.531	155.967	89.5642	1.60892	0.544672	1.06425	17.8109	3.5739	14.237	1138.73	1115.27	23.4678	225.393		30.1816	233.112	206.922	26.1896
1220.44	1185.46	223.635	60.4689	189.818	127.843	191.37	26.2872	26.3217	15.4643	2.89244	21.8546	2.51804	13.0563	0.341878	18.7376	1.29726	5.62288	1.55168	7.58769	0.190572	33.6864	14.5691	1185.46	949.626	235.834	161.333		62.3018	156.051		90.3372	244.837	155.526	89.3108	1.55168	0.525295	1.02638	26.3217	5.28167	21.0401	1185.46	1161.03	24.4308	196.715		26.9195	191.37	169.71	21.6599
1104.47	1074.92	123.074	54.8302	95	63.9826	96.4791	22.3529	22.3823	8.17074	1.52825	13.2388	1.52535	33.363	0.873611	0.147159	0.0101882	5.35987	1.4791	11.3613	0.28535	29.5431	12.7771	1074.92	861.073	213.842	109.944		13.1296	105.453		61.2475	165.222	104.952	60.2691	1.4791	0.500724	0.978374	22.3823	4.49119	17.8911	1074.92	1052.76	22.1526	107.662		15.4117	96.4791	85.0766	11.4025
1339.32	1304.91	181.721	66.5617	152.42	102.655	154.009	22.5259	22.5555	8.68366	1.62419	26.6893	3.07508	7.83238	0.205091	25.2825	1.75039	5.75665	1.58859	10.0315	0.251952	32.6657	14.1276	1304.91	1045.31	259.596	51.9033		129.817	47.3774		27.9485	73.7373	46.8396	26.8977	1.58859	0.537792	1.0508	22.5555	4.52595	18.0296	1304.91	1278.01	26.8924	159.911		21.8101	154.009	136.342	17.6666
1264.79	1234.25	148.839	62.9577	119.864	80.7284	121.264	22.4936	22.5231	15.9953	2.99176	8.04997	0.927501	33.2498	0.870646	49.8717	3.45277	5.07394	1.40019	10.4274	0.261894	27.0863	11.7146	1234.25	988.711	245.54	67.6181		81.2207	63.0987		36.8885	98.5869	62.6246	35.9623	1.40019	0.474012	0.926181	22.5231	4.51945	18.0037	1234.25	1208.82	25.4363	129.748		19.0904	121.264	107.25	14.0139
1343.94	1322.02	211.32	67.4345	177.239	119.371	178.734	25.4219	25.4553	15.1375	2.83132	28.076	3.23486	32.8529	0.860253	10.8805	0.753288	5.41688	1.49483	8.11704	0.203868	21.1681	9.15501	1322.02	1059.02	263	74.4526		136.867	69.3448		40.5195	108.369	68.8387	39.5307	1.49483	0.50605	0.98878	25.4553	5.10782	20.3475	1322.02	1294.77	27.245	185.009		26.3113	178.734	158.473	20.2613
1376.49	1360.69	129.347	69.4074	94.0576	63.348	95.5795	25.9123	25.9464	16.7216	3.12761	30.9237	3.56296	32.3365	0.846732	17.9827	1.245	5.51515	1.52195	11.2816	0.283348	14.5502	6.29281	1360.69	1090	270.694	69.2001		60.1466	63.9937		37.4593	99.931	63.4785	36.4526	1.52195	0.51523	1.00672	25.9464	5.20636	20.7401	1360.69	1332.65	28.0421	111.445		17.9016	95.5795	84.2441	11.3354
1317.88	1296.91	154.154	66.1538	112.515	75.7788	113.976	32.4595	32.5022	19.3252	3.61458	30.1145	3.46974	15.2853	0.400247	19.1914	1.32868	5.29711	1.46178	7.61348	0.19122	19.6397	8.49401	1296.91	1038.9	258.005	106.893		47.2611	100.371		58.3211	157.231	99.8765	57.3542	1.46178	0.494861	0.966918	32.5022	6.52183	25.9803	1296.91	1270.18	26.7276	134.24		19.9139	113.976	100.704	13.2726
1226.21	1195.06	163.113	60.9585	124.159	83.6211	125.514	33.0865	33.13	11.6475	2.17856	15.5176	1.7879	8.61297	0.225531	12.73	0.881336	4.91014	1.35499	11.0444	0.27739	30.2666	13.09	1195.06	957.314	237.743	115.48		47.6333	108.832		63.1297	170.607	108.373	62.2334	1.35499	0.45871	0.896282	33.13	6.6478	26.4822	1195.06	1170.43	24.6286	144.255		18.8584	125.514	111.074	14.4397
1491.31	1474.29	135.936	75.2016	114.38	77.0351	115.428	16.1523	16.1735	18.6638	3.49088	2.34432	0.270108	10.9184	0.285899	9.04226	0.626023	3.79662	1.04771	11.4487	0.287546	16.3963	7.09125	1474.29	1180.99	293.293	156.234		-20.2986	152.989		88.3433	240.284	152.634	87.6503	1.04771	0.354684	0.693024	16.1735	3.24535	12.9282	1474.29	1443.9	30.3831	118.316		17.6198	115.428	102.286	13.1419
1493.19	1465.03	269.386	74.7296	235.771	158.792	237.385	26.9978	27.0333	19.247	3.59996	6.11825	0.704932	15.5135	0.406221	17.1319	1.1861	5.84875	1.61401	10.2074	0.256368	26.9733	11.6657	1465.03	1173.58	291.452	96.4187		172.967	90.9943		53.0074	142.388	90.4479	51.9398	1.61401	0.546396	1.06761	27.0333	5.42446	21.6089	1465.03	1434.84	30.1924	237.523		31.8626	237.385	210.732	26.6528
1294.65	1274.32	272.378	65.0015	245.379	165.264	246.694	21.9003	21.9291	16.7612	3.13501	1.34609	0.155094	10.5568	0.276431	17.3105	1.19846	4.76398	1.31466	7.49264	0.188185	19.134	8.27528	1274.32	1020.81	253.511	126.288		146.09	121.888		70.6085	191.182	121.443	69.7389	1.31466	0.445055	0.869602	21.9291	4.40026	17.5289	1274.32	1248.06	26.262	240.775		31.6027	246.694	219.247	27.4468
1158.46	1134.54	138.843	57.8715	94.7803	63.8347	95.9282	36.0935	36.141	14.3467	2.68341	30.2532	3.48571	15.0081	0.392987	32.6299	2.25906	4.15962	1.14788	8.44308	0.212056	21.6661	9.37037	1134.54	908.835	225.704	88.6628		50.1805	81.4109		47.2864	127.549	81.0223	46.5271	1.14788	0.388596	0.759285	36.141	7.25198	28.889	1134.54	1111.16	23.3813	121.831		17.0127	95.9282	84.8144	11.1138
1383.99	1366.54	121.038	69.7058	100.858	67.9284	101.978	14.9234	14.943	13.4263	2.51126	4.6246	0.532837	32.499	0.850985	39.7135	2.74948	4.05532	1.1191	8.84077	0.222045	14.6977	6.35664	1366.54	1094.69	271.858	124.782		-3.74479	121.784		70.4573	191.122	121.405	69.7171	1.1191	0.378852	0.740247	14.943	2.99843	11.9446	1366.54	1338.38	28.1627	105.148		15.8895	101.978	90.233	11.7446
1149	1132.61	217.862	57.773	187.651	126.383	188.9	25.051	25.0839	11.6893	2.18636	5.08067	0.585385	31.7712	0.83193	14.2588	0.987177	4.52682	1.24921	10.8973	0.273695	15.4075	6.66362	1132.61	907.289	225.32	127.598		90.2638	122.565		70.9663	192.282	122.142	70.14	1.24921	0.4229	0.826312	25.0839	5.0333	20.0507	1132.61	1109.27	23.3416	192.469		25.3925	188.9	167.716	21.1847
1246.26	1209.02	117.765	61.6707	92.948	62.6006	94.0366	20.6434	20.6705	9.89492	1.85075	1.87853	0.216441	26.4672	0.693045	42.1586	2.91877	3.9448	1.0886	11.8559	0.297773	34.3179	14.8422	1209.02	968.5	240.521	73.7485		44.0166	69.6008		40.4768	108.989	69.2323	39.7567	1.0886	0.368527	0.720071	20.6705	4.1477	16.5228	1209.02	1184.1	24.9163	103.43		14.3354	94.0366	83.1673	10.8693
1424.58	1395.28	182.573	71.1714	155.742	104.893	157.239	19.981	20.0073	17.9674	3.36062	12.1766	1.40296	14.1644	0.370896	16.4253	1.13717	5.42195	1.49623	7.66689	0.192562	28.167	12.182	1395.28	1117.7	277.575	55.3859		127.187	51.3712		30.1988	80.0738	50.8647	29.2091	1.49623	0.506524	0.989706	20.0073	4.01463	15.9927	1395.28	1366.52	28.7548	159.619		22.9544	157.239	139.289	17.9501
1492.89	1468.04	125.363	74.8828	86.8844	58.5168	88.4802	27.9028	27.9394	20.2736	3.79198	37.06	4.26998	23.6995	0.620571	33.0922	2.29107	5.78269	1.59578	10.3828	0.260776	22.5672	9.76009	1468.04	1175.99	292.049	77.0714		48.2916	71.4651		41.7842	111.654	70.9249	40.7287	1.59578	0.540225	1.05556	27.9394	5.60628	22.3332	1468.04	1437.78	30.2543	107.399		17.9636	88.4802	77.8573	10.6229
1207.54	1185.34	269.265	60.4628	234.921	158.22	236.03	27.2116	27.2474	20.0043	3.7416	14.9194	1.71899	12.395	0.324563	28.9311	2.00298	4.01826	1.10887	8.05688	0.202357	20.1987	8.73577	1185.34	949.53	235.81	68.8009		200.464	63.3335		36.8872	99.1119	62.9581	36.1538	1.10887	0.37539	0.733481	27.2474	5.46742	21.78	1185.34	1160.91	24.4283	237.409		31.8556	236.03	209.873	26.1571
1405.2	1383.87	227.436	70.5895	188.509	126.961	189.549	32.3799	32.4225	19.8558	3.71382	9.93602	1.14481	12.9678	0.339562	30.5873	2.11765	3.7687	1.04	10.6214	0.266767	19.2102	8.30823	1383.87	1108.56	275.305	138.543		88.8932	132.037		76.3084	207.306	131.685	75.6205	1.04	0.352076	0.687928	32.4225	6.50584	25.9167	1383.87	1355.35	28.5197	200.691		26.7454	189.549	168.439	21.1096
1238.06	1208.98	196.391	61.6687	158.606	106.821	159.768	29.8719	29.9112	12.2944	2.29954	29.9685	3.45291	29.3117	0.767526	17.4642	1.2091	4.21021	1.16184	7.66685	0.192561	27.8701	12.0535	1208.98	968.468	240.513	143.786		52.6055	137.784		79.6652	216.287	137.391	78.8967	1.16184	0.393322	0.768519	29.9112	6.00192	23.9093	1208.98	1184.07	24.9155	172.714		23.6774	159.768	141.777	17.9905
1250.9	1234.24	174.556	62.9572	135.807	91.4665	136.774	32.8632	32.9064	13.4291	2.51179	14.1198	1.62686	17.6822	0.463009	40.0127	2.7702	3.50206	0.966421	10.9143	0.274125	13.8843	6.00482	1234.24	988.703	245.538	69.2462		105.31	62.6432		36.4243	98.1011	62.3161	35.7851	0.966421	0.327166	0.639255	32.9064	6.60293	26.3035	1234.24	1208.81	25.4361	154.292		20.264	136.774	121.392	15.3817
1366.14	1343.97	128.449	68.5545	95.1712	64.0979	96.4572	27.5731	27.6094	12.1809	2.27831	9.11706	1.05045	30.8296	0.807273	35.2755	2.44223	4.66018	1.28602	9.81787	0.246586	19.723	8.53	1343.97	1076.61	267.368	142.482		-14.0329	136.942		79.2397	214.896	136.507	78.3891	1.28602	0.435359	0.850656	27.6094	5.54005	22.0693	1343.97	1316.28	27.6975	112.641		15.8083	96.4572	85.1908	11.2664
1171.37	1143.32	181.644	58.3196	139.541	93.9811	141.036	35.7328	35.7798	11.8184	2.21051	16.7334	1.92799	14.7479	0.386172	34.028	2.35586	5.41691	1.49484	12.0821	0.303455	25.6876	11.1096	1143.32	915.873	227.452	81.9351		99.7086	74.7556		43.6267	116.887	74.2495	42.6379	1.49484	0.506053	0.988786	35.7798	7.1795	28.6003	1143.32	1119.76	23.5624	160.654		20.9898	141.036	124.83	16.2062
1269.17	1241.06	166.296	63.3052	128.585	86.6025	129.718	29.1144	29.1527	18.8549	3.52661	24.5194	2.82508	30.4602	0.797599	45.2949	3.1359	4.10425	1.1326	11.0081	0.276479	24.9749	10.8014	1241.06	994.168	246.895	92.2367		74.0597	86.3869		50.1368	135.391	86.0035	49.3876	1.1326	0.383423	0.749177	29.1527	5.84973	23.303	1241.06	1215.49	25.5767	144.928		21.3685	129.718	114.98	14.7379
1234.72	1204.05	159.375	61.4171	130.622	87.974	132.027	20.0878	20.1142	13.3048	2.48853	31.8096	3.66504	31.7878	0.832364	7.74136	0.535958	5.09228	1.40526	9.86349	0.247732	30.1365	13.0338	1204.05	964.517	239.532	64.5712		94.8037	60.5351		35.4187	94.5485	60.0593	34.4891	1.40526	0.475726	0.92953	20.1142	4.03608	16.0781	1204.05	1179.24	24.8139	138.414		20.9611	132.027	116.852	15.1751
1188.23	1149.71	225.608	58.6451	194.435	130.952	195.418	25.6649	25.6987	17.1286	3.20373	6.10374	0.70326	14.8769	0.389551	16.9411	1.17289	3.56223	0.983027	7.75094	0.194673	37.347	16.1522	1149.71	920.985	228.721	106.222		119.385	101.066		58.4962	158.579	100.733	57.846	0.983027	0.332787	0.650239	25.6987	5.15664	20.542	1149.71	1126.01	23.6939	199.189		26.4189	195.418	173.716	21.7014
1451.85	1424.88	187.895	72.6813	159.469	107.402	160.636	21.1885	21.2164	11.3645	2.12561	28.2199	3.25144	17.7382	0.464476	24.1536	1.67222	4.22934	1.16712	8.02314	0.201509	25.2969	10.9407	1424.88	1141.41	283.463	150.01		37.8848	145.753		84.2439	228.83	145.358	83.4719	1.16712	0.395109	0.77201	21.2164	4.25724	16.9592	1424.88	1395.51	29.3649	164.941		22.9544	160.636	142.548	18.0875
1323.77	1295.85	213.702	66.0999	179.258	120.731	180.309	28.8266	28.8645	16.9337	3.16728	3.31442	0.38188	26.3448	0.689839	2.10813	0.145952	3.80974	1.05133	11.5182	0.289291	27.7716	12.0109	1295.85	1038.06	257.795	128.132		85.5707	122.34		70.7448	192.033	121.984	70.0493	1.05133	0.35591	0.695419	28.8645	5.7919	23.0726	1295.85	1269.15	26.7058	188.557		25.145	180.309	160.186	20.1236
1401.75	1377.01	236.246	70.2396	209.953	141.404	211.033	20.1246	20.1511	16.8825	3.1577	9.86193	1.13627	19.9484	0.522349	1.20915	0.0837129	3.9123	1.07963	9.77717	0.245563	24.6569	10.6639	1377.01	1103.07	273.94	65.1586		171.087	61.1151		35.5997	95.6352	60.7496	34.8855	1.07963	0.365491	0.71414	20.1511	4.04348	16.1076	1377.01	1348.63	28.3783	207.903		28.3431	211.033	187.585	23.448
1491.2	1452.2	262.511	74.075	236.637	159.376	237.868	20.3019	20.3286	9.48542	1.77415	13.3357	1.53651	26.7678	0.700914	27.7937	1.92424	4.46135	1.23114	12.0401	0.3024	37.0794	16.0365	1452.2	1163.3	288.899	86.9476		175.563	82.8685		48.1623	129.8	82.4517	47.348	1.23114	0.416784	0.814361	20.3286	4.07909	16.2495	1452.2	1422.27	29.9279	232.044		30.4667	237.868	211.429	26.4396
1284.3	1258.03	252.207	64.1707	226.45	152.515	227.57	17.469	17.492	18.1784	3.40009	26.1976	3.01843	17.8469	0.467321	9.53551	0.660172	4.05954	1.12026	10.3051	0.258823	25.6129	11.0773	1258.03	1007.76	250.271	143.859		108.348	140.349		81.1186	220.347	139.969	80.3776	1.12026	0.379247	0.741017	17.492	3.50991	13.9821	1258.03	1232.1	25.9264	221.053		31.1543	227.57	202.315	25.255
1410.64	1371.16	212.735	69.9415	166.797	112.338	168.378	37.0247	37.0734	16.3634	3.0606	33.2514	3.83117	7.10248	0.185979	36.1729	2.50436	5.72895	1.58095	8.22004	0.206455	36.972	15.99	1371.16	1098.39	272.778	140.313		72.4228	132.873		77.0412	208.334	132.338	75.9954	1.58095	0.535204	1.04575	37.0734	7.43907	29.6343	1371.16	1342.91	28.2579	187.294		25.4414	168.378	149.171	19.207
1347.96	1321.98	219.871	67.4325	188.02	126.632	189.076	25.8576	25.8916	8.17854	1.52971	22.8932	2.63771	19.759	0.51739	5.82338	0.40317	3.8276	1.05626	8.70918	0.21874	25.5803	11.0633	1321.98	1058.99	262.993	92.8703		127.001	87.6749		50.8408	137.459	87.3173	50.1421	1.05626	0.357578	0.698678	25.8916	5.19536	20.6962	1321.98	1294.73	27.2442	194.575		25.2969	189.076	168.006	21.07
1445.33	1412.17	119.302	72.0331	95.0529	64.0183	96.6376	19.0135	19.0385	8.93901	1.67195	9.57678	1.10342	25.0288	0.655379	42.9346	2.97249	5.74268	1.58474	7.78765	0.195595	30.1934	13.0584	1412.17	1131.23	280.935	97.7614		21.541	93.9412		54.686	147.042	93.4047	53.6378	1.58474	0.536487	1.04825	19.0385	3.82022	15.2182	1412.17	1383.07	29.1029	104.277		15.025	96.6376	85.1449	11.4927
1141.86	1107.81	225.893	56.508	198.158	133.46	199.302	21.3253	21.3533	11.4201	2.13601	23.5315	2.71125	6.25738	0.16385	46.381	3.2111	4.14428	1.14365	9.03555	0.226937	30.8427	13.3392	1107.81	887.422	220.386	133.764		92.1292	129.479		74.8878	203.223	129.092	74.1313	1.14365	0.387163	0.756485	21.3533	4.28472	17.0686	1107.81	1084.98	22.8305	199.315		26.5779	199.302	177.071	22.2305
1421.85	1395.84	209.444	71.1999	169.031	113.842	170.025	34.6544	34.7	8.40627	1.57231	17.4182	2.00689	32.7109	0.856534	2.5776	0.178455	3.60354	0.994427	11.2661	0.28296	25.8389	11.1751	1395.84	1118.15	277.686	83.8054		125.638	76.8425		44.5914	120.439	76.5059	43.9336	0.994427	0.336647	0.65778	34.7	6.96283	27.7371	1395.84	1367.07	28.7663	185.827		23.6163	170.025	151.047	18.9779
1133.42	1103.22	200.049	56.274	170.219	114.643	171.798	22.4795	22.509	16.2819	3.04537	14.0108	1.61429	32.0298	0.838701	41.1486	2.84884	5.72022	1.57854	9.70714	0.243804	27.3448	11.8264	1103.22	883.748	219.473	71.1954		128.854	66.6788		39.0276	104.128	66.1444	37.9835	1.57854	0.534389	1.04415	22.509	4.51662	17.9924	1103.22	1080.49	22.7359	175.071		24.9779	171.798	152.225	19.5732
1477.19	1458.33	265.82	74.3877	230.43	155.195	231.713	31.3924	31.4336	7.94572	1.48617	2.93223	0.337846	24.0791	0.630512	10.8209	0.749166	4.65118	1.28353	8.72231	0.21907	18.1097	7.83228	1458.33	1168.21	290.118	139.785		126.036	133.477		77.2489	209.442	133.043	76.3999	1.28353	0.434518	0.849012	31.4336	6.30741	25.1262	1458.33	1428.28	30.0543	236.637		29.1835	231.713	205.899	25.8137
1322.47	1285.78	241.88	65.586	203.013	136.729	204.022	32.4283	32.4709	11.4024	2.1327	20.627	2.3766	23.1544	0.606299	34.1752	2.36605	3.65703	1.00919	10.8112	0.271533	34.3234	14.8446	1285.78	1029.99	255.791	157.839		84.0409	151.323		87.3689	237.683	150.982	86.7014	1.00919	0.341643	0.667542	32.4709	6.51555	25.9554	1285.78	1259.28	26.4982	214.223		27.6568	204.022	181.377	22.645
1318.56	1297.91	132.964	66.205	106.726	71.8804	108.202	20.4245	20.4514	16.1727	3.02494	3.09603	0.356718	26.3782	0.690714	22.7202	1.57299	5.34798	1.47582	9.47915	0.238078	19.0728	8.24881	1297.91	1039.71	258.205	145.334		-12.3701	141.23		81.791	221.546	140.731	80.8148	1.47582	0.499613	0.976204	20.4514	4.10373	16.3476	1297.91	1271.16	26.7483	115.735		17.229	108.202	95.5409	12.6612
1458.14	1424.84	173.266	72.6795	148.118	99.7576	149.092	17.6074	17.6306	19.5784	3.66195	19.5054	2.24738	16.6147	0.435057	37.3387	2.58507	3.52855	0.973733	7.95497	0.199797	30.7114	13.2824	1424.84	1141.39	283.456	97.927		75.3394	94.3892		54.6579	148.073	94.0596	54.0138	0.973733	0.329641	0.644092	17.6306	3.53772	14.0929	1424.84	1395.48	29.3641	150.865		22.4015	149.092	132.38	16.7118
1263.01	1239.21	280.106	63.2108	233.888	157.524	234.901	37.2577	37.3067	17.5526	3.28303	36.5385	4.20989	5.60712	0.146822	41.8214	2.89542	3.67063	1.01294	10.2958	0.258589	20.9067	9.04197	1239.21	992.685	246.527	140.322		139.784	132.836		76.7544	208.578	132.493	76.0844	1.01294	0.342914	0.670026	37.3067	7.48589	29.8208	1239.21	1213.67	25.5385	247.493		32.6138	234.901	208.932	25.9693
1410.49	1388.14	163.604	70.8075	137.148	92.3695	138.155	19.6089	19.6346	20.0193	3.7444	12.2122	1.40706	17.446	0.456824	6.04837	0.418747	3.64859	1.00686	8.22488	0.206576	21.9285	9.48388	1388.14	1111.99	276.155	77.2883		86.3162	73.3484		42.5907	114.932	73.0076	41.9247	1.00686	0.340855	0.666004	19.6346	3.93985	15.6948	1388.14	1359.54	28.6078	142.591		21.0138	138.155	122.597	15.5583
1259.26	1225.15	118.592	62.4933	84.9799	57.2341	86.5151	27.6561	27.6925	10.6202	1.9864	16.1245	1.85783	11.0287	0.288786	28.0535	1.94222	5.56316	1.5352	10.0259	0.251811	32.167	13.9119	1225.15	981.417	243.729	89.772		28.8205	84.2153		49.0777	131.758	83.6955	48.0623	1.5352	0.519716	1.01548	27.6925	5.55672	22.1358	1225.15	1199.9	25.2487	104.08		14.5124	86.5151	76.1456	10.3696
1321.72	1295.1	177.719	66.0614	154.313	103.93	155.938	16.3349	16.3564	10.9191	2.04231	21.7711	2.50843	22.4559	0.588009	13.4302	0.929811	5.88837	1.62494	11.3628	0.285388	25.6948	11.1128	1295.1	1037.45	257.645	72.5542		105.165	69.2722		40.5386	108.186	68.7221	39.4637	1.62494	0.550097	1.07484	16.3564	3.28204	13.0743	1295.1	1268.41	26.6903	155.327		22.3915	155.938	138.039	17.8994
1159.55	1134.49	264.516	57.869	228.382	153.815	229.725	28.1356	28.1726	20.0506	3.75027	21.5236	2.47991	6.07455	0.159062	47.8042	3.30963	4.86698	1.34308	9.14772	0.229754	21.7508	9.40701	1134.49	908.795	225.694	123.135		141.381	117.482		68.0914	184.23	117.027	67.203	1.34308	0.454678	0.888403	28.1726	5.65307	22.5196	1134.49	1111.11	23.3803	232.915		31.6016	229.725	204.084	25.6411
1165.71	1129.48	190.591	57.6136	165.043	111.157	166.428	19.6623	19.6881	12.6311	2.36252	10.7339	1.23674	25.4068	0.665276	38.3199	2.653	5.01699	1.38448	8.39852	0.210937	33.5687	14.5181	1129.48	904.786	224.698	140.15		50.4415	136.199		78.8593	213.674	135.731	77.9435	1.38448	0.468692	0.915786	19.6881	3.95058	15.7376	1129.48	1106.21	23.2772	167.44		23.1511	166.428	147.567	18.8611
1121.82	1106.62	254.705	56.4475	215.527	145.158	216.729	35.1616	35.2078	10.7711	2.01463	0.837943	0.0965461	14.7294	0.38569	13.5656	0.939189	4.3559	1.20205	10.7678	0.270444	14.2549	6.16513	1106.62	886.473	220.15	101.332		153.373	94.2671		54.6944	147.759	93.8601	53.8993	1.20205	0.406933	0.795114	35.2078	7.06474	28.1431	1106.62	1083.82	22.806	226.886		27.8187	216.729	192.584	24.1455
1259.12	1240.11	232.675	63.2566	202.994	136.717	204.374	23.0215	23.0518	7.6343	1.42792	27.2745	3.14251	14.7582	0.386444	40.3799	2.79562	5.00025	1.37986	11.646	0.292502	16.2126	7.0118	1240.11	993.405	246.706	151.694		80.9809	147.068		85.0986	230.787	146.601	84.1859	1.37986	0.467129	0.912731	23.0518	4.62553	18.4263	1240.11	1214.55	25.5571	205.507		27.168	204.374	181.434	22.9396
1307.48	1276.01	274.034	65.088	241.391	162.577	242.554	24.3438	24.3758	15.5937	2.91665	31.7935	3.66318	11.3559	0.297354	16.0407	1.11055	4.21338	1.16272	9.04779	0.227244	30.3528	13.1273	1276.01	1022.17	253.848	123.852		150.182	118.961		68.8565	186.655	118.567	68.0874	1.16272	0.393618	0.769097	24.3758	4.8912	19.4846	1276.01	1249.72	26.297	241.375		32.6585	242.554	215.657	26.8961
1315.3	1288.69	182.918	65.7343	149.835	100.914	151.227	25.9093	25.9434	15.27	2.8561	18.4543	2.12626	22.0588	0.577609	23.6663	1.63849	5.04341	1.39177	7.44643	0.187025	24.9739	10.801	1288.69	1032.32	256.369	113.259		69.6586	108.053		62.6998	169.361	107.582	61.7791	1.39177	0.471161	0.920609	25.9434	5.20575	20.7376	1288.69	1262.13	26.5581	160.428		22.4899	151.227	133.996	17.2311
1436.04	1399.82	130.969	71.4031	90.2261	60.7674	91.6177	30.6018	30.642	19.8285	3.70873	36.4185	4.19607	19.3582	0.506894	22.9768	1.59075	5.04287	1.39162	11.8583	0.297832	34.6344	14.979	1399.82	1121.34	278.478	126.269		4.70062	120.12		69.629	188.357	119.649	68.7085	1.39162	0.47111	0.92051	30.642	6.14857	24.4935	1399.82	1370.97	28.8484	112.917		18.0522	91.6177	80.7987	10.819
1105.93	1070.18	205.208	54.5887	160.608	108.17	161.92	36.543	36.591	13.4065	2.50755	26.4492	3.04742	33.1544	0.868147	38.2762	2.64998	4.75464	1.31208	10.8827	0.27333	33.0948	14.3132	1070.18	857.281	212.901	161.635		43.5731	154.292		89.2154	242.196	153.848	88.3475	1.31208	0.444183	0.867898	36.591	7.34229	29.2487	1070.18	1048.13	22.055	180.807		24.4005	161.92	143.594	18.3261
1319.01	1304.1	159.05	66.5207	126.936	85.4919	127.972	27.252	27.2879	11.8828	2.22256	3.40472	0.392285	34.8265	0.911931	15.5368	1.07566	3.75388	1.03591	10.4879	0.263415	13.8317	5.98211	1304.1	1044.66	259.436	113.143		45.907	107.668		62.3122	168.944	107.317	61.627	1.03591	0.350691	0.685221	27.2879	5.47553	21.8123	1304.1	1277.23	26.8758	140.281		18.7698	127.972	113.489	14.4831
1431.56	1403.85	263.45	71.6086	230.554	155.279	232.149	25.01	25.0429	15.8881	2.9717	20.7551	2.39136	24.8651	0.651093	38.8345	2.68863	5.78164	1.59549	9.67943	0.243109	25.0241	10.8227	1403.85	1124.57	279.279	92.6813		170.768	87.6562		51.0819	137.143	87.1161	50.0265	1.59549	0.540127	1.05536	25.0429	5.02507	20.0179	1403.85	1374.92	28.9314	231.777		31.673	232.149	206.073	26.0768
1499.59	1462.09	255.304	74.5795	222.99	150.184	224.518	25.6397	25.6734	19.3513	3.61947	9.47059	1.09118	6.65281	0.174204	11.1725	0.773508	5.53868	1.52844	9.06821	0.227757	36.7282	15.8846	1462.09	1171.22	290.866	95.4877		159.816	90.3361		52.5895	141.397	89.8187	51.5785	1.52844	0.517429	1.01101	25.6734	5.15158	20.5218	1462.09	1431.96	30.1317	224.984		30.3199	224.518	199.309	25.2094
1123.61	1102.94	222.793	56.2596	194.175	130.777	195.564	20.226	20.2526	12.294	2.29946	33.6239	3.87408	20.5349	0.537706	9.43817	0.653433	5.03302	1.3889	10.5685	0.265438	20.0156	8.65658	1102.94	883.522	219.417	119.742		103.051	115.678		67.0771	181.367	115.208	66.1584	1.3889	0.47019	0.918713	20.2526	4.06384	16.1887	1102.94	1080.21	22.7301	195.36		27.4338	195.564	173.566	21.9983
1423.36	1388.2	252.681	70.8102	214.348	144.363	215.612	32.6567	32.6996	15.6987	2.93628	8.9433	1.03043	6.66749	0.174588	20.0045	1.38497	4.58301	1.26472	9.06012	0.227554	33.7802	14.6096	1388.2	1112.03	276.166	134.709		117.972	128.147		74.1794	201.062	127.719	73.3429	1.26472	0.42815	0.83657	32.6996	6.56144	26.1382	1388.2	1359.59	28.6089	223.957		28.7236	215.612	191.543	24.0688
1265.19	1246.64	253.553	63.5897	226.209	152.352	227.412	18.44	18.4643	19.7122	3.68697	25.4616	2.93364	33.0378	0.865094	27.5633	1.90829	4.35926	1.20297	7.57299	0.190203	16.6445	7.1986	1246.64	998.636	248.005	100.113		153.439	96.4081		55.9243	151.13	96.0009	55.1286	1.20297	0.407247	0.795727	18.4643	3.705	14.7593	1246.64	1220.95	25.6916	221.77		31.7825	227.412	202.117	25.2953
1234.74	1199.48	131.867	61.1843	105.493	71.0498	106.919	21.4965	21.5248	11.0561	2.06793	2.724	0.313854	32.1952	0.843031	45.0132	3.1164	5.16664	1.42578	7.88597	0.198064	32.142	13.9011	1199.48	960.86	238.624	59.6486		72.2179	55.3295		32.4389	86.3427	54.8468	31.4958	1.42578	0.482673	0.943103	21.5248	4.31913	17.2057	1199.48	1174.76	24.7198	115.585		16.2817	106.919	94.4303	12.4885
1490.12	1473.12	186.347	75.1422	155.649	104.83	157.243	21.0898	21.1175	14.9607	2.79825	37.9633	4.37406	22.2092	0.581547	5.45811	0.377881	5.77513	1.59369	9.24627	0.232229	16.6184	7.18731	1473.12	1180.06	293.061	75.4185		110.928	71.1811		41.6202	111.208	70.6416	40.566	1.59369	0.539518	1.05417	21.1175	4.2374	16.8801	1473.12	1442.76	30.3591	162.148		24.1983	157.243	139.225	18.018
1160.34	1131.52	231.524	57.7174	213.243	143.619	214.544	14.551	14.5702	9.35202	1.7492	0.636429	0.0733281	15.2636	0.399676	37.6903	2.60941	4.71467	1.30105	7.47807	0.187819	26.2084	11.3349	1131.52	906.416	225.103	80.7971		150.727	77.8735		45.3266	121.899	77.433	44.466	1.30105	0.440449	0.860602	14.5702	2.92362	11.6465	1131.52	1108.2	23.3191	204.833		26.6913	214.544	190.565	23.979
1248.04	1223.14	110.746	62.3911	85.2075	57.3874	86.3547	21.9889	22.0178	8.15246	1.52484	2.10935	0.243035	16.0744	0.420907	13.7713	0.953429	4.15729	1.14724	7.34095	0.184375	23.9443	10.3557	1223.14	979.813	243.331	63.6743		47.0714	59.2563		34.5638	92.6728	58.8679	33.8049	1.14724	0.388379	0.75886	22.0178	4.41805	17.5998	1223.14	1197.94	25.2074	97.8338		12.9119	86.3547	76.2711	10.0836
1320.53	1287.16	158.661	65.6567	126.761	85.3735	128.233	24.8341	24.8667	8.15498	1.52531	29.318	3.37796	13.9705	0.365816	44.1774	3.05853	5.33629	1.47259	11.6137	0.29169	30.3038	13.1061	1287.16	1031.1	256.067	151.423		7.23776	146.433		84.7772	229.738	145.935	83.8032	1.47259	0.498521	0.97407	24.8667	4.98971	19.877	1287.16	1260.64	26.5268	139.38		19.2802	128.233	113.42	14.8137
1420.75	1398.4	233.33	71.3309	202.78	136.572	204.312	24.2223	24.2542	14.3111	2.67674	8.7444	1.00751	31.2876	0.819265	13.5541	0.938388	5.5517	1.53204	10.3659	0.260349	21.4057	9.25778	1398.4	1120.21	278.196	55.8744		177.455	51.0076		30.0067	79.4823	50.489	28.9933	1.53204	0.518645	1.01339	24.2542	4.8668	19.3874	1398.4	1369.58	28.8193	205.472		27.8572	204.312	181.273	23.0384
1232.71	1201.68	136.548	61.2965	95.4536	64.2882	96.5658	35.2488	35.2952	18.7701	3.51075	3.51103	0.404534	19.4091	0.508228	8.72982	0.604392	4.03053	1.11226	10.4953	0.2636	30.4182	13.1556	1201.68	962.623	239.062	155.851		-19.3031	148.769		85.9503	233.607	148.392	85.2145	1.11226	0.376536	0.73572	35.2952	7.08226	28.2129	1201.68	1176.92	24.7651	120.046		16.5023	96.5658	85.4081	11.1577
1379.3	1345.93	225.237	68.6542	184.98	124.584	186.569	34.4674	34.5127	13.2483	2.47795	5.12313	0.590277	34.3625	0.899781	40.771	2.8227	5.75984	1.58947	7.45078	0.187134	30.5504	13.2128	1345.93	1078.17	267.757	101.633		123.604	94.7078		55.1284	148.247	94.1697	54.077	1.58947	0.53809	1.05138	34.5127	6.92525	27.5874	1345.93	1318.19	27.7378	199.314		25.9237	186.569	165.4	21.1697
1149.59	1120.16	276	57.1382	232.873	156.84	233.95	36.0931	36.1406	14.2222	2.66012	19.6878	2.26839	26.6542	0.69794	32.4836	2.24894	3.90185	1.07675	11.2941	0.283662	27.1799	11.755	1120.16	897.319	222.844	123.704		152.296	116.452		67.3758	182.751	116.088	66.6636	1.07675	0.364514	0.712231	36.1406	7.2519	28.8887	1120.16	1097.08	23.0851	244.418		31.5829	233.95	208.039	25.9111
1484.22	1452.97	235.332	74.1141	211.747	142.612	212.952	17.8478	17.8713	18.0835	3.38233	4.21333	0.485452	17.2828	0.452551	32.0433	2.21845	4.36782	1.20534	7.48904	0.188095	29.0343	12.5571	1452.97	1163.92	289.051	107.689		127.642	104.103		60.3445	163.243	103.695	59.5472	1.20534	0.408046	0.797289	17.8713	3.58602	14.2853	1452.97	1423.02	29.9437	206.992		28.3395	212.952	189.211	23.7415
1464.61	1431.13	172.312	73.0004	144.44	97.2804	146.08	21.2299	21.2578	18.0942	3.38433	5.26927	0.607115	27.6448	0.72388	48.7122	3.37249	5.94326	1.64009	10.3181	0.259148	30.1058	13.0205	1431.13	1146.43	284.708	88.2723		84.0397	84.0068		49.007	131.374	83.4515	47.9221	1.64009	0.555226	1.08487	21.2578	4.26555	16.9922	1431.13	1401.64	29.4938	150.359		21.9535	146.08	129.23	16.8494
1121.13	1096.28	167.054	55.9198	124.692	83.9801	126.241	35.9018	35.949	13.8981	2.5995	14.348	1.65315	15.4711	0.405112	36.1561	2.50319	5.61582	1.54973	8.2025	0.206014	22.3538	9.66783	1096.28	878.185	218.092	158.991		8.0637	151.777		87.882	238.109	151.252	86.8569	1.54973	0.524635	1.02509	35.949	7.21346	28.7355	1096.28	1073.68	22.5928	147.457		19.5973	126.241	111.589	14.6529
1480.7	1443.73	261.002	73.643	227.012	152.893	227.992	25.0628	25.0957	20.5932	3.85175	28.4906	3.28263	21.994	0.575914	34.9168	2.4174	3.55163	0.9801	8.1325	0.204256	34.5522	14.9435	1443.73	1156.52	287.214	124.513		136.489	119.478		69.068	187.566	119.146	68.4197	0.9801	0.331797	0.648304	25.0957	5.03567	20.0601	1443.73	1413.98	29.7534	229.062		31.94	227.992	202.789	25.2033
1242.48	1222.05	181.464	62.3355	160.299	107.962	161.394	13.5683	13.5861	20.5093	3.83606	15.4552	1.78072	21.9995	0.576056	34.2989	2.37461	3.96884	1.09523	11.5685	0.290556	18.0557	7.80893	1222.05	978.939	243.114	109.988		71.4756	107.262		62.1067	168.273	106.891	61.3823	1.09523	0.370773	0.724461	13.5861	2.72616	10.8599	1222.05	1196.87	25.1849	157.606		23.8575	161.394	143.275	18.1193
1174.01	1151.41	264.609	58.732	228.89	154.158	230.497	29.818	29.8572	16.2886	3.04662	4.10134	0.472548	19.6122	0.513544	41.3085	2.85991	5.82165	1.60653	8.84612	0.222179	19.7425	8.53845	1151.41	922.348	229.06	129.729		134.88	123.737		71.8067	193.938	123.194	70.7441	1.60653	0.543865	1.06267	29.8572	5.9911	23.8661	1151.41	1127.68	23.729	233.964		30.645	230.497	204.59	25.9066
1456.05	1417.65	115.807	72.3125	82.0659	55.2716	83.5258	24.5903	24.6226	15.1746	2.83826	38.044	4.38335	7.18947	0.188256	16.9546	1.17382	5.29017	1.45987	9.88493	0.24827	37.2316	16.1023	1417.65	1135.62	282.025	77.2998		38.5067	72.3591		42.2342	113.133	71.8649	41.2685	1.45987	0.494213	0.965652	24.6226	4.94073	19.6819	1417.65	1388.43	29.2158	99.8584		15.9482	83.5258	73.53	9.99582
1151.94	1130.6	176.593	57.6706	138.672	93.3957	139.93	29.3249	29.3634	20.0631	3.7526	23.3927	2.69526	24.5169	0.641975	39.0954	2.70669	4.55921	1.25815	8.34957	0.209708	18.6354	8.05965	1130.6	905.68	224.92	64.0577		112.535	58.1657		33.9894	90.8969	57.7398	33.1571	1.25815	0.425926	0.832224	29.3634	5.89201	23.4714	1130.6	1107.3	23.3002	154.105		22.4883	139.93	124.007	15.9233
1394.67	1377.81	111.702	70.2807	74.2189	49.9866	75.3185	29.543	29.5818	11.9749	2.23978	32.539	3.74907	22.1294	0.579458	6.87507	0.475982	3.9846	1.09958	9.29752	0.233516	16.3797	7.08406	1377.81	1103.71	274.101	86.211		25.4911	80.2751		46.6117	125.787	79.9029	45.8843	1.09958	0.372245	0.727337	29.5818	5.93583	23.646	1377.81	1349.42	28.3949	97.2236		14.4785	75.3185	66.455	8.86343
1497.27	1462.02	252.287	74.5757	215.271	144.986	216.363	30.7778	30.8183	12.3329	2.30674	14.0659	1.62065	34.7824	0.910776	2.35104	0.16277	3.95673	1.09189	10.6667	0.267905	35.0938	15.1778	1462.02	1171.16	290.852	126.381		125.907	120.197		69.5331	188.638	119.827	68.8108	1.09189	0.369641	0.722249	30.8183	6.18394	24.6343	1462.02	1431.89	30.1302	223.193		29.0941	216.363	192.333	24.0298
1198.35	1166.15	184.501	59.4837	155.082	104.448	156.6	21.9221	21.951	15.1086	2.82591	18.671	2.15124	29.427	0.770547	38.0336	2.63318	5.50362	1.51877	8.05272	0.202252	29.5721	12.7896	1166.15	934.154	231.991	126.959		57.542	122.555		71.0865	192.122	122.041	70.0819	1.51877	0.514154	1.00461	21.951	4.40464	17.5463	1166.15	1142.11	24.0327	161.276		23.2254	156.6	138.703	17.897
1440.25	1405.12	172.302	71.6735	149.618	100.768	151.144	16.0561	16.0772	11.5767	2.16531	19.3142	2.22535	17.7466	0.464695	43.3869	3.00381	5.53033	1.52614	8.97205	0.225342	32.1221	13.8925	1405.12	1125.59	279.533	158.714		13.5878	155.488		90.0021	243.964	154.972	88.9926	1.52614	0.516649	1.00949	16.0772	3.22603	12.8512	1405.12	1376.16	28.9577	150.706		21.5957	151.144	133.829	17.3152
1489.99	1471.92	138.38	75.0808	93.9188	63.2545	95.1668	34.7124	34.758	19.6511	3.67555	31.9369	3.67971	34.6913	0.908391	15.4401	1.06896	4.52225	1.24795	7.61302	0.191209	16.9992	7.35199	1471.92	1179.1	292.821	139.639		-1.25921	132.664		76.7655	208.182	132.242	75.9401	1.24795	0.422473	0.825478	34.758	6.97448	27.7835	1471.92	1441.58	30.3343	119.902		18.4774	95.1668	84.0656	11.1012
1472.95	1455.57	260.166	74.2471	226.194	152.342	227.55	25.2599	25.2931	18.4036	3.44221	24.7783	2.85491	31.0554	0.813187	48.4062	3.35131	4.91317	1.35583	8.48809	0.213187	14.0244	6.06542	1455.57	1166	289.57	117.922		142.244	112.847		65.4356	176.926	112.388	64.5388	1.35583	0.458993	0.896835	25.2931	5.07527	20.2178	1455.57	1425.58	29.9975	228.351		31.8157	227.55	202.134	25.416
1346.76	1324.98	114.09	67.5857	74.9817	50.5003	75.9944	32.5107	32.5535	15.2767	2.85736	14.1782	1.63358	30.104	0.788274	13.0048	0.900361	3.67004	1.01278	10.4683	0.262922	20.8785	9.02976	1324.98	1061.39	263.59	146.499		-32.4093	139.967		80.8494	219.804	139.624	80.1795	1.01278	0.342859	0.669918	32.5535	6.53212	26.0214	1324.98	1297.67	27.3061	99.7006		14.3895	75.9944	67.1184	8.87601
1392.3	1354.08	171.207	69.0699	126.887	85.4589	128.275	36.5326	36.5807	19.2708	3.6044	18.3543	2.11475	16.3739	0.428751	17.1627	1.18822	5.02677	1.38718	8.11636	0.20385	37.0323	16.0161	1354.08	1084.7	269.379	110.383		60.8244	103.042		59.8201	161.475	102.573	58.9025	1.38718	0.469606	0.917571	36.5807	7.34021	29.2405	1354.08	1326.17	27.9058	150.298		20.9091	128.275	113.516	14.759
1224.85	1189.04	110.296	60.6514	75.4404	50.8093	77.0105	26.1591	26.1935	18.8147	3.5191	21.8716	2.52001	31.1938	0.81681	47.8343	3.31171	5.68964	1.5701	9.40717	0.236271	32.5001	14.056	1189.04	952.492	236.545	75.2869		35.0094	70.0309		40.9487	109.409	69.4994	39.9101	1.5701	0.531532	1.03857	26.1935	5.25595	20.9376	1189.04	1164.53	24.5045	94.5587		15.7375	77.0105	67.6392	9.37135
1380.21	1362.44	184.776	69.4967	156.47	105.383	157.45	22.1808	22.21	12.5895	2.35473	16.982	1.95663	19.9585	0.522613	27.0535	1.873	3.55204	0.980213	11.2195	0.281788	15.8943	6.87415	1362.44	1091.4	271.043	70.0172		114.759	65.5606		38.1061	102.686	65.2288	37.4577	0.980213	0.331835	0.648378	22.21	4.45662	17.7534	1362.44	1334.37	28.0782	162.529		22.2476	157.45	139.835	17.6154
1166.15	1147.15	123.394	58.5148	85.9743	57.9039	87.2031	28.5963	28.6339	16.7592	3.13464	32.8474	3.78461	16.6554	0.436122	41.5855	2.87909	4.45286	1.2288	8.02524	0.201562	16.1203	6.97187	1147.15	918.938	228.213	157.091		-33.6975	151.346		87.4844	237.601	150.93	86.6716	1.2288	0.415991	0.812812	28.6339	5.74563	22.8883	1147.15	1123.51	23.6413	106.894		16.5	87.2031	76.9718	10.2313
1489.47	1461	134.188	74.5236	99.2361	66.8357	100.708	27.5532	27.5894	18.4955	3.4594	10.8714	1.25258	34.8104	0.911511	35.8966	2.48523	5.33382	1.47191	10.6247	0.266849	25.994	11.2422	1461	1170.35	290.648	57.9912		76.1966	52.4552		30.8099	81.7932	51.9569	29.8363	1.47191	0.498291	0.97362	27.5894	5.53604	22.0534	1461	1430.89	30.1092	116.463		17.7247	100.708	88.8556	11.8524
1425.89	1400.33	174.308	71.4293	150.402	101.296	151.596	17.4501	17.4731	19.1213	3.57646	9.91626	1.14253	11.0643	0.289719	20.0394	1.38739	4.32746	1.1942	9.17657	0.230479	24.1665	10.4518	1400.33	1121.75	278.58	57.37		116.938	53.8639		31.4892	84.1588	53.4596	30.6992	1.1942	0.404276	0.789922	17.4731	3.50611	13.967	1400.33	1371.47	28.859	152.213		22.0958	151.596	134.462	17.1339
1333.61	1315.89	240.022	67.1221	216.792	146.01	218.228	14.3977	14.4166	17.2313	3.22294	27.6532	3.18615	27.0816	0.709131	14.0071	0.96975	5.20253	1.43568	10.3294	0.259433	16.7477	7.24322	1315.89	1054.11	261.782	123.81		116.212	120.918		70.1077	189.59	120.432	69.158	1.43568	0.486026	0.949654	14.4166	2.89281	11.5238	1315.89	1288.77	27.1188	209.592		30.4298	218.228	193.759	24.4686
1218.41	1194.65	161.722	60.9375	126.737	85.3576	127.965	29.1703	29.2086	16.8089	3.14394	6.3083	0.72683	18.7595	0.491217	15.3281	1.06121	4.45037	1.22811	7.41785	0.186307	22.7048	9.8196	1194.65	956.984	237.661	52.7406		108.981	46.8796		27.4943	73.1458	46.4639	26.6819	1.22811	0.415758	0.812356	29.2086	5.86095	23.3477	1194.65	1170.03	24.6201	142.233		19.4888	127.965	113.35	14.6155
[truncated: 15 more columns]
